# Supplementary material for: An immortalized adult human erythroid line facilitates sustainable and scalable generation of functional red cells
Source: Nat Commun. 2017 Mar 14;8:14750. doi: 10.1038/ncomms14750 (PMC5355882; doi:10.1038/ncomms14750)
Supplement: Supplementary Data 1 — Comparison of protein levels between BEL-A reticulocytes and reticulocytes from cultures of adult peripheral blood CD34+ cells. Proteins in cell lysates were digested with trypsin, labelled with Tandem Mass Tag (TMT) reagents and to analysed by nano-LC MS/MS. A comparative protein threshold of 2 was selected for differential expression. BEL-A1, 2, 3 and adult 1, 2, 3 are replicates, analysed in a 6-plex TMT analysis. [file ncomms14750-s2.xlsx]

## Sheet: BEL-A vs adult retics
Accession	Description	Unique Peptides	Peptides	Adult2/Adult1	Adult3/Adult1	Adult3/Adult2	BELA1/Adult1	BELA1/Adult2	BELA1/Adult3	BELA2/Adult1	BELA2/Adult2	BELA2/Adult3	BELA3/Adult1	BELA3/Adult2	BELA3/Adult3	BELA2/BELA1	BELA3/BELA1	BELA3/BELA2
Q9C0C9	(E3-independent) E2 ubiquitin-conjugating enzyme OS=Homo sapiens GN=UBE2O PE=1 SV=3 - [UBE2O_HUMAN]	27	27	0.872341	0.710741	0.81911	0.290149	0.32911	0.430688	0.335219	0.367642	0.469843	0.317633	0.381171	0.472495	1.06963	1.11706	1.06782
Q01970	1-phosphatidylinositol 4,5-bisphosphate phosphodiesterase beta-3 OS=Homo sapiens GN=PLCB3 PE=1 SV=2 - [PLCB3_HUMAN]	2	2	1.10814	1.16894	1.05486	0.99803	0.900636	0.853794	1.30223	1.17515	1.11403	1.54338	1.39277	1.32033	1.3048	1.54643	1.18518
Q9BV57	1,2-dihydroxy-3-keto-5-methylthiopentene dioxygenase OS=Homo sapiens GN=ADI1 PE=1 SV=1 - [MTND_HUMAN]	2	2	1.02589	1.23608	1.20488	1.89023	1.84252	1.52922	2.38228	2.32215	1.92729	2.29799	2.23999	1.8591	1.26031	1.21572	0.964618
P61604	10 kDa heat shock protein, mitochondrial OS=Homo sapiens GN=HSPE1 PE=1 SV=2 - [CH10_HUMAN]	6	11	0.949783	1.18561	1.2314	0.507886	0.519462	0.433901	0.542049	0.587854	0.464706	0.562028	0.583369	0.505861	1.08998	1.1224	1.02826
Q9NRX4	14 kDa phosphohistidine phosphatase OS=Homo sapiens GN=PHPT1 PE=1 SV=1 - [PHP14_HUMAN]	5	5	0.901794	1.14258	1.21338	0.851829	0.604758	0.66612	0.794046	0.742542	0.641636	0.937702	1.06408	0.761722	0.967041	1.11448	1.07762
B5BU24	14-3-3 protein beta/alpha OS=Homo sapiens GN=YWHAB PE=2 SV=1 - [B5BU24_HUMAN]	6	14	0.986707	1.16036	1.17126	0.822403	0.843297	0.722072	0.94946	0.93652	0.773703	0.939609	0.907252	0.793693	1.11172	1.11826	1.02585
P62258	14-3-3 protein epsilon OS=Homo sapiens GN=YWHAE PE=1 SV=1 - [1433E_HUMAN]	12	15	1.07292	1.27169	1.18987	0.782412	0.731645	0.626751	0.927177	0.856101	0.740487	0.928467	0.875373	0.752069	1.14492	1.15597	1.01082
Q04917	14-3-3 protein eta OS=Homo sapiens GN=YWHAH PE=1 SV=4 - [1433F_HUMAN]	7	11	1.17158	1.16241	0.975229	0.810281	0.692849	0.725828	0.922416	0.814158	0.813492	0.969909	0.821852	0.846486	1.13194	1.15524	1.00653
P61981	14-3-3 protein gamma OS=Homo sapiens GN=YWHAG PE=1 SV=2 - [1433G_HUMAN]	8	13	0.98246	1.15688	1.1544	0.789911	0.828055	0.700993	0.923512	0.929978	0.777186	0.928191	1.00119	0.829198	1.11343	1.20441	1.0607
P27348	14-3-3 protein theta OS=Homo sapiens GN=YWHAQ PE=1 SV=1 - [1433T_HUMAN]	10	17	1.08192	1.11497	1.09725	0.805155	0.718308	0.710859	0.892312	0.837201	0.792088	0.892625	0.829562	0.76833	1.13392	1.16034	0.977068
P63104	14-3-3 protein zeta/delta OS=Homo sapiens GN=YWHAZ PE=1 SV=1 - [1433Z_HUMAN]	9	15	1.04955	1.29791	1.26004	1.25081	1.15717	0.941694	1.2699	1.31232	1.0331	1.3569	1.2702	1.00863	1.06698	1.08059	1.01468
Q16698	2,4-dienoyl-CoA reductase, mitochondrial OS=Homo sapiens GN=DECR1 PE=1 SV=1 - [DECR_HUMAN]	11	11	1.01812	1.08476	1.08606	0.857285	0.825703	0.77644	1.02351	0.975758	0.891616	0.97384	0.902599	0.926749	1.15949	1.11699	1.00723
O43598	2'-deoxynucleoside 5'-phosphate N-hydrolase 1 OS=Homo sapiens GN=DNPH1 PE=1 SV=1 - [DNPH1_HUMAN]	3	3	1.26301	1.19077	1.06993	0.906131	0.581059	0.693687	0.827264	0.601358	0.597251	0.991475	0.646659	0.678211	0.906293	1.00021	1.07533
A0A024R1T5	2',3'-cyclic-nucleotide 3'-phosphodiesterase OS=Homo sapiens GN=CNP PE=3 SV=1 - [A0A024R1T5_HUMAN]	9	9	0.902309	1.2944	1.31202	0.639959	0.629854	0.51218	0.618736	0.716659	0.556456	0.705299	0.753703	0.574563	1.01861	1.13531	1.10662
F6T1Q0	2',5'-phosphodiesterase 12 OS=Homo sapiens GN=PDE12 PE=1 SV=1 - [F6T1Q0_HUMAN]	10	10	1.04966	1.23738	1.06683	0.543686	0.504923	0.447424	0.603816	0.574407	0.510569	0.601393	0.570384	0.567798	1.05899	1.09956	1.00177
Q9UEH5	24-kDa subunit of complex I (Fragment) OS=Homo sapiens GN=NDUFV2 PE=4 SV=1 - [Q9UEH5_HUMAN]	4	4	1.18041	1.08514	1.01005	0.497108	0.416451	0.431935	0.606937	0.555215	0.559316	0.455883	0.396194	0.418084	1.21156	1.29468	0.903281
P62333	26S protease regulatory subunit 10B OS=Homo sapiens GN=PSMC6 PE=1 SV=1 - [PRS10_HUMAN]	16	16	1.12758	1.30646	1.15548	0.86034	0.763682	0.654004	0.882258	0.814332	0.691153	0.921202	0.82422	0.699088	1.06104	1.06264	1.03029
P62191	26S protease regulatory subunit 4 OS=Homo sapiens GN=PSMC1 PE=1 SV=1 - [PRS4_HUMAN]	24	26	1.12324	1.25553	1.14252	0.835551	0.740259	0.643237	0.865018	0.78338	0.682089	0.878977	0.768866	0.68084	1.0665	1.0776	1.01802
P43686	26S protease regulatory subunit 6B OS=Homo sapiens GN=PSMC4 PE=1 SV=2 - [PRS6B_HUMAN]	12	13	1.09017	1.26677	1.09097	0.804879	0.720415	0.656954	0.830931	0.766969	0.676763	0.890193	0.789949	0.717051	1.02263	1.09164	1.06572
P35998	26S protease regulatory subunit 7 OS=Homo sapiens GN=PSMC2 PE=1 SV=3 - [PRS7_HUMAN]	22	22	1.0463	1.24961	1.19121	0.837095	0.771597	0.645654	0.915389	0.832728	0.710006	0.934354	0.860197	0.716127	1.09197	1.0929	0.992201
P62195	26S protease regulatory subunit 8 OS=Homo sapiens GN=PSMC5 PE=1 SV=1 - [PRS8_HUMAN]	17	19	1.08968	1.2243	1.13944	0.84797	0.776511	0.693109	0.890008	0.828788	0.706157	0.917815	0.854944	0.7302	1.0585	1.16162	1.03405
A0A087WW66	26S proteasome non-ATPase regulatory subunit 1 OS=Homo sapiens GN=PSMD1 PE=1 SV=1 - [A0A087WW66_HUMAN]	32	32	1.10238	1.22598	1.16757	0.808468	0.728636	0.644355	0.892344	0.801087	0.692087	0.892307	0.82765	0.708963	1.10997	1.09718	1.01662
B1AJY7	26S proteasome non-ATPase regulatory subunit 10 OS=Homo sapiens GN=PSMD10 PE=1 SV=1 - [B1AJY7_HUMAN]	7	7	1.04007	1.26633	1.16643	0.744513	0.725934	0.534261	0.921546	0.862533	0.748984	0.945704	0.8842	0.803016	1.12025	1.17041	1.02621
O00231	26S proteasome non-ATPase regulatory subunit 11 OS=Homo sapiens GN=PSMD11 PE=1 SV=3 - [PSD11_HUMAN]	23	23	1.13214	1.26094	1.12883	0.743337	0.675482	0.590136	0.835539	0.718822	0.63732	0.816475	0.753053	0.685819	1.06846	1.10059	1.00401
O00232	26S proteasome non-ATPase regulatory subunit 12 OS=Homo sapiens GN=PSMD12 PE=1 SV=3 - [PSD12_HUMAN]	25	25	1.10194	1.29197	1.16405	0.769056	0.736872	0.606362	0.855733	0.767434	0.670636	0.864591	0.813779	0.650643	1.08926	1.0724	1.04186
O00487	26S proteasome non-ATPase regulatory subunit 14 OS=Homo sapiens GN=PSMD14 PE=1 SV=1 - [PSDE_HUMAN]	9	9	1.1552	1.27436	1.09484	0.785776	0.686176	0.60339	0.828132	0.722596	0.654059	0.87991	0.7469	0.683821	1.12533	1.10688	1.01532
Q13200	26S proteasome non-ATPase regulatory subunit 2 OS=Homo sapiens GN=PSMD2 PE=1 SV=3 - [PSMD2_HUMAN]	27	27	1.10835	1.22143	1.11909	0.840688	0.756209	0.654717	0.874119	0.817736	0.730242	0.898618	0.823502	0.722756	1.09108	1.08752	1.03623
Q16401	26S proteasome non-ATPase regulatory subunit 5 OS=Homo sapiens GN=PSMD5 PE=1 SV=3 - [PSMD5_HUMAN]	16	16	1.15657	1.3095	1.18096	0.93552	0.847189	0.705423	0.97915	0.905518	0.746211	0.991945	0.876816	0.726586	1.07245	1.04645	0.986515
Q15008	26S proteasome non-ATPase regulatory subunit 6 OS=Homo sapiens GN=PSMD6 PE=1 SV=1 - [PSMD6_HUMAN]	20	20	1.08088	1.24119	1.19423	0.774325	0.708614	0.587545	0.846352	0.781186	0.661825	0.892808	0.817158	0.676153	1.10589	1.1696	1.06258
R4GMR5	26S proteasome non-ATPase regulatory subunit 8 OS=Homo sapiens GN=PSMD8 PE=1 SV=1 - [R4GMR5_HUMAN]	15	15	1.05708	1.19928	1.08794	0.839115	0.790856	0.710869	0.852354	0.781867	0.732259	0.876798	0.796408	0.731624	1.03931	1.01627	1.01072
J3KN29	26S proteasome non-ATPase regulatory subunit 9 OS=Homo sapiens GN=PSMD9 PE=1 SV=1 - [J3KN29_HUMAN]	9	9	1.01763	1.20344	1.18259	0.90258	0.892081	0.716869	0.936663	0.951743	0.797824	1.0407	1.04859	0.862015	1.14883	1.18317	1.06618
Q13442	28 kDa heat- and acid-stable phosphoprotein OS=Homo sapiens GN=PDAP1 PE=1 SV=1 - [HAP28_HUMAN]	9	9	1.34496	1.44636	1.08115	0.463707	0.342853	0.322742	0.465017	0.35432	0.317748	0.501351	0.381268	0.359848	0.995998	1.02579	1.04469
Q99714	3-hydroxyacyl-CoA dehydrogenase type-2 OS=Homo sapiens GN=HSD17B10 PE=1 SV=3 - [HCD2_HUMAN]	10	10	1.1328	1.1214	0.968209	0.512695	0.442437	0.450551	0.568419	0.46929	0.486383	0.543505	0.421578	0.446734	1.05685	0.990121	0.972945
P31937	3-hydroxyisobutyrate dehydrogenase, mitochondrial OS=Homo sapiens GN=HIBADH PE=1 SV=2 - [3HIDH_HUMAN]	2	2	1.00212	1.44733	1.44427	0.970446	0.968395	0.670509	1.4233	1.42029	0.9834	1.19791	1.19538	0.827671	1.46665	1.23439	0.841643
B1AK13	3-hydroxymethyl-3-methylglutaryl-Coenzyme A lyase (Hydroxymethylglutaricaciduria), isoform CRA_b OS=Homo sapiens GN=HMGCL PE=2 SV=1 - [B1AK13_HUMAN]	3	3	1.23753	0.875775	0.707678	0.528308	0.373335	0.757178	0.848325	1.0395	0.908723	0.748353	0.732946	0.801634	1.20014	1.05871	0.882155
A0A0B4J2A4	3-ketoacyl-CoA thiolase, mitochondrial OS=Homo sapiens GN=ACAA2 PE=1 SV=1 - [A0A0B4J2A4_HUMAN]	6	6	0.882675	1.15634	1.60932	0.90959	0.981638	0.778437	0.969969	0.979091	0.773631	1.07285	0.996396	0.912628	0.993825	1.01503	1.15795
P25325	3-mercaptopyruvate sulfurtransferase OS=Homo sapiens GN=MPST PE=1 SV=3 - [THTM_HUMAN]	7	7	1.32901	1.21514	0.985733	0.768398	0.532442	0.575185	0.716802	0.578938	0.591437	0.786977	0.563909	0.611588	1.14502	1.15732	1.07143
O95861	3'(2'),5'-bisphosphate nucleotidase 1 OS=Homo sapiens GN=BPNT1 PE=1 SV=1 - [BPNT1_HUMAN]	6	6	1.09728	1.57879	1.18609	1.00787	0.767833	0.737944	0.893685	0.887159	0.602481	0.804325	0.780189	0.609555	1.09262	0.990975	1.00286
P09001	39S ribosomal protein L3, mitochondrial OS=Homo sapiens GN=MRPL3 PE=1 SV=1 - [RM03_HUMAN]	3	3	0.989144	1.33998	1.35469	0.38966	0.35137	0.310202	0.272612	0.245824	0.217022	0.442215	0.398762	0.352041	0.699616	1.13488	1.62214
P49189	4-trimethylaminobutyraldehyde dehydrogenase OS=Homo sapiens GN=ALDH9A1 PE=1 SV=3 - [AL9A1_HUMAN]	13	13	0.759557	1.10931	1.44366	0.538519	0.698304	0.481913	0.539134	0.764512	0.513505	0.592703	0.77934	0.528688	1.04551	1.08435	1.00747
P46783	40S ribosomal protein S10 OS=Homo sapiens GN=RPS10 PE=1 SV=1 - [RS10_HUMAN]	8	8	1.35766	1.38513	0.972547	0.21014	0.161527	0.142454	0.245356	0.176076	0.200815	0.253818	0.171226	0.196132	0.951427	1.13702	1.14196
P62280	40S ribosomal protein S11 OS=Homo sapiens GN=RPS11 PE=1 SV=3 - [RS11_HUMAN]	5	5	1.38026	1.30782	1.01152	0.26725	0.205147	0.201154	0.201022	0.150187	0.156431	0.228115	0.175106	0.171698	0.957548	0.976317	1.14704
P25398	40S ribosomal protein S12 OS=Homo sapiens GN=RPS12 PE=1 SV=3 - [RS12_HUMAN]	6	6	1.44074	1.28232	0.908909	0.257164	0.171819	0.212502	0.293286	0.195953	0.234372	0.225223	0.150979	0.168592	1.09876	0.903859	0.979677
P62277	40S ribosomal protein S13 OS=Homo sapiens GN=RPS13 PE=1 SV=2 - [RS13_HUMAN]	10	10	1.33667	1.31581	0.971936	0.174041	0.122766	0.133892	0.162356	0.113425	0.123149	0.166302	0.122802	0.121452	0.927301	1.07192	1.01626
P62263	40S ribosomal protein S14 OS=Homo sapiens GN=RPS14 PE=1 SV=3 - [RS14_HUMAN]	4	4	1.40149	1.36625	0.96534	0.226625	0.176235	0.193913	0.201546	0.156733	0.172454	0.272855	0.188399	0.207296	0.889339	1.17176	1.20204
P62244	40S ribosomal protein S15a OS=Homo sapiens GN=RPS15A PE=1 SV=2 - [RS15A_HUMAN]	2	6	1.62216	1.6386	1.01014	0.146434	0.0902715	0.0893655	0.17324	0.129231	0.121151	0.154428	0.095199	0.0942435	1.03511	1.05459	1.01881
P08708	40S ribosomal protein S17 OS=Homo sapiens GN=RPS17 PE=1 SV=2 - [RS17_HUMAN]	4	4	1.24369	1.32488	1.00679	0.29861	0.23672	0.201122	0.288691	0.263791	0.22438	0.326521	0.271639	0.228473	1.11202	1.00806	1.02386
P62269	40S ribosomal protein S18 OS=Homo sapiens GN=RPS18 PE=1 SV=3 - [RS18_HUMAN]	7	7	1.23547	1.27609	0.991102	0.179377	0.14519	0.147813	0.177246	0.131851	0.135999	0.184326	0.149195	0.151891	0.956081	0.992375	1.03796
P39019	40S ribosomal protein S19 OS=Homo sapiens GN=RPS19 PE=1 SV=2 - [RS19_HUMAN]	8	8	1.335	1.27112	0.966759	0.245693	0.170254	0.169626	0.234895	0.169322	0.164356	0.218061	0.158305	0.176988	0.997298	1.02733	0.943509
P15880	40S ribosomal protein S2 OS=Homo sapiens GN=RPS2 PE=1 SV=2 - [RS2_HUMAN]	10	11	1.39589	1.3207	0.960927	0.146463	0.104925	0.109191	0.13948	0.105645	0.106557	0.148081	0.113789	0.114772	1.05523	1.08423	1.05859
Q8WVC2	40S ribosomal protein S21 OS=Homo sapiens GN=RPS21 PE=1 SV=1 - [Q8WVC2_HUMAN]	3	3	0.933343	1.21627	1.2093	0.251331	0.220857	0.178132	0.18123	0.159256	0.130716	0.190139	0.167085	0.134762	1.03017	1.03953	1.04916
P62266	40S ribosomal protein S23 OS=Homo sapiens GN=RPS23 PE=1 SV=3 - [RS23_HUMAN]	4	4	1.6439	1.37585	0.836946	0.122156	0.086205	0.0951359	0.114334	0.0806847	0.0890436	0.125947	0.0888802	0.0980882	0.935963	1.03103	1.10157
E7ETK0	40S ribosomal protein S24 OS=Homo sapiens GN=RPS24 PE=1 SV=1 - [E7ETK0_HUMAN]	5	5	1.37267	1.30537	0.960826	0.230538	0.201838	0.210067	0.232001	0.203119	0.211401	0.234696	0.205479	0.213857	1.00635	1.01804	1.01162
P62851	40S ribosomal protein S25 OS=Homo sapiens GN=RPS25 PE=1 SV=1 - [RS25_HUMAN]	4	4	1.67576	1.35918	0.884391	0.386193	0.230116	0.271702	0.326318	0.194151	0.219531	0.239571	0.142962	0.176261	0.819022	1.08744	0.9803
P62854	40S ribosomal protein S26 OS=Homo sapiens GN=RPS26 PE=1 SV=3 - [RS26_HUMAN]	3	3	1.4551	1.72572	0.998067	0.322883	0.226837	0.222467	0.322251	0.223014	0.229691	0.141034	0.109034	0.116544	1.02302	1.32856	1.23732
P42677	40S ribosomal protein S27 OS=Homo sapiens GN=RPS27 PE=1 SV=3 - [RS27_HUMAN]	2	2	1.39618	1.28704	0.921828	0.372265	0.266631	0.289242	0.378421	0.271041	0.294025	0.564347	0.404208	0.438485	1.01654	1.51598	1.49132
P62857	40S ribosomal protein S28 OS=Homo sapiens GN=RPS28 PE=1 SV=1 - [RS28_HUMAN]	3	3	1.06309	1.26759	1.19236	0.182601	0.218362	0.154446	0.169417	0.125936	0.120327	0.154887	0.115136	0.110007	0.866361	0.79206	0.914238
P23396	40S ribosomal protein S3 OS=Homo sapiens GN=RPS3 PE=1 SV=2 - [RS3_HUMAN]	11	11	1.32439	1.26515	0.958783	0.144877	0.112292	0.110665	0.134649	0.106322	0.105847	0.149122	0.114801	0.115565	0.86455	0.849041	1.02713
A8K4W0	40S ribosomal protein S3a OS=Homo sapiens GN=RPS3A PE=2 SV=1 - [A8K4W0_HUMAN]	13	13	1.36594	1.34563	0.991519	0.272337	0.18262	0.195912	0.350141	0.239465	0.254233	0.292665	0.195176	0.2125	1.18969	1.08675	0.912504
M0QZN2	40S ribosomal protein S5 OS=Homo sapiens GN=RPS5 PE=1 SV=1 - [M0QZN2_HUMAN]	3	3	1.43532	1.3509	1.09146	0.3202	0.257825	0.243937	0.267977	0.215775	0.204152	0.366581	0.295171	0.279271	0.836905	1.14485	1.36796
P62753	40S ribosomal protein S6 OS=Homo sapiens GN=RPS6 PE=1 SV=1 - [RS6_HUMAN]	7	7	1.32179	1.39364	1.09662	0.179451	0.138071	0.115866	0.168295	0.124194	0.108533	0.199515	0.147402	0.123016	0.953757	0.943726	1.06888
P62081	40S ribosomal protein S7 OS=Homo sapiens GN=RPS7 PE=1 SV=1 - [RS7_HUMAN]	4	4	1.37024	1.25439	0.949468	0.218921	0.159769	0.192448	0.239605	0.178425	0.177165	0.133105	0.0911522	0.0960035	1.03889	0.905347	0.857602
P62241	40S ribosomal protein S8 OS=Homo sapiens GN=RPS8 PE=1 SV=2 - [RS8_HUMAN]	4	4	1.38651	1.35254	1.01534	0.245426	0.190857	0.17732	0.279726	0.201458	0.20718	0.233988	0.201792	0.172999	0.879747	0.785788	0.855642
P46781	40S ribosomal protein S9 OS=Homo sapiens GN=RPS9 PE=1 SV=3 - [RS9_HUMAN]	5	6	1.45669	1.38307	0.920569	0.139977	0.106525	0.0919006	0.150906	0.0966697	0.098328	0.14034	0.0899008	0.100479	1.00166	1.16093	0.929979
C9J9K3	40S ribosomal protein SA (Fragment) OS=Homo sapiens GN=RPSA PE=1 SV=7 - [C9J9K3_HUMAN]	9	10	1.31537	1.22196	0.900252	0.209175	0.148315	0.172046	0.174668	0.12329	0.146477	0.175072	0.136117	0.170616	0.804041	0.917854	1.03535
Q13131	5'-AMP-activated protein kinase catalytic subunit alpha-1 OS=Homo sapiens GN=PRKAA1 PE=1 SV=4 - [AAPK1_HUMAN]	11	12	1.17667	1.32575	1.10558	0.598997	0.499328	0.479914	0.623084	0.530576	0.488911	0.66584	0.573974	0.527568	1.01875	1.12376	1.04263
F8VYY9	5'-AMP-activated protein kinase subunit gamma-1 OS=Homo sapiens GN=PRKAG1 PE=1 SV=1 - [F8VYY9_HUMAN]	5	5	1.20083	1.1821	0.988	0.560827	0.471592	0.450198	0.611041	0.457472	0.513413	0.633033	0.537742	0.544274	1.005	1.08534	1.14297
Q5QPD0	5'-nucleotidase domain-containing protein 1 (Fragment) OS=Homo sapiens GN=NT5DC1 PE=1 SV=1 - [Q5QPD0_HUMAN]	2	2	1.06047	1.36508	1.28724	1.06246	1.00188	0.778317	1.16007	1.09392	0.849816	1.17106	1.10428	0.857866	1.09186	1.10221	1.00947
A0A024RA81	5'-nucleotidase OS=Homo sapiens GN=NT5C3 PE=3 SV=1 - [A0A024RA81_HUMAN]	6	6	1.49106	1.22251	0.811049	0.306501	0.205306	0.244552	0.324525	0.201748	0.248749	0.336863	0.21374	0.261218	1.15972	1.06078	0.922433
J3KRC4	5'(3')-deoxyribonucleotidase, cytosolic type OS=Homo sapiens GN=NT5C PE=1 SV=1 - [J3KRC4_HUMAN]	3	3	0.993275	1.2	1.20813	0.873494	0.76902	0.70907	0.910309	0.877521	0.761745	0.911459	0.91763	0.750583	1.07429	1.05024	0.977616
Q00013	55 kDa erythrocyte membrane protein OS=Homo sapiens GN=MPP1 PE=1 SV=2 - [EM55_HUMAN]	21	21	0.979785	1.19753	1.23744	0.647626	0.645249	0.521962	0.727215	0.703945	0.582787	0.718451	0.736654	0.595958	1.13031	1.17539	1.03863
P52209	6-phosphogluconate dehydrogenase, decarboxylating OS=Homo sapiens GN=PGD PE=1 SV=3 - [6PGD_HUMAN]	24	24	1.15854	1.36999	1.19236	1.25616	1.05732	0.884388	1.27871	1.10585	0.922356	1.39421	1.19898	1.00215	1.0356	1.12822	1.08101
O95336	6-phosphogluconolactonase OS=Homo sapiens GN=PGLS PE=1 SV=2 - [6PGL_HUMAN]	8	8	1.06143	1.16702	1.10876	1.03673	0.978043	0.882106	1.11645	1.02499	0.974763	1.17941	1.10623	1.03757	1.0315	1.11209	1.04485
Q03393	6-pyruvoyl tetrahydrobiopterin synthase OS=Homo sapiens GN=PTS PE=1 SV=1 - [PTPS_HUMAN]	2	2	0.827462	0.749229	0.905455	0.82149	0.992783	1.09645	1.0876	1.05839	0.729906	1.27687	1.24258	0.856934	0.807641	0.948197	1.17403
P10809	60 kDa heat shock protein, mitochondrial OS=Homo sapiens GN=HSPD1 PE=1 SV=2 - [CH60_HUMAN]	31	31	1.02837	1.24137	1.21413	0.668531	0.591061	0.507329	0.6568	0.637035	0.531941	0.727123	0.694451	0.580734	1.03058	1.1205	1.04404
P10155	60 kDa SS-A/Ro ribonucleoprotein OS=Homo sapiens GN=TROVE2 PE=1 SV=2 - [RO60_HUMAN]	20	20	1.0338	1.12997	1.10523	0.844125	0.773386	0.761862	0.865507	0.858049	0.776646	0.844249	0.874969	0.77905	1.05131	1.05174	0.986103
A8K4Z4	60S acidic ribosomal protein P0 OS=Homo sapiens PE=2 SV=1 - [A8K4Z4_HUMAN]	12	12	1.12281	1.05381	0.927705	0.482607	0.432707	0.467203	0.513625	0.47669	0.495119	0.528036	0.46303	0.505017	1.06935	1.0808	1.0117
P05387	60S acidic ribosomal protein P2 OS=Homo sapiens GN=RPLP2 PE=1 SV=1 - [RLA2_HUMAN]	2	4	0.960587	1.04976	1.02807	0.317807	0.379459	0.302742	0.553889	0.549053	0.438049	0.624368	0.506726	0.493832	1.44694	1.90567	1.26396
X1WI28	60S ribosomal protein L10 (Fragment) OS=Homo sapiens GN=RPL10 PE=1 SV=6 - [X1WI28_HUMAN]	6	6	1.33343	1.35247	1.01428	0.074123	0.063079	0.0689958	0.128462	0.114965	0.103822	0.0906551	0.0762525	0.0854897	1.28594	1.03509	1.02474
P62906	60S ribosomal protein L10a OS=Homo sapiens GN=RPL10A PE=1 SV=2 - [RL10A_HUMAN]	6	6	1.21935	1.28845	1.0221	0.0991569	0.0743373	0.0744716	0.0869346	0.0718145	0.0686038	0.111996	0.0839627	0.0841144	0.850788	1.00816	1.15171
P30050	60S ribosomal protein L12 OS=Homo sapiens GN=RPL12 PE=1 SV=1 - [RL12_HUMAN]	8	8	1.17251	1.21697	1.02742	0.190605	0.149029	0.153387	0.171492	0.140288	0.138005	0.197836	0.151748	0.159205	1.0427	1.11573	1.07095
P26373	60S ribosomal protein L13 OS=Homo sapiens GN=RPL13 PE=1 SV=4 - [RL13_HUMAN]	6	6	1.41995	1.43278	1.0536	0.0703198	0.0502086	0.0481068	0.0662239	0.0538907	0.0471551	0.0571491	0.0435621	0.0398869	0.867382	0.766609	0.752028
Q8J015	60S ribosomal protein L13a OS=Homo sapiens GN=RPL13a PE=1 SV=1 - [Q8J015_HUMAN]	6	6	1.23637	1.34125	1.09435	0.140456	0.114766	0.112428	0.151662	0.122667	0.105789	0.0948531	0.0745272	0.0707201	1.03093	1.02384	0.922372
J3KRB3	60S ribosomal protein L17 (Fragment) OS=Homo sapiens GN=RPL17 PE=3 SV=3 - [J3KRB3_HUMAN]	5	6	1.24291	1.38432	1.11378	0.206318	0.162318	0.139829	0.13881	0.109207	0.0940762	0.24838	0.204429	0.157596	1.00384	0.928373	0.987165
G3V203	60S ribosomal protein L18 OS=Homo sapiens GN=RPL18 PE=1 SV=1 - [G3V203_HUMAN]	5	5	1.19955	1.32059	1.15907	0.100577	0.120491	0.103366	0.16724	0.140896	0.119244	0.110547	0.0921567	0.0837101	1.15361	1.12209	1.03508
M0R3D6	60S ribosomal protein L18a (Fragment) OS=Homo sapiens GN=RPL18A PE=1 SV=1 - [M0R3D6_HUMAN]	3	3	1.22145	1.20413	1.00148	0.0632619	0.0471642	0.0479385	0.0638543	0.0476059	0.0483874	0.0574734	0.0428487	0.0435521	1.00937	0.9085	0.900071
P46778	60S ribosomal protein L21 OS=Homo sapiens GN=RPL21 PE=1 SV=2 - [RL21_HUMAN]	3	3	1.20899	1.57889	1.30596	0.286119	0.25513	0.215527	0.254067	0.22655	0.191383	0.208651	0.186052	0.157172	0.887979	0.729245	0.821241
K7EJT5	60S ribosomal protein L22 (Fragment) OS=Homo sapiens GN=RPL22 PE=1 SV=1 - [K7EJT5_HUMAN]	2	2	1.17126	1.40004	1.19533	0.15975	0.136392	0.114104	0.058603	0.0474016	0.0464914	0.0968401	0.0826803	0.0691695	0.528434	0.606197	1.73731
P62750	60S ribosomal protein L23a OS=Homo sapiens GN=RPL23A PE=1 SV=1 - [RL23A_HUMAN]	4	4	1.252	1.29194	1.0487	0.109786	0.0955107	0.0955935	0.117813	0.103328	0.0989889	0.114252	0.0993958	0.0994819	1.0315	0.967358	1.00498
C9JNW5	60S ribosomal protein L24 OS=Homo sapiens GN=RPL24 PE=1 SV=1 - [C9JNW5_HUMAN]	6	6	1.35654	1.19374	0.896457	0.10713	0.0829325	0.0814453	0.11905	0.0869761	0.102257	0.122239	0.0879906	0.0832183	1.13563	1.33665	1.41033
P46779	60S ribosomal protein L28 OS=Homo sapiens GN=RPL28 PE=1 SV=3 - [RL28_HUMAN]	5	5	1.28815	1.27564	1.06973	0.12072	0.0917505	0.0854208	0.0926622	0.073352	0.0685495	0.107468	0.0921265	0.086068	0.705059	0.890225	1.09236
P62888	60S ribosomal protein L30 OS=Homo sapiens GN=RPL30 PE=1 SV=2 - [RL30_HUMAN]	5	6	1.24261	1.19747	1.0097	0.134317	0.104466	0.104808	0.147626	0.12471	0.119425	0.152889	0.129156	0.123683	1.18758	1.19317	0.856286
B8ZZK4	60S ribosomal protein L31 OS=Homo sapiens GN=RPL31 PE=1 SV=1 - [B8ZZK4_HUMAN]	3	3	1.25202	1.31744	1.0039	0.120519	0.0979071	0.0914793	0.133684	0.105758	0.105439	0.146442	0.117834	0.11111	0.98154	1.08412	1.09081
D3YTB1	60S ribosomal protein L32 (Fragment) OS=Homo sapiens GN=RPL32 PE=1 SV=1 - [D3YTB1_HUMAN]	3	3	1.35176	1.21119	0.943165	0.152859	0.131169	0.131664	0.211441	0.181439	0.182124	0.204605	0.175572	0.176235	1.38325	1.33852	0.967665
P49207	60S ribosomal protein L34 OS=Homo sapiens GN=RPL34 PE=1 SV=3 - [RL34_HUMAN]	6	6	1.20101	1.20131	1.03968	0.389718	0.321817	0.329996	0.28612	0.230414	0.193413	0.294104	0.22907	0.162129	0.849226	0.871883	1.11316
F8WBS5	60S ribosomal protein L35a OS=Homo sapiens GN=RPL35A PE=1 SV=1 - [F8WBS5_HUMAN]	2	2	1.3781	1.55444	1.12796	0.135054	0.0979998	0.0868823	0.171599	0.124519	0.110393	0.139447	0.101188	0.0897087	1.2706	1.03253	0.812632
Q9Y3U8	60S ribosomal protein L36 OS=Homo sapiens GN=RPL36 PE=1 SV=3 - [RL36_HUMAN]	2	3	1.19806	1.28723	1.07443	1.04764	0.961325	0.781874	1.19762	1.09896	0.893814	0.376178	0.31399	0.292238	1.14317	1.26108	1.10315
P83881	60S ribosomal protein L36a OS=Homo sapiens GN=RPL36A PE=1 SV=2 - [RL36A_HUMAN]	2	4	1.20822	1.17756	0.974623	0.0827001	0.068448	0.0702303	0.0594933	0.0492405	0.0505226	0.0494506	0.0409286	0.0419943	0.719385	0.597951	0.831197
P61927	60S ribosomal protein L37 OS=Homo sapiens GN=RPL37 PE=1 SV=2 - [RL37_HUMAN]	2	2	1.15363	1.27683	1.10679	0.153451	0.133015	0.120181	0.205944	0.178518	0.161293	0.234746	0.203484	0.18385	1.34209	1.52978	1.13985
P61513	60S ribosomal protein L37a OS=Homo sapiens GN=RPL37A PE=1 SV=2 - [RL37A_HUMAN]	3	3	1.22284	1.23321	1.02747	0.0629454	0.0519572	0.0499569	0.0996959	0.0822923	0.079124	0.0736269	0.060774	0.0584342	1.58385	1.16969	0.738514
P63173	60S ribosomal protein L38 OS=Homo sapiens GN=RPL38 PE=1 SV=2 - [RL38_HUMAN]	2	3	1.21771	1.32123	1.08501	0.103497	0.112494	0.0766491	0.0728996	0.0595693	0.0573913	0.147751	0.139592	0.110619	0.768601	1.0518	1.29
P36578	60S ribosomal protein L4 OS=Homo sapiens GN=RPL4 PE=1 SV=5 - [RL4_HUMAN]	13	13	1.25096	1.35153	1.06309	0.140114	0.10692	0.108952	0.125065	0.0955986	0.0923135	0.137488	0.105094	0.101483	0.885485	1.03551	1.15204
B2R4K7	60S ribosomal protein L6 OS=Homo sapiens PE=2 SV=1 - [B2R4K7_HUMAN]	5	5	1.29947	1.27699	0.993436	0.0830896	0.0629922	0.0620958	0.0827915	0.0632001	0.0622576	0.0753072	0.0574868	0.0566295	1.00003	0.95499	0.9096
P18124	60S ribosomal protein L7 OS=Homo sapiens GN=RPL7 PE=1 SV=1 - [RL7_HUMAN]	8	8	1.2301	1.24856	1.04332	0.116015	0.0927065	0.0841112	0.140599	0.122855	0.110095	0.0986617	0.0776098	0.0563666	0.986595	1.00691	1.2326
P62424	60S ribosomal protein L7a OS=Homo sapiens GN=RPL7A PE=1 SV=2 - [RL7A_HUMAN]	9	9	1.3121	1.37719	1.04743	0.095334	0.0727441	0.0681192	0.31865	0.204479	0.208918	0.0886137	0.0689658	0.0640686	1.08734	0.986863	0.9759
P62917	60S ribosomal protein L8 OS=Homo sapiens GN=RPL8 PE=1 SV=2 - [RL8_HUMAN]	4	4	1.48532	1.6501	1.21972	0.454341	0.346086	0.317733	0.444641	0.338697	0.310949	0.497238	0.378763	0.347732	0.97865	1.09442	1.11829
D6RAN4	60S ribosomal protein L9 (Fragment) OS=Homo sapiens GN=RPL9 PE=1 SV=7 - [D6RAN4_HUMAN]	4	4	1.2094	1.29654	1.07409	0.113234	0.0936281	0.0892551	0.107482	0.0921214	0.0828994	0.115096	0.0951676	0.0907227	0.809458	0.866002	0.998913
P11021	78 kDa glucose-regulated protein OS=Homo sapiens GN=HSPA5 PE=1 SV=2 - [GRP78_HUMAN]	21	24	0.773284	0.946125	1.23539	0.566999	0.719154	0.602075	0.642048	0.805843	0.672611	0.663197	0.838894	0.717446	1.12673	1.15944	1.01362
Q6ZVK8	8-oxo-dGDP phosphatase NUDT18 OS=Homo sapiens GN=NUDT18 PE=1 SV=3 - [NUD18_HUMAN]	2	2	0.968012	1.19133	1.2307	0.606876	0.62693	0.50941	0.945008	0.976236	0.793237	0.960344	0.992078	0.806109	1.55717	1.58244	1.01623
Q9BUD9	AAK1 protein OS=Homo sapiens GN=AAK1 PE=2 SV=1 - [Q9BUD9_HUMAN]	3	4	1.32419	1.16106	0.892211	0.754118	0.642503	0.720125	0.810392	0.673976	0.7554	1.11729	0.847024	0.949354	1.04898	1.31832	1.25676
Q2L6I2	ABC50 protein OS=Homo sapiens GN=ABCF1 PE=4 SV=1 - [Q2L6I2_HUMAN]	5	5	1.20219	1.36291	1.13477	0.543553	0.452137	0.48732	0.642086	0.534098	0.57566	0.741344	0.616663	0.603133	1.06978	1.076	1.0171
H3BRM1	Abscission/NoCut checkpoint regulator (Fragment) OS=Homo sapiens GN=ZFYVE19 PE=1 SV=1 - [H3BRM1_HUMAN]	4	4	1.24579	1.37525	1.5097	0.868172	0.696885	0.461604	0.903374	0.732078	0.656882	0.871391	0.699468	0.463315	0.965904	1.00371	0.873368
Q9BUX5	ACAD9 protein (Fragment) OS=Homo sapiens GN=ACAD9 PE=2 SV=2 - [Q9BUX5_HUMAN]	3	3	0.821876	0.847065	1.03065	0.410838	0.881906	0.810429	0.6061	0.664818	0.664236	0.521471	1.11939	1.02867	1.55184	1.25358	0.792214
P24752	Acetyl-CoA acetyltransferase, mitochondrial OS=Homo sapiens GN=ACAT1 PE=1 SV=1 - [THIL_HUMAN]	13	13	1.11853	1.20136	1.01506	1.64011	1.3349	1.4287	1.69607	1.36596	1.37611	1.72542	1.41971	1.51015	1.00517	1.10916	1.10051
Q7Z5G3	Acetyl-coenzyme A synthetase OS=Homo sapiens GN=ACSS1 PE=2 SV=1 - [Q7Z5G3_HUMAN]	4	4	1.26159	1.29101	0.995565	0.348041	0.268393	0.263962	0.255696	0.199867	0.235299	0.229097	0.196468	0.228238	0.908711	1.52902	1.11638
Q4G0E8	Acetyl-coenzyme A synthetase OS=Homo sapiens GN=ACSS2 PE=2 SV=1 - [Q4G0E8_HUMAN]	2	2	1.2085	1.55998	1.29083	0.486711	0.402739	0.311999	0.7079	0.585766	0.453789	0.67227	0.556283	0.430949	1.45446	1.38125	0.949668
P22303	Acetylcholinesterase OS=Homo sapiens GN=ACHE PE=1 SV=1 - [ACES_HUMAN]	3	3	1.14147	1.42095	0.920582	1.15653	0.749272	0.813911	1.40091	0.907594	0.985891	1.41212	0.914858	0.993782	1.2113	1.221	1.008
E9PEJ4	Acetyltransferase component of pyruvate dehydrogenase complex OS=Homo sapiens GN=DLAT PE=1 SV=1 - [E9PEJ4_HUMAN]	3	3	0.979845	1.13539	1.19095	0.556419	0.596819	0.508046	0.593142	0.636208	0.541576	0.694681	0.715675	0.600929	1.066	1.19352	1.11963
E7EMM4	Acid ceramidase OS=Homo sapiens GN=ASAH1 PE=1 SV=1 - [E7EMM4_HUMAN]	3	3	1.2587	1.53534	1.20408	0.825107	0.647089	0.537411	0.908183	0.712241	0.591521	0.986027	0.77329	0.642222	1.10069	1.19503	1.08571
Q53F35	Acidic (Leucine-rich) nuclear phosphoprotein 32 family, member B variant (Fragment) OS=Homo sapiens PE=2 SV=1 - [Q53F35_HUMAN]	5	9	0.80988	1.00674	1.20649	1.48255	1.80679	1.55506	1.69064	2.08152	1.68282	1.67578	2.07138	1.74275	1.09221	1.11075	1.02787
Q53F20	Acidic (Leucine-rich) nuclear phosphoprotein 32 family, member E variant (Fragment) OS=Homo sapiens PE=2 SV=1 - [Q53F20_HUMAN]	6	6	0.680267	0.811231	1.19471	1.19305	1.81137	1.53636	1.30429	1.83358	1.4421	1.25376	1.77999	1.4899	1.09659	0.994404	1.04875
H0YN26	Acidic leucine-rich nuclear phosphoprotein 32 family member A OS=Homo sapiens GN=ANP32A PE=1 SV=1 - [H0YN26_HUMAN]	4	8	0.900683	1.04809	1.1661	1.00703	1.11424	0.969737	1.09198	1.25328	1.01916	1.12492	1.24005	1.0614	1.08468	1.12956	1.03473
B4DZ08	Aconitate hydratase, mitochondrial OS=Homo sapiens PE=2 SV=1 - [B4DZ08_HUMAN]	9	9	1.06154	1.03216	0.952509	0.0945255	0.0949131	0.095127	0.218076	0.222017	0.199894	0.187537	0.176665	0.18309	1.70726	1.62738	0.970498
P61160	Actin-related protein 2 OS=Homo sapiens GN=ACTR2 PE=1 SV=1 - [ARP2_HUMAN]	12	13	0.994196	1.15402	1.21021	1.00741	0.979721	0.847389	1.02163	1.05533	0.900538	1.06537	1.08407	0.935378	1.03469	1.09643	1.03034
Q92747	Actin-related protein 2/3 complex subunit 1A OS=Homo sapiens GN=ARPC1A PE=1 SV=2 - [ARC1A_HUMAN]	7	7	1.03059	1.16257	1.11903	0.983445	1.0096	0.9082	1.02765	0.979286	0.952396	1.02536	0.995328	0.933504	1.04535	1.00177	1.00043
O15143	Actin-related protein 2/3 complex subunit 1B OS=Homo sapiens GN=ARPC1B PE=1 SV=3 - [ARC1B_HUMAN]	6	6	1.04413	1.29424	1.06688	0.902035	0.944893	0.693853	0.904192	0.795091	0.705372	0.755855	0.71859	0.691447	0.988346	0.906188	0.884257
O15144	Actin-related protein 2/3 complex subunit 2 OS=Homo sapiens GN=ARPC2 PE=1 SV=1 - [ARPC2_HUMAN]	8	8	0.938642	1.14739	1.18434	0.910808	0.9497	0.822782	1.10804	1.11933	0.901604	1.09254	1.08897	0.919054	1.20816	1.13498	0.996838
B2R4D5	Actin-related protein 2/3 complex subunit 3 OS=Homo sapiens PE=2 SV=1 - [B2R4D5_HUMAN]	6	6	0.998942	1.26482	1.23549	0.943491	0.984733	0.796686	1.00573	1.00679	0.752567	0.969919	0.93546	0.741098	0.792404	0.955196	0.977512
P59998	Actin-related protein 2/3 complex subunit 4 OS=Homo sapiens GN=ARPC4 PE=1 SV=3 - [ARPC4_HUMAN]	9	9	0.954387	1.11232	1.18532	0.894278	0.987705	0.82106	0.911449	0.964571	0.840156	0.998366	1.03956	0.899289	1.09289	1.06545	1.02725
O15511	Actin-related protein 2/3 complex subunit 5 OS=Homo sapiens GN=ARPC5 PE=1 SV=3 - [ARPC5_HUMAN]	8	8	0.851568	1.17948	1.31363	0.949178	1.20451	0.814559	1.07578	1.17095	0.866578	1.11965	1.15921	0.869851	1.06773	1.13301	1.02051
B3KPC7	Actin-related protein 2/3 complex subunit 5 OS=Homo sapiens PE=2 SV=1 - [B3KPC7_HUMAN]	3	3	1.11217	1.18457	1.02727	1.11203	1.00481	0.939685	1.1948	1.00437	0.927893	1.22771	1.0255	0.984725	0.999563	1.10402	1.06895
P61158	Actin-related protein 3 OS=Homo sapiens GN=ACTR3 PE=1 SV=3 - [ARP3_HUMAN]	16	16	0.988282	1.2235	1.14262	0.991708	0.978511	0.831881	1.00822	0.996854	0.848327	1.0427	0.986879	0.878881	1.03017	1.046	1.01259
O95433	Activator of 90 kDa heat shock protein ATPase homolog 1 OS=Homo sapiens GN=AHSA1 PE=1 SV=1 - [AHSA1_HUMAN]	12	12	1.11181	1.13783	1.11324	0.629867	0.552652	0.502711	0.670261	0.667918	0.641903	0.651208	0.608833	0.644449	1.01851	1.19488	1.03679
O14561	Acyl carrier protein, mitochondrial OS=Homo sapiens GN=NDUFAB1 PE=1 SV=3 - [ACPM_HUMAN]	2	2	1.04024	1.10762	1.06478	0.661257	0.635676	0.597005	0.944162	0.907637	0.852421	0.95501	0.918065	0.862215	1.42783	1.44423	1.01149
Q8TAF6	Acyl-CoA synthetase 4 OS=Homo sapiens GN=FACL4 PE=2 SV=1 - [Q8TAF6_HUMAN]	8	9	1.31893	1.11888	1.02031	0.68236	0.535635	0.548052	0.947973	0.70753	0.806545	0.940718	0.668478	0.709345	1.36758	1.24537	0.986647
P07108	Acyl-CoA-binding protein OS=Homo sapiens GN=DBI PE=1 SV=2 - [ACBP_HUMAN]	3	3	1.07819	1.14649	1.08279	0.563305	0.498317	0.513501	0.644561	0.57742	0.546912	0.638214	0.579887	0.564768	1.03922	1.05078	1.04829
B3KPA6	Acyl-Coenzyme A dehydrogenase, very long chain, isoform CRA_e OS=Homo sapiens GN=ACADVL PE=2 SV=1 - [B3KPA6_HUMAN]	7	7	1.30529	1.43053	1.10305	0.677359	0.470793	0.461337	0.706843	0.521482	0.511151	0.93226	0.51664	0.490433	1.15841	1.37632	1.14121
Q9NPJ3	Acyl-coenzyme A thioesterase 13 OS=Homo sapiens GN=ACOT13 PE=1 SV=1 - [ACO13_HUMAN]	3	3	0.958818	1.13126	1.19074	1.69385	1.6175	1.3584	1.72021	1.69923	1.34906	1.83456	1.78201	1.49655	1.10367	1.08646	1.00323
Q8N1Q8	Acyl-coenzyme A thioesterase THEM5 OS=Homo sapiens GN=THEM5 PE=1 SV=2 - [ACO15_HUMAN]	3	3	1.53216	1.12599	0.62343	0.508568	0.263817	0.451663	0.718498	0.343242	0.638103	0.843725	0.427563	0.749318	1.30106	1.62068	1.17429
A0A087X1K9	Acyl-protein thioesterase 1 OS=Homo sapiens GN=LYPLA1 PE=1 SV=1 - [A0A087X1K9_HUMAN]	4	4	0.95558	1.18847	1.20908	0.922663	0.994283	0.846308	1.16657	1.11736	0.995577	1.1699	1.24594	1.03535	1.06667	1.17964	1.09385
O95372	Acyl-protein thioesterase 2 OS=Homo sapiens GN=LYPLA2 PE=1 SV=1 - [LYPA2_HUMAN]	4	4	0.933507	1.13866	1.22542	0.753449	0.807116	0.661793	0.78295	0.773695	0.709692	0.880381	0.94309	0.735569	1.11211	1.16847	1.03227
P13798	Acylamino-acid-releasing enzyme OS=Homo sapiens GN=APEH PE=1 SV=4 - [ACPH_HUMAN]	22	22	1.01738	1.44346	1.42253	0.789694	0.7721	0.57113	0.892094	0.892746	0.602648	0.916468	0.877568	0.642298	1.09091	1.1166	1.01994
P07311	Acylphosphatase-1 OS=Homo sapiens GN=ACYP1 PE=1 SV=2 - [ACYP1_HUMAN]	3	3	1.05883	1.1438	1.03951	1.00546	1.06677	0.910199	1.23474	1.11356	1.0239	1.17286	1.34138	1.26379	1.14469	1.13078	0.952247
Q6P587	Acylpyruvase FAHD1, mitochondrial OS=Homo sapiens GN=FAHD1 PE=1 SV=2 - [FAHD1_HUMAN]	3	3	1.19395	1.09606	0.939759	0.390831	0.315377	0.361528	0.417356	0.336781	0.386064	0.406773	0.328241	0.376275	1.06787	1.04079	0.974644
Q8NC96	Adaptin ear-binding coat-associated protein 1 OS=Homo sapiens GN=NECAP1 PE=1 SV=2 - [NECP1_HUMAN]	3	3	1.16976	1.4	1.19683	0.483759	0.413554	0.345541	0.594731	0.508422	0.424807	0.722542	0.600482	0.586487	1.2294	0.999247	1.07258
Q05DK5	ADD2 protein (Fragment) OS=Homo sapiens GN=ADD2 PE=2 SV=1 - [Q05DK5_HUMAN]	9	9	1.22708	1.43216	1.24081	0.485505	0.39121	0.325855	0.657974	0.441188	0.394407	0.472779	0.385287	0.330178	1.12178	0.984858	1.02432
P07741	Adenine phosphoribosyltransferase OS=Homo sapiens GN=APRT PE=1 SV=2 - [APT_HUMAN]	8	8	1.07143	1.17815	1.06	0.867772	0.779244	0.700844	0.929597	0.88509	0.795728	0.926779	0.87807	0.802128	1.12105	1.14302	1.00356
Q6DHV7	Adenosine deaminase-like protein OS=Homo sapiens GN=ADAL PE=2 SV=2 - [ADAL_HUMAN]	2	2	1.28156	1.45971	1.13901	0.963492	0.751812	0.660057	1.29518	1.01063	0.887287	1.26594	0.987809	0.867251	1.34426	1.3139	0.977418
Q86U79	Adenosine kinase OS=Homo sapiens PE=2 SV=1 - [Q86U79_HUMAN]	12	12	0.943857	1.15575	1.19507	0.842983	0.777916	0.629514	0.898751	0.941343	0.761255	0.932157	1.04049	0.85003	1.16937	1.31504	1.1455
P23526	Adenosylhomocysteinase OS=Homo sapiens GN=AHCY PE=1 SV=4 - [SAHH_HUMAN]	17	17	1.00764	1.21411	1.23122	0.570677	0.577564	0.476107	0.681691	0.68055	0.562762	0.672682	0.633769	0.545	1.2041	1.10627	0.954514
F8W1A4	Adenylate kinase 2, mitochondrial OS=Homo sapiens GN=AK2 PE=1 SV=1 - [F8W1A4_HUMAN]	7	7	1.02659	1.14772	1.08553	0.749762	0.709002	0.634574	0.764944	0.741062	0.666488	0.764113	0.723514	0.64515	1.07417	1.0862	1.0272
P00568	Adenylate kinase isoenzyme 1 OS=Homo sapiens GN=AK1 PE=1 SV=3 - [KAD1_HUMAN]	12	12	1.2983	1.36727	1.08286	0.24184	0.203418	0.197587	0.26766	0.227767	0.221238	0.273812	0.233002	0.223839	1.1197	1.13258	0.98194
P30566	Adenylosuccinate lyase OS=Homo sapiens GN=ADSL PE=1 SV=2 - [PUR8_HUMAN]	13	13	1.19461	1.36325	1.13145	0.940497	0.793506	0.710266	0.953944	0.793095	0.725436	0.989924	0.853992	0.754065	1.06488	1.05547	1.01459
B4E1L0	Adenylosuccinate synthetase isozyme 2 OS=Homo sapiens GN=ADSS PE=2 SV=1 - [B4E1L0_HUMAN]	4	4	0.853699	1.07073	1.31429	0.432432	0.630661	0.403867	0.751866	0.834053	0.630356	0.692635	0.840794	0.597405	1.32251	1.38131	0.966224
B2RDY9	Adenylyl cyclase-associated protein OS=Homo sapiens PE=2 SV=1 - [B2RDY9_HUMAN]	22	22	1.11826	1.26337	1.11812	0.887678	0.793265	0.693065	0.940434	0.869033	0.752808	0.965672	0.860573	0.764934	1.08011	1.09134	1.03729
P18085	ADP-ribosylation factor 4 OS=Homo sapiens GN=ARF4 PE=1 SV=3 - [ARF4_HUMAN]	7	10	1.29445	1.04831	0.839141	0.355894	0.274938	0.308617	0.327402	0.263691	0.298655	0.326901	0.251082	0.310539	1.0697	1.10146	1.0326
C9J1Z8	ADP-ribosylation factor 5 (Fragment) OS=Homo sapiens GN=ARF5 PE=1 SV=1 - [C9J1Z8_HUMAN]	3	6	1.1361	1.1892	1.06343	0.996357	0.819839	0.74714	0.980079	0.882876	0.834078	1.13654	0.980878	0.865016	1.09007	1.1407	1.05951
P62330	ADP-ribosylation factor 6 OS=Homo sapiens GN=ARF6 PE=1 SV=2 - [ARF6_HUMAN]	5	5	0.889406	1.13654	1.27452	0.768852	0.828191	0.712523	0.900253	0.982809	0.802303	0.933963	0.991783	0.836388	1.23763	1.18137	1.02505
Q53F62	ADP-ribosylation factor GTPase activating protein 1 isoform a variant (Fragment) OS=Homo sapiens PE=2 SV=1 - [Q53F62_HUMAN]	6	6	1.14426	1.24049	1.06297	0.325165	0.210681	0.237425	0.453056	0.437188	0.424017	0.547131	0.534139	0.517431	1.08878	1.40327	1.20765
E9PIY6	ADP-ribosylation factor GTPase-activating protein 2 (Fragment) OS=Homo sapiens GN=ARFGAP2 PE=1 SV=1 - [E9PIY6_HUMAN]	3	3	1.40481	1.63677	1.16512	0.48806	0.347421	0.298184	0.298119	0.256291	0.194065	0.395737	0.340212	0.257611	0.854572	1.1344	1.32745
P36404	ADP-ribosylation factor-like protein 2 OS=Homo sapiens GN=ARL2 PE=1 SV=4 - [ARL2_HUMAN]	4	4	1.33808	1.25567	0.938413	0.934034	0.652373	0.751201	0.838913	0.524265	0.592192	0.980922	0.697812	0.812069	0.907714	1.05607	1.09284
P36405	ADP-ribosylation factor-like protein 3 OS=Homo sapiens GN=ARL3 PE=1 SV=2 - [ARL3_HUMAN]	4	4	1.02699	1.18282	1.15173	0.475953	0.421218	0.388441	0.469468	0.494221	0.392258	0.465951	0.451733	0.39322	0.988719	0.955567	0.96647
Q9NVJ2	ADP-ribosylation factor-like protein 8B OS=Homo sapiens GN=ARL8B PE=1 SV=1 - [ARL8B_HUMAN]	7	8	1.43398	1.43846	0.995845	0.978452	0.784632	0.722705	1.26155	0.878552	0.866766	1.22094	0.853072	0.842355	1.13821	1.17427	1.00957
Q9UKK9	ADP-sugar pyrophosphatase OS=Homo sapiens GN=NUDT5 PE=1 SV=1 - [NUDT5_HUMAN]	6	6	1.04344	1.18131	1.13339	0.711658	0.659667	0.592689	0.875795	0.800965	0.713964	0.877232	0.824263	0.710995	1.1394	1.22223	1.02296
P05141	ADP/ATP translocase 2 OS=Homo sapiens GN=SLC25A5 PE=1 SV=7 - [ADT2_HUMAN]	6	16	1.07317	1.19399	1.11322	1.00589	0.955036	1.02724	0.886938	0.800237	0.703659	1.01335	0.88941	0.836239	0.853576	0.856738	1.06569
P12236	ADP/ATP translocase 3 OS=Homo sapiens GN=SLC25A6 PE=1 SV=4 - [ADT3_HUMAN]	2	12	1.07195	1.11289	1.05322	0.57262	0.533402	0.510851	0.666537	0.620886	0.594637	0.551006	0.513268	0.491568	1.16401	0.962253	0.826669
P43652	Afamin OS=Homo sapiens GN=AFM PE=1 SV=1 - [AFAM_HUMAN]	2	2	1.19758	1.29343	1.08004	0.692345	0.57812	0.535278	0.745643	0.622624	0.576485	0.807077	0.673923	0.623982	1.07698	1.16572	1.08239
D3DUJ0	AFG3 ATPase family gene 3-like 2 (Yeast), isoform CRA_a (Fragment) OS=Homo sapiens GN=AFG3L2 PE=3 SV=1 - [D3DUJ0_HUMAN]	7	7	0.942205	1.13812	1.11774	0.359974	0.395547	0.310647	0.41078	0.465838	0.408668	0.384691	0.408937	0.331978	0.956987	1.06867	0.948718
H3BLU7	Aflatoxin B1 aldehyde reductase member 2 (Fragment) OS=Homo sapiens GN=AKR7A2 PE=1 SV=1 - [H3BLU7_HUMAN]	10	10	0.885459	1.36471	1.38909	0.869297	0.897279	0.582093	0.990767	1.03541	0.69213	1.00769	1.04592	0.752947	1.18904	1.16766	0.983416
Q6NUM7	AGPAT5 protein (Fragment) OS=Homo sapiens GN=AGPAT5 PE=2 SV=1 - [Q6NUM7_HUMAN]	3	3	1.11274	1.01417	0.921062	1.19805	1.08806	1.18131	1.22236	1.11014	1.20528	1.3631	1.23796	1.34405	1.02029	1.13777	1.11514
B7ZW30	AIDA protein (Fragment) OS=Homo sapiens GN=AIDA PE=2 SV=1 - [B7ZW30_HUMAN]	5	5	1.19096	1.14608	0.989326	0.826428	0.675032	0.721093	0.997504	0.768155	0.813797	1.0617	0.750491	0.827564	1.02478	1.21395	0.950406
P24298	Alanine aminotransferase 1 OS=Homo sapiens GN=GPT PE=1 SV=3 - [ALAT1_HUMAN]	5	5	1.21686	1.08645	0.859685	3.40037	2.74701	2.95793	3.93778	2.94564	3.1718	3.78268	3.00231	3.23283	1.16594	1.15117	0.960611
P49588	Alanine--tRNA ligase, cytoplasmic OS=Homo sapiens GN=AARS PE=1 SV=2 - [SYAC_HUMAN]	40	40	1.35779	1.66208	1.22022	0.651529	0.457473	0.386452	0.651127	0.466492	0.382454	0.656809	0.480297	0.405429	0.995037	1.0322	1.03338
Q9BTE6	Alanyl-tRNA editing protein Aarsd1 OS=Homo sapiens GN=AARSD1 PE=1 SV=2 - [AASD1_HUMAN]	5	5	0.971628	1.44285	1.49837	0.457964	0.656443	0.430839	0.358012	0.513173	0.336807	0.320804	0.45984	0.301804	0.781747	0.700502	0.896072
F6KPG5	Albumin (Fragment) OS=Homo sapiens PE=2 SV=1 - [F6KPG5_HUMAN]	44	44	1.45832	1.02446	0.690093	0.866438	0.585492	0.852968	0.492121	0.337942	0.489948	0.507532	0.347157	0.499718	0.607246	0.610402	1.03373
P14550	Alcohol dehydrogenase [NADP(+)] OS=Homo sapiens GN=AKR1A1 PE=1 SV=3 - [AK1A1_HUMAN]	13	14	1.12554	0.936769	0.81027	1.33913	1.19708	1.45539	1.4695	1.32091	1.60064	1.57556	1.38235	1.6915	1.08519	1.10031	1.03718
P11766	Alcohol dehydrogenase class-3 OS=Homo sapiens GN=ADH5 PE=1 SV=4 - [ADHX_HUMAN]	12	12	1.27828	1.75107	1.34593	1.07376	0.789653	0.594816	1.08088	0.849335	0.609283	1.15364	0.845062	0.641224	1.05458	1.06263	1.02678
Q8IZ83	Aldehyde dehydrogenase family 16 member A1 OS=Homo sapiens GN=ALDH16A1 PE=1 SV=2 - [A16A1_HUMAN]	16	16	0.959904	1.25479	1.27939	0.885716	0.881073	0.694446	0.997314	0.986309	0.783844	1.05413	0.998105	0.823842	1.09945	1.18916	1.0816
A0A0A0MSS8	Aldo-keto reductase family 1 member C3 OS=Homo sapiens GN=AKR1C3 PE=1 SV=1 - [A0A0A0MSS8_HUMAN]	5	14	0.821119	1.00225	1.18555	0.652681	0.722629	0.5496	0.56491	0.724191	0.618028	0.517042	0.618436	0.483001	0.992512	0.878823	0.933248
P15121	Aldose reductase OS=Homo sapiens GN=AKR1B1 PE=1 SV=3 - [ALDR_HUMAN]	9	11	0.906327	1.23902	1.36558	0.292502	0.327382	0.239795	0.355938	0.396065	0.293253	0.285558	0.316708	0.23799	1.15043	0.994114	0.905626
P02763	Alpha-1-acid glycoprotein 1 OS=Homo sapiens GN=ORM1 PE=1 SV=1 - [A1AG1_HUMAN]	3	3	1.43378	1.16813	0.814723	0.562522	0.307932	0.514225	0.735206	0.570787	0.572709	0.79891	0.593243	0.622332	0.846311	0.918002	1.08665
P01011	Alpha-1-antichymotrypsin OS=Homo sapiens GN=SERPINA3 PE=1 SV=2 - [AACT_HUMAN]	4	4	1.10619	1.05986	1.00885	0.895922	0.914515	0.893252	0.542085	0.495587	0.516134	0.63133	0.573735	0.595673	0.601443	0.627365	1.14881
A0A024R6I7	Alpha-1-antitrypsin OS=Homo sapiens GN=SERPINA1 PE=1 SV=1 - [A0A024R6I7_HUMAN]	13	13	1.24465	1.11348	0.878426	1.06994	0.905063	0.960897	0.657688	0.527086	0.595169	0.674448	0.543311	0.595896	0.577562	0.621011	1.05738
B2R825	Alpha-1,4 glucan phosphorylase OS=Homo sapiens PE=2 SV=1 - [B2R825_HUMAN]	3	5	0.971602	1.00384	1.08554	0.749724	0.821009	0.755654	0.680726	0.84189	0.774195	1.00115	1.03041	0.99732	1.08856	1.32992	1.33294
B4DSD8	Alpha-1,4 glucan phosphorylase OS=Homo sapiens PE=2 SV=1 - [B4DSD8_HUMAN]	6	8	1.07158	1.17939	1.10204	0.996551	0.848793	0.737002	1.11898	0.975405	0.905133	1.22731	1.05426	0.991483	1.0908	1.21763	1.10239
P04217	Alpha-1B-glycoprotein OS=Homo sapiens GN=A1BG PE=1 SV=4 - [A1BG_HUMAN]	5	5	1.09495	1.25041	1.29246	1.02978	0.988021	0.761226	0.618029	0.561147	0.502441	0.577648	0.524483	0.469612	0.641761	0.599829	0.934661
P02765	Alpha-2-HS-glycoprotein OS=Homo sapiens GN=AHSG PE=1 SV=1 - [FETUA_HUMAN]	7	7	1.08018	1.03508	1.01102	1.29996	1.20346	1.2336	0.664618	0.673958	0.642092	0.637663	0.671454	0.664134	0.570152	0.563426	0.988203
E7EV99	Alpha-adducin OS=Homo sapiens GN=ADD1 PE=1 SV=1 - [E7EV99_HUMAN]	6	6	1.22033	1.57802	1.31496	0.549849	0.437036	0.337974	0.583131	0.447354	0.345269	0.550272	0.422145	0.325813	1.06053	1.02675	0.948035
O43768	Alpha-endosulfine OS=Homo sapiens GN=ENSA PE=1 SV=1 - [ENSA_HUMAN]	4	5	1.14283	1.299	1.1281	0.623009	0.546956	0.532506	0.860282	0.747102	0.662265	0.715338	0.623577	0.621118	1.16255	1.10516	0.986237
P06733	Alpha-enolase OS=Homo sapiens GN=ENO1 PE=1 SV=2 - [ENOA_HUMAN]	16	23	1.11254	1.23294	1.115	0.579891	0.53205	0.47672	0.609947	0.543547	0.479221	0.612313	0.557713	0.486067	1.05538	1.04786	1.01508
Q9NZD4	Alpha-hemoglobin-stabilizing protein OS=Homo sapiens GN=AHSP PE=1 SV=1 - [AHSP_HUMAN]	5	5	1.3585	1.84893	1.36908	0.760725	0.531954	0.393603	0.736074	0.565182	0.427337	0.80779	0.580075	0.450048	1.02194	1.04993	0.999901
Q9NTJ4	Alpha-mannosidase 2C1 OS=Homo sapiens GN=MAN2C1 PE=1 SV=1 - [MA2C1_HUMAN]	4	4	0.996669	1.31651	1.26615	0.829766	0.815099	0.625049	0.819865	0.822606	0.626108	1.16351	1.119	0.883782	1.10456	1.23077	1.13559
P17050	Alpha-N-acetylgalactosaminidase OS=Homo sapiens GN=NAGA PE=1 SV=2 - [NAGAB_HUMAN]	2	2	1.11732	1.43435	1.28374	0.59975	0.536774	0.418133	0.750996	0.672139	0.523578	0.791124	0.708053	0.551554	1.25218	1.31909	1.05343
P54920	Alpha-soluble NSF attachment protein OS=Homo sapiens GN=NAPA PE=1 SV=3 - [SNAA_HUMAN]	15	15	1.09348	1.15875	1.0308	0.979047	0.861034	0.861059	1.08866	1.00514	0.919639	1.11412	1.04137	0.94302	1.14669	1.19735	1.03671
Q4W5L2	Alpha-synuclein (Fragment) OS=Homo sapiens GN=SNCA PE=3 SV=1 - [Q4W5L2_HUMAN]	12	13	1.03525	1.25415	1.25674	0.743764	0.775019	0.540637	0.668001	0.70475	0.540305	0.739687	0.714213	0.609024	0.93295	1.16394	1.12484
L0R6Q1	Alternative protein SLC35A4 OS=Homo sapiens GN=SLC35A4 PE=1 SV=1 - [L0R6Q1_HUMAN]	4	4	1.10409	1.13186	1.11687	0.668057	0.686005	0.557768	0.724971	0.726173	0.58085	0.75372	0.682661	0.637784	1.08754	1.09089	1.00309
Q12904	Aminoacyl tRNA synthase complex-interacting multifunctional protein 1 OS=Homo sapiens GN=AIMP1 PE=1 SV=2 - [AIMP1_HUMAN]	7	8	1.17704	1.54054	1.22044	0.405908	0.339744	0.29747	0.397803	0.335185	0.323126	0.339441	0.314029	0.293094	0.985559	0.917812	0.792548
Q03154	Aminoacylase-1 OS=Homo sapiens GN=ACY1 PE=1 SV=1 - [ACY1_HUMAN]	12	12	0.986654	1.31621	1.24146	2.84902	2.7545	2.1934	2.80327	2.96236	2.20844	3.11642	3.22726	2.46293	1.12424	1.13111	1.069
Q9H4A4	Aminopeptidase B OS=Homo sapiens GN=RNPEP PE=1 SV=2 - [AMPB_HUMAN]	15	15	1.05426	1.26351	1.1879	0.773256	0.721917	0.62071	0.840146	0.741973	0.66909	0.904665	0.788879	0.686148	1.06623	1.13177	1.03994
Q01432	AMP deaminase 3 OS=Homo sapiens GN=AMPD3 PE=1 SV=1 - [AMPD3_HUMAN]	18	18	1.30656	1.25387	0.963901	0.931111	0.698313	0.733504	1.02022	0.780874	0.788149	1.07116	0.845956	0.856597	1.0685	1.1568	1.08929
A0A0M4G3H8	Amylo-alpha-1, 6-glucosidase, 4-alpha-glucanotransferaseprovided OS=Homo sapiens GN=AGL PE=4 SV=1 - [A0A0M4G3H8_HUMAN]	15	15	1.22177	1.55856	1.2286	0.941527	0.737507	0.608578	0.99201	0.884596	0.653832	0.965992	0.830545	0.67829	1.19656	1.15648	0.987201
Q6FI81	Anamorsin OS=Homo sapiens GN=CIAPIN1 PE=1 SV=2 - [CPIN1_HUMAN]	7	7	1.26947	1.20008	1.05843	0.981811	0.462437	0.717178	0.652124	0.457085	0.521326	0.797738	0.481477	0.583065	1.00432	0.977411	0.943868
G4V2I8	Anion exchange protein OS=Homo sapiens PE=2 SV=1 - [G4V2I8_HUMAN]	30	30	1.10223	1.35114	1.21625	0.840681	0.769961	0.623791	0.897882	0.822531	0.660977	0.896252	0.812821	0.676926	1.0753	1.11031	1.01932
P16157	Ankyrin-1 OS=Homo sapiens GN=ANK1 PE=1 SV=3 - [ANK1_HUMAN]	26	59	1.19726	1.46389	1.23329	0.698359	0.57944	0.497974	0.68358	0.590417	0.465467	0.730589	0.601236	0.49119	1.04939	1.05182	1.03032
H0YMD0	Annexin (Fragment) OS=Homo sapiens GN=ANXA2 PE=1 SV=1 - [H0YMD0_HUMAN]	7	7	0.769823	0.84094	1.08759	1.09641	1.64189	1.44909	1.27681	1.71201	1.47478	1.31601	1.68553	1.61877	1.09414	1.27181	1.11491
P50995	Annexin A11 OS=Homo sapiens GN=ANXA11 PE=1 SV=1 - [ANX11_HUMAN]	4	4	0.941354	1.40088	1.57822	0.693761	0.761172	0.465751	0.636591	0.713997	0.451198	0.801195	0.940464	0.571924	0.964456	1.30582	1.26021
B5BU38	Annexin OS=Homo sapiens GN=ANXA1 PE=2 SV=1 - [B5BU38_HUMAN]	7	7	0.814542	0.901819	1.12528	1.96635	2.56636	2.21896	2.21196	3.04552	2.43241	2.20062	3.15332	2.35685	1.20592	1.21488	1.00199
Q6P452	Annexin OS=Homo sapiens GN=ANXA4 PE=1 SV=1 - [Q6P452_HUMAN]	7	8	1.06259	1.20119	1.28454	1.65049	1.63772	1.35527	2.73967	2.44263	2.16914	2.88961	2.70398	2.44069	1.68584	1.57593	1.06631
B4DT77	Annexin OS=Homo sapiens PE=2 SV=1 - [B4DT77_HUMAN]	18	18	1.06286	1.15672	1.13479	0.736642	0.69429	0.624028	0.826183	0.799655	0.723372	0.859164	0.840429	0.744254	1.14146	1.24601	1.05562
H0UID5	AP complex subunit beta OS=Homo sapiens GN=AP2B1 PE=3 SV=1 - [H0UID5_HUMAN]	16	30	1.05752	1.26227	1.16014	0.558962	0.528404	0.455757	0.661122	0.593504	0.51017	0.669866	0.593472	0.522422	1.10144	1.2074	0.994178
B1ALD0	AP complex subunit beta OS=Homo sapiens GN=AP4B1 PE=1 SV=1 - [B1ALD0_HUMAN]	3	3	1.32774	1.30365	0.981852	0.283516	0.213532	0.217479	0.327507	0.246665	0.251224	0.224734	0.16926	0.172389	1.15516	0.792667	0.686196
Q10567	AP-1 complex subunit beta-1 OS=Homo sapiens GN=AP1B1 PE=1 SV=2 - [AP1B1_HUMAN]	15	29	1.06683	1.38922	1.24338	0.599065	0.564018	0.431518	0.682281	0.618398	0.497138	0.679596	0.616364	0.505494	1.06465	1.13592	1.01217
O95782	AP-2 complex subunit alpha-1 OS=Homo sapiens GN=AP2A1 PE=1 SV=3 - [AP2A1_HUMAN]	28	42	1.03295	1.23112	1.16271	0.559154	0.526727	0.441743	0.608583	0.579092	0.474482	0.586618	0.556139	0.475835	1.09559	1.10523	1.00432
O94973	AP-2 complex subunit alpha-2 OS=Homo sapiens GN=AP2A2 PE=1 SV=2 - [AP2A2_HUMAN]	4	17	1.39776	1.45151	1.04666	0.713612	0.681774	0.543756	0.687793	0.556044	0.443478	0.756848	0.685198	0.546487	0.815584	1.06059	1.23227
A0A087WY71	AP-2 complex subunit mu OS=Homo sapiens GN=AP2M1 PE=1 SV=1 - [A0A087WY71_HUMAN]	7	14	1.15898	1.22709	1.08497	0.51107	0.460301	0.412141	0.552567	0.510765	0.477608	0.575945	0.529461	0.469206	1.13387	1.143	0.997706
P53680	AP-2 complex subunit sigma OS=Homo sapiens GN=AP2S1 PE=1 SV=2 - [AP2S1_HUMAN]	4	4	1.2257	1.23942	1.11825	0.551983	0.478522	0.445355	0.560094	0.498866	0.467852	0.598398	0.592997	0.547039	0.985702	1.24476	0.98966
A8K586	AP-3 complex subunit beta OS=Homo sapiens PE=2 SV=1 - [A8K586_HUMAN]	13	13	0.956855	1.11672	1.12688	0.79452	0.802733	0.71479	0.827654	0.871609	0.726982	0.842027	0.802273	0.675432	0.965085	0.995519	1.05456
H0YK95	AP-4 complex subunit epsilon-1 OS=Homo sapiens GN=AP4E1 PE=1 SV=1 - [H0YK95_HUMAN]	2	2	1.01671	1.27749	1.25649	0.372888	0.366761	0.291892	0.48092	0.473017	0.376458	0.642669	0.632108	0.503073	1.28972	1.72349	1.33633
A0A096LP25	AP2-associated protein kinase 1 (Fragment) OS=Homo sapiens GN=AAK1 PE=1 SV=1 - [A0A096LP25_HUMAN]	3	3	1.44267	1.19799	0.899956	0.762017	0.491488	0.541647	0.848034	0.587823	0.716117	0.907508	0.544297	0.630676	1.11288	1.06827	0.849282
Q6PK82	AP3D1 protein (Fragment) OS=Homo sapiens GN=AP3D1 PE=2 SV=1 - [Q6PK82_HUMAN]	5	5	1.12668	1.10283	1.01318	0.855926	0.725957	0.744136	0.903425	0.801844	0.857501	0.821936	0.61677	0.781044	1.14976	1.04135	0.940227
P02647	Apolipoprotein A-I OS=Homo sapiens GN=APOA1 PE=1 SV=1 - [APOA1_HUMAN]	18	19	1.24046	1.21215	0.963584	1.12746	0.902778	0.925882	0.817589	0.659499	0.667962	0.852596	0.644469	0.701816	0.716334	0.718341	1.03395
P06727	Apolipoprotein A-IV OS=Homo sapiens GN=APOA4 PE=1 SV=3 - [APOA4_HUMAN]	6	7	1.2195	1.12334	0.985945	1.14646	0.951483	0.988861	0.751918	0.615605	0.669358	0.834585	0.678955	0.73824	0.586238	0.646567	1.12446
C0JYY2	Apolipoprotein B (Including Ag(X) antigen) OS=Homo sapiens GN=APOB PE=4 SV=1 - [C0JYY2_HUMAN]	17	22	1.11589	1.30778	1.17795	1.01473	0.880818	0.797509	0.915732	0.822037	0.711979	0.974333	0.91958	0.750365	0.901379	0.873709	1.07906
K7ERI9	Apolipoprotein C-I (Fragment) OS=Homo sapiens GN=APOC1 PE=1 SV=1 - [K7ERI9_HUMAN]	3	3	1.35479	1.70675	1.17863	0.989403	0.63626	0.561337	1.15308	0.766033	0.648039	1.09291	0.746344	0.655126	1.15446	1.15537	1.01094
P02655	Apolipoprotein C-II OS=Homo sapiens GN=APOC2 PE=1 SV=1 - [APOC2_HUMAN]	4	4	1.14056	1.2193	1.03325	0.722917	0.577585	0.559167	0.699001	0.500281	0.540668	0.671968	0.473033	0.537064	0.896553	0.903772	1.00635
P02656	Apolipoprotein C-III OS=Homo sapiens GN=APOC3 PE=1 SV=1 - [APOC3_HUMAN]	4	4	1.22651	1.06876	0.89806	0.296101	0.253361	0.262429	0.255814	0.208571	0.239626	0.234296	0.185261	0.20629	0.83304	0.772354	0.900769
P05090	Apolipoprotein D OS=Homo sapiens GN=APOD PE=1 SV=1 - [APOD_HUMAN]	6	6	1.01668	1.12239	1.17232	0.486627	0.503869	0.437876	0.430083	0.406633	0.345554	0.38905	0.407542	0.344638	0.87041	0.88691	1.04276
A0A024R1G6	Apolipoprotein L, 3, isoform CRA_a OS=Homo sapiens GN=APOL3 PE=4 SV=1 - [A0A024R1G6_HUMAN]	2	2	1.05483	0.927191	0.878995	0.655135	0.621081	0.70658	0.740301	0.70182	0.798434	0.637187	0.604065	0.687223	1.13	0.972604	0.860713
Q07812	Apoptosis regulator BAX OS=Homo sapiens GN=BAX PE=1 SV=1 - [BAX_HUMAN]	8	8	1.08686	1.38072	1.19632	1.28958	1.0141	0.843891	1.14013	1.04047	0.906264	1.32059	1.09086	0.931347	1.02971	1.17065	1.08924
O95831	Apoptosis-inducing factor 1, mitochondrial OS=Homo sapiens GN=AIFM1 PE=1 SV=1 - [AIFM1_HUMAN]	4	4	1.061	1.06806	0.966314	0.62755	0.628539	0.563649	0.4599	0.437584	0.486084	0.627698	0.628688	0.563782	0.896396	1.04509	1.11624
A0A087X1H5	Arf-GAP with coiled-coil, ANK repeat and PH domain-containing protein 2 OS=Homo sapiens GN=ACAP2 PE=1 SV=1 - [A0A087X1H5_HUMAN]	8	8	1.0194	1.36952	1.29377	0.644627	0.660212	0.511582	0.778264	0.777348	0.610084	0.709312	0.736247	0.575876	1.24213	1.18726	0.941148
A0A0A0MRE5	Arf-GAP with SH3 domain, ANK repeat and PH domain-containing protein 1 OS=Homo sapiens GN=ASAP1 PE=1 SV=1 - [A0A0A0MRE5_HUMAN]	8	14	1.05898	1.3018	1.16548	0.81441	0.76905	0.613982	0.730136	0.712633	0.582841	0.826372	0.832598	0.697241	0.858244	1.15569	1.1686
P05089	Arginase-1 OS=Homo sapiens GN=ARG1 PE=1 SV=2 - [ARGI1_HUMAN]	15	15	0.954286	1.44803	1.55204	2.88746	2.31967	1.59087	2.65748	2.46918	1.74735	2.88374	2.63146	1.82779	1.0218	1.14892	1.02125
P54136	Arginine--tRNA ligase, cytoplasmic OS=Homo sapiens GN=RARS PE=1 SV=2 - [SYRC_HUMAN]	16	16	1.40697	1.75342	1.25309	0.660383	0.452786	0.357584	0.631071	0.424734	0.344303	0.634652	0.424963	0.338185	0.977183	1.0722	1.00656
Q59GY3	Arginine/serine-rich splicing factor 6 variant (Fragment) OS=Homo sapiens PE=2 SV=1 - [Q59GY3_HUMAN]	3	3	1.10018	1.20105	1.09169	0.72805	0.661756	0.606178	0.920382	0.836574	0.766313	0.84409	0.767229	0.702792	1.26417	1.15938	0.917108
P04424	Argininosuccinate lyase OS=Homo sapiens GN=ASL PE=1 SV=4 - [ARLY_HUMAN]	7	7	1.37057	1.66492	1.26011	0.87215	0.688446	0.56241	0.973974	0.768382	0.627019	1.02969	0.75351	0.612823	1.04701	1.17168	1.07891
B2R7P0	Arginyl-tRNA--protein transferase 1 OS=Homo sapiens PE=2 SV=1 - [B2R7P0_HUMAN]	2	2	1.03825	1.13754	1.09563	0.966935	0.931311	0.850022	1.02928	0.99136	0.90483	0.93024	0.895968	0.817764	1.06448	0.962051	0.903776
F5H2X2	Armadillo repeat-containing protein 6 (Fragment) OS=Homo sapiens GN=ARMC6 PE=1 SV=1 - [F5H2X2_HUMAN]	2	2	1.43826	1.40303	0.975505	0.612088	0.425575	0.436261	0.679446	0.472408	0.48427	0.543569	0.377935	0.387425	1.11005	0.888057	0.800018
Q8IUR7	Armadillo repeat-containing protein 8 OS=Homo sapiens GN=ARMC8 PE=1 SV=2 - [ARMC8_HUMAN]	4	5	1.42791	1.27814	1.08572	0.959945	0.748113	0.81333	0.758213	0.731327	0.630134	0.727149	0.432182	0.48996	0.820219	0.75749	0.973204
Q6U7I7	Arylamine N-acetyltransferase 1 variant (Fragment) OS=Homo sapiens GN=NAT1 PE=3 SV=1 - [Q6U7I7_HUMAN]	2	2	1.04422	1.15204	1.10325	0.575397	0.55103	0.499461	0.576494	0.552081	0.500414	0.576025	0.551631	0.500006	1.00191	1.00109	0.999185
O43776	Asparagine--tRNA ligase, cytoplasmic OS=Homo sapiens GN=NARS PE=1 SV=1 - [SYNC_HUMAN]	14	14	1.29101	1.29714	1.00871	0.412141	0.350514	0.329591	0.399873	0.330729	0.320032	0.401018	0.313121	0.327479	1.07084	0.989543	0.998757
A0A024R6W0	Aspartate aminotransferase OS=Homo sapiens GN=GOT2 PE=3 SV=1 - [A0A024R6W0_HUMAN]	12	12	1.00432	1.32136	1.29911	0.504724	0.485635	0.423493	0.567256	0.521785	0.444515	0.572566	0.564103	0.471787	1.04191	1.08042	1.04473
P17174	Aspartate aminotransferase, cytoplasmic OS=Homo sapiens GN=GOT1 PE=1 SV=3 - [AATC_HUMAN]	14	14	1.13338	1.39644	1.25605	0.791884	0.70096	0.564593	0.793379	0.72419	0.575028	0.864827	0.768412	0.598659	1.04053	1.07989	1.00845
P14868	Aspartate--tRNA ligase, cytoplasmic OS=Homo sapiens GN=DARS PE=1 SV=2 - [SYDC_HUMAN]	23	23	1.04291	1.26795	1.22789	0.569637	0.54949	0.446017	0.599458	0.591432	0.480799	0.588492	0.571207	0.466549	1.05743	1.0526	1.01572
A0A024R442	Aspartyl aminopeptidase, isoform CRA_b OS=Homo sapiens GN=DNPEP PE=3 SV=1 - [A0A024R442_HUMAN]	4	4	1.33756	1.45838	1.20128	0.811422	0.659503	0.522209	0.955	0.664266	0.654834	0.99115	0.741013	0.616639	1.25397	1.18083	0.974824
C9JQQ5	Atlastin-2 (Fragment) OS=Homo sapiens GN=ATL2 PE=1 SV=1 - [C9JQQ5_HUMAN]	2	2	1.19055	1.30207	1.09367	1.33173	1.11858	1.02278	1.09145	0.916763	0.838248	1.22157	1.02605	0.938177	0.819579	0.917282	1.11921
Q6DD88	Atlastin-3 OS=Homo sapiens GN=ATL3 PE=1 SV=1 - [ATLA3_HUMAN]	8	8	1.0552	1.20016	1.11244	0.82912	0.776658	0.744665	0.937143	0.827306	0.796308	0.979268	0.905071	0.827802	1.06521	1.21401	1.0874
Q5QNZ2	ATP synthase F(0) complex subunit B1, mitochondrial OS=Homo sapiens GN=ATP5F1 PE=1 SV=1 - [Q5QNZ2_HUMAN]	5	5	1.12356	1.21495	0.992704	0.916384	0.8341	0.81687	1.14675	0.986638	1.02194	1.10949	0.918204	0.963619	1.15626	1.17859	0.94293
A0A059S4M9	ATP synthase protein 8 OS=Homo sapiens GN=ATP8 PE=3 SV=1 - [A0A059S4M9_HUMAN]	2	2	0.992552	1.36358	1.37381	1.08724	1.0954	0.797342	1.23254	1.24179	0.903903	1.1804	1.18926	0.865663	1.13365	1.08569	0.957694
P25705	ATP synthase subunit alpha, mitochondrial OS=Homo sapiens GN=ATP5A1 PE=1 SV=1 - [ATPA_HUMAN]	21	21	1.01812	1.13971	1.09291	0.896695	0.857772	0.787726	0.948545	0.907208	0.835423	0.95238	0.895626	0.867395	1.06605	1.0973	1.02873
Q0QEN7	ATP synthase subunit beta (Fragment) OS=Homo sapiens GN=ATP5B PE=2 SV=1 - [Q0QEN7_HUMAN]	17	17	1.09033	1.18955	1.11632	0.961618	0.868573	0.84016	0.960432	0.896674	0.824963	1.04976	0.932786	0.893625	1.01116	1.09724	1.02926
O75947	ATP synthase subunit d, mitochondrial OS=Homo sapiens GN=ATP5H PE=1 SV=3 - [ATP5H_HUMAN]	5	5	1.11882	1.2352	1.1333	1.02774	0.918599	0.809014	1.11531	0.998814	0.862671	1.11894	0.990465	0.851929	1.08732	1.07444	1.0013
P30049	ATP synthase subunit delta, mitochondrial OS=Homo sapiens GN=ATP5D PE=1 SV=2 - [ATPD_HUMAN]	2	2	1.09996	1.21044	1.1528	0.864887	0.823703	0.695581	0.88322	0.841164	0.636328	0.981553	0.934814	0.79039	1.0212	1.13489	1.11133
P56385	ATP synthase subunit e, mitochondrial OS=Homo sapiens GN=ATP5I PE=1 SV=2 - [ATP5I_HUMAN]	4	4	1.03071	1.49821	1.0818	0.928339	0.9112	0.504272	1.02697	0.984764	0.662823	1.19536	1.0772	0.806711	1.19968	1.03997	0.9867
P56381	ATP synthase subunit epsilon, mitochondrial OS=Homo sapiens GN=ATP5E PE=1 SV=2 - [ATP5E_HUMAN]	2	2	0.720969	0.655679	0.909441	0.678017	0.940425	1.03407	0.890077	1.23456	1.35749	0.563914	0.782161	0.860046	1.31276	0.831711	0.633556
E9PN17	ATP synthase subunit g, mitochondrial OS=Homo sapiens GN=ATP5L PE=1 SV=1 - [E9PN17_HUMAN]	5	6	1.04732	1.14951	1.10625	0.9339	0.967909	0.969504	0.894464	0.833376	0.778758	0.930738	0.875218	0.771845	0.813737	0.903389	1.08104
B4DL14	ATP synthase subunit gamma OS=Homo sapiens PE=2 SV=1 - [B4DL14_HUMAN]	8	9	1.07122	1.11697	1.0874	0.853247	0.779492	0.754106	0.980706	0.927094	0.855716	0.930584	0.889069	0.829481	1.17557	1.18729	0.960955
P48047	ATP synthase subunit O, mitochondrial OS=Homo sapiens GN=ATP5O PE=1 SV=1 - [ATPO_HUMAN]	7	7	1.03289	1.17541	1.13691	0.958956	0.927671	0.778998	0.986669	0.953075	0.86226	0.997961	0.916818	0.823961	1.06228	1.05555	0.93216
P18859	ATP synthase-coupling factor 6, mitochondrial OS=Homo sapiens GN=ATP5J PE=1 SV=1 - [ATP5J_HUMAN]	2	2	1.01366	1.15419	1.12615	0.557132	0.549625	0.504297	1.00238	0.946058	0.830865	0.954928	0.919372	0.827355	1.72128	1.71401	0.920611
Q59GK6	ATP-binding cassette C5 splicing variant A variant (Fragment) OS=Homo sapiens PE=2 SV=1 - [Q59GK6_HUMAN]	3	3	1.00326	0.905601	0.933072	0.453942	0.592336	0.634823	0.745173	0.685998	0.735203	0.906723	0.903781	1.00124	1.15812	1.99744	1.2168
Q9NRK6	ATP-binding cassette sub-family B member 10, mitochondrial OS=Homo sapiens GN=ABCB10 PE=1 SV=2 - [ABCBA_HUMAN]	16	16	0.977472	1.05443	1.07309	0.616873	0.63096	0.535575	0.706269	0.713401	0.617193	0.622279	0.638009	0.585489	1.16919	1.06929	0.931962
H7BXK9	ATP-binding cassette sub-family B member 6, mitochondrial (Fragment) OS=Homo sapiens GN=ABCB6 PE=1 SV=1 - [H7BXK9_HUMAN]	11	12	1.05871	1.22754	1.17813	0.761657	0.710465	0.576935	0.921018	0.833269	0.694087	0.870144	0.807621	0.69232	1.19577	1.18479	1.00195
B4DGL8	ATP-binding cassette sub-family B member 7, mitochondrial (Fragment) OS=Homo sapiens GN=ABCB7 PE=1 SV=1 - [B4DGL8_HUMAN]	4	4	0.871384	1.11867	1.3167	0.677198	0.922892	0.677921	0.825823	0.710959	0.657469	0.756186	0.746077	0.675968	1.08504	1.02685	1.0494
P61221	ATP-binding cassette sub-family E member 1 OS=Homo sapiens GN=ABCE1 PE=1 SV=1 - [ABCE1_HUMAN]	17	17	1.08717	1.2224	1.07983	0.570983	0.495089	0.446035	0.57355	0.546641	0.464417	0.593428	0.517146	0.476457	1.10178	1.10513	0.985333
P53396	ATP-citrate synthase OS=Homo sapiens GN=ACLY PE=1 SV=3 - [ACLY_HUMAN]	44	44	1.13465	1.29245	1.11957	0.581703	0.530915	0.462923	0.601951	0.558691	0.472906	0.630104	0.569853	0.512742	1.01331	1.06211	1.02113
P17858	ATP-dependent 6-phosphofructokinase, liver type OS=Homo sapiens GN=PFKL PE=1 SV=6 - [PFKAL_HUMAN]	16	20	1.16588	1.14907	1.01175	0.593143	0.47439	0.493402	0.698827	0.585667	0.571876	0.622614	0.577098	0.541585	1.18099	1.0268	0.966639
P08237	ATP-dependent 6-phosphofructokinase, muscle type OS=Homo sapiens GN=PFKM PE=1 SV=2 - [PFKAM_HUMAN]	19	21	1.07528	1.24719	1.1361	0.661904	0.630202	0.596324	0.770699	0.697125	0.616379	0.722161	0.673594	0.640238	1.05397	1.0681	0.938107
Q01813	ATP-dependent 6-phosphofructokinase, platelet type OS=Homo sapiens GN=PFKP PE=1 SV=2 - [PFKAP_HUMAN]	19	22	1.2483	1.41195	1.1247	0.554277	0.434487	0.363262	0.579459	0.45406	0.413523	0.602804	0.473626	0.423933	1.05335	1.08397	1.02003
P46063	ATP-dependent DNA helicase Q1 OS=Homo sapiens GN=RECQL PE=1 SV=3 - [RECQ1_HUMAN]	7	7	0.980088	0.996862	1.27725	1.02592	0.878922	0.724206	1.1208	1.09548	0.915973	1.04472	1.13754	0.970383	0.910563	0.926758	1.0594
Q08211	ATP-dependent RNA helicase A OS=Homo sapiens GN=DHX9 PE=1 SV=4 - [DHX9_HUMAN]	34	34	0.890301	1.02422	1.14623	0.695891	0.797934	0.692943	0.762646	0.868724	0.735825	0.735875	0.876594	0.732431	0.997139	1.03567	0.993359
Q92499	ATP-dependent RNA helicase DDX1 OS=Homo sapiens GN=DDX1 PE=1 SV=2 - [DDX1_HUMAN]	24	24	0.871161	1.05468	1.16734	1.16946	1.20616	1.14318	1.19659	1.38113	1.15373	1.26559	1.43889	1.17963	0.976915	1.04605	1.0551
O00148	ATP-dependent RNA helicase DDX39A OS=Homo sapiens GN=DDX39A PE=1 SV=2 - [DX39A_HUMAN]	3	9	0.819088	0.885235	1.08076	1.28326	1.57188	1.45442	1.15214	1.50103	1.38887	1.16555	1.48273	1.37194	1.01568	0.979663	1.01164
A0A0D9SFB3	ATP-dependent RNA helicase DDX3X OS=Homo sapiens GN=DDX3X PE=1 SV=1 - [A0A0D9SFB3_HUMAN]	3	11	0.922448	0.786249	0.85235	0.232233	0.226611	0.239352	0.263221	0.270725	0.3392	0.197742	0.192955	0.258184	1.47789	0.851483	0.536586
Q7Z478	ATP-dependent RNA helicase DHX29 OS=Homo sapiens GN=DHX29 PE=1 SV=2 - [DHX29_HUMAN]	4	4	1.10465	1.14144	1.01855	0.627482	0.637939	0.557751	0.539349	0.548337	0.479412	0.618372	0.628677	0.549653	0.859544	0.985481	1.14652
A0A087WXS7	ATPase ASNA1 OS=Homo sapiens GN=ASNA1 PE=1 SV=1 - [A0A087WXS7_HUMAN]	4	11	1.12652	1.23488	1.14778	0.975211	0.935126	0.88162	1.18895	1.04369	0.971948	1.23556	1.05991	1.02462	1.1465	1.14355	0.979786
Q9NVI7	ATPase family AAA domain-containing protein 3A OS=Homo sapiens GN=ATAD3A PE=1 SV=2 - [ATD3A_HUMAN]	3	9	0.968349	1.02969	1.04635	0.725511	0.783233	0.650559	0.711698	0.826541	0.638172	0.776934	0.802329	0.766787	0.98096	1.02438	0.906765
Q9UII2	ATPase inhibitor, mitochondrial OS=Homo sapiens GN=ATPIF1 PE=1 SV=1 - [ATIF1_HUMAN]	2	2	0.970899	0.848144	0.873565	0.49094	0.505655	0.57884	0.63842	0.657556	0.752727	0.628919	0.64777	0.741524	1.3004	1.28105	0.985117
A0A0C4DGX8	ATPase, H+ transporting, lysosomal accessory protein 1, isoform CRA_c OS=Homo sapiens GN=ATP6AP1 PE=1 SV=1 - [A0A0C4DGX8_HUMAN]	6	6	1.11313	1.32869	1.19371	0.605545	0.585943	0.494735	0.746948	0.680106	0.571508	0.818854	0.729657	0.627407	1.35378	1.35243	0.992028
B5BUB5	Autoantigen La (Fragment) OS=Homo sapiens GN=SSB PE=2 SV=1 - [B5BUB5_HUMAN]	20	20	0.755301	0.966726	1.18799	0.879265	1.16968	0.951495	1.04894	1.37147	1.1202	1.0921	1.47997	1.15904	1.18334	1.22986	1.03662
H7C3T2	Autophagy-related protein 2 homolog A (Fragment) OS=Homo sapiens GN=ATG2A PE=1 SV=1 - [H7C3T2_HUMAN]	2	2	1.29245	1.42952	1.10605	0.358274	0.277205	0.250626	0.463854	0.358895	0.324483	0.710213	0.549508	0.49682	1.29469	1.98232	1.53111
B7Z2L0	B-cell receptor-associated protein 29 OS=Homo sapiens GN=BCAP29 PE=1 SV=1 - [B7Z2L0_HUMAN]	2	2	1.12037	1.15542	1.03128	0.84567	0.754815	0.731918	0.899374	0.80275	0.778399	1.10245	0.984006	0.954157	1.06351	1.30364	1.22579
E9PK52	Band 4.1-like protein 2 OS=Homo sapiens GN=EPB41L2 PE=1 SV=1 - [E9PK52_HUMAN]	6	6	1.31304	0.91746	0.644597	0.816959	0.509205	0.848421	0.813875	0.675246	1.0781	0.869468	0.635642	0.989095	1.29892	1.12455	0.942247
O75531	Barrier-to-autointegration factor OS=Homo sapiens GN=BANF1 PE=1 SV=1 - [BAF_HUMAN]	3	3	1.0595	0.929943	0.938335	1.83793	1.88072	1.89904	1.85097	1.8264	1.9117	2.01701	2.06396	2.1056	0.905344	1.08853	1.20234
A0A087WXM8	Basal cell adhesion molecule OS=Homo sapiens GN=BCAM PE=1 SV=1 - [A0A087WXM8_HUMAN]	9	9	1.10612	1.50746	1.11461	0.427963	0.407125	0.288884	0.457998	0.339573	0.308492	0.588907	0.488754	0.454575	1.01262	1.19034	1.18317
Q75MG1	Basic leucine zipper and W2 domain-containing protein 2 (Fragment) OS=Homo sapiens GN=BZW2 PE=1 SV=1 - [Q75MG1_HUMAN]	7	7	0.932356	1.23073	0.922778	0.602639	0.465438	0.561806	0.755795	0.636737	0.633434	0.775108	0.538443	0.630827	1.05559	1.38081	1.11176
A0A087WUV8	Basigin OS=Homo sapiens GN=BSG PE=1 SV=1 - [A0A087WUV8_HUMAN]	6	6	0.864062	1.15905	1.28863	0.73928	0.878296	0.752168	0.819093	0.912722	0.730045	0.786936	0.909624	0.683315	1.05663	1.06088	0.967834
Q5QP56	Bcl-2-like protein 1 (Fragment) OS=Homo sapiens GN=BCL2L1 PE=1 SV=1 - [Q5QP56_HUMAN]	2	2	1.04008	1.08051	1.03887	1.25358	1.20527	1.16018	1.01425	0.975163	0.93868	1.17424	1.12898	1.08675	0.809083	0.936706	1.15774
A0A0S2Z3K4	BCL2-associated athanogene isoform 1 (Fragment) OS=Homo sapiens GN=BAG1 PE=2 SV=1 - [A0A0S2Z3K4_HUMAN]	2	2	1.06531	1.33068	1.2491	1.31357	1.23304	0.987144	1.40986	1.32343	1.05951	1.18846	1.1156	0.893124	1.07331	0.904755	0.842961
H0YBC7	BCL2/adenovirus E1B 19 kDa protein-interacting protein 3-like (Fragment) OS=Homo sapiens GN=BNIP3L PE=1 SV=1 - [H0YBC7_HUMAN]	2	2	0.898567	1.24959	1.39065	0.622394	0.692651	0.498078	0.686287	0.763757	0.54921	0.858596	0.955517	0.687103	1.10266	1.37951	1.25107
O95408	Beta globin (Fragment) OS=Homo sapiens GN=HBB PE=3 SV=1 - [O95408_HUMAN]	2	6	1.09997	1.33307	1.20647	1.05511	0.963398	0.791484	1.19476	1.09091	0.896244	1.40812	1.28573	1.0563	1.00917	1.21087	1.17858
I3L412	Beta-arrestin-2 (Fragment) OS=Homo sapiens GN=ARRB2 PE=1 SV=1 - [I3L412_HUMAN]	2	2	1.36488	1.32794	0.972935	0.62268	0.456217	0.468908	0.77925	0.570931	0.586813	0.672019	0.492366	0.506063	1.25144	1.07924	0.862392
P16278	Beta-galactosidase OS=Homo sapiens GN=GLB1 PE=1 SV=2 - [BGAL_HUMAN]	3	3	0.987932	1.07603	1.09942	0.381454	0.627758	0.381105	0.89206	0.836569	0.761842	0.706359	0.776379	0.591558	1.321	1.2444	0.928051
H0YA83	Beta-hexosaminidase subunit beta (Fragment) OS=Homo sapiens GN=HEXB PE=1 SV=1 - [H0YA83_HUMAN]	3	3	1.62796	1.57798	0.9453	0.806535	0.495426	0.427764	1.38103	0.848318	1.02756	1.39472	0.7126	0.807334	1.7123	1.77313	0.785679
Q53H82	Beta-lactamase-like protein 2 OS=Homo sapiens GN=LACTB2 PE=1 SV=2 - [LACB2_HUMAN]	8	8	1.07833	1.21916	1.04215	1.23445	1.07691	1.00995	1.35054	1.17793	1.14062	1.27873	1.06045	1.16711	1.13262	1.11676	0.96297
B2WTI3	Bifunctional arginine demethylase and lysyl-hydroxylase JMJD6 OS=Homo sapiens GN=JMJD6 PE=1 SV=1 - [B2WTI3_HUMAN]	2	2	0.997698	0.738055	1.3188	0.633726	0.635189	0.858644	0.77716	0.886991	0.672577	0.67039	0.770943	0.584581	1.22633	1.05785	0.869167
Q13057	Bifunctional coenzyme A synthase OS=Homo sapiens GN=COASY PE=1 SV=4 - [COASY_HUMAN]	8	9	1.12318	1.28702	1.14588	0.55642	0.511592	0.432331	0.646367	0.573314	0.509679	0.692841	0.542676	0.49398	1.06012	1.06076	1.03306
P07814	Bifunctional glutamate/proline--tRNA ligase OS=Homo sapiens GN=EPRS PE=1 SV=5 - [SYEP_HUMAN]	29	29	1.26737	1.28204	1.01717	1.24757	0.97037	0.989299	1.25053	0.937528	0.95381	1.29486	1.02711	1.02431	0.974875	1.01686	1.05203
P31939	Bifunctional purine biosynthesis protein PURH OS=Homo sapiens GN=ATIC PE=1 SV=3 - [PUR9_HUMAN]	25	25	0.97204	1.27727	1.2285	0.831235	0.834216	0.664861	0.851179	0.869806	0.678109	0.905242	0.875441	0.707664	1.0418	1.07512	1.06842
P53004	Biliverdin reductase A OS=Homo sapiens GN=BLVRA PE=1 SV=2 - [BIEA_HUMAN]	15	15	1.23186	1.2213	1.03724	0.760037	0.575412	0.564297	0.783757	0.657234	0.630697	0.817514	0.680062	0.673179	1.05425	1.117	1.02887
Q6QNY0	Biogenesis of lysosome-related organelles complex 1 subunit 3 OS=Homo sapiens GN=BLOC1S3 PE=1 SV=1 - [BL1S3_HUMAN]	3	3	1.0342	1.09514	1.00589	0.478767	0.462936	0.437174	0.693971	0.671024	0.633682	0.866149	0.837508	0.790902	0.96859	1.15268	1.24811
P07738	Bisphosphoglycerate mutase OS=Homo sapiens GN=BPGM PE=1 SV=2 - [PMGE_HUMAN]	12	12	0.834701	1.06159	1.28758	0.852115	0.976278	0.798475	0.907149	1.04515	0.807213	0.924288	1.07928	0.838222	1.02418	1.04565	1.01687
K7ES02	Bleomycin hydrolase (Fragment) OS=Homo sapiens GN=BLMH PE=1 SV=1 - [K7ES02_HUMAN]	10	10	0.966155	1.20586	1.19627	0.597855	0.579881	0.507391	0.6061	0.600846	0.495889	0.59796	0.612299	0.515625	1.04093	1.19181	1.01231
F6XSS0	Blood group Rh(CE) polypeptide OS=Homo sapiens GN=RHCE PE=4 SV=1 - [F6XSS0_HUMAN]	3	3	1.00092	1.30607	1.23053	0.779329	0.699971	0.565853	0.809933	0.828771	0.693193	0.85614	0.846906	0.688483	1.1616	1.19566	1.0911
Q9NSY1	BMP-2-inducible protein kinase OS=Homo sapiens GN=BMP2K PE=1 SV=2 - [BMP2K_HUMAN]	9	10	1.14459	1.24207	1.09973	0.433572	0.359428	0.350613	0.42246	0.364948	0.357108	0.388403	0.340447	0.274643	0.958279	1.17708	1.19745
Q9H3K6	BolA-like protein 2 OS=Homo sapiens GN=BOLA2 PE=1 SV=1 - [BOLA2_HUMAN]	3	3	0.98743	1.16295	1.15381	0.783677	0.806067	0.692803	0.842099	0.809532	0.744595	0.842392	0.822821	0.707203	1.0043	1.09412	1.01642
B3KSI3	Branched-chain-amino-acid aminotransferase OS=Homo sapiens GN=BCAT2 PE=1 SV=1 - [B3KSI3_HUMAN]	3	3	1.02958	1.56281	1.51791	2.57749	2.50343	1.64926	2.65039	2.57424	1.69591	2.92403	2.84002	1.87101	1.04444	1.13359	1.08701
P54687	Branched-chain-amino-acid aminotransferase, cytosolic OS=Homo sapiens GN=BCAT1 PE=1 SV=3 - [BCAT1_HUMAN]	7	7	1.84532	1.37329	0.72916	0.957875	0.549529	0.777158	1.0929	0.598082	0.837702	1.01477	0.598635	0.805148	1.09867	1.04761	1.00455
Q9P287	BRCA2 and CDKN1A-interacting protein OS=Homo sapiens GN=BCCIP PE=1 SV=1 - [BCCIP_HUMAN]	4	4	0.91987	1.10726	1.16619	0.805703	0.872847	0.807185	0.747566	0.897878	0.803449	0.770255	0.830946	0.794926	0.967601	0.951475	0.987011
Q9Y6D5	Brefeldin A-inhibited guanine nucleotide-exchange protein 2 OS=Homo sapiens GN=ARFGEF2 PE=1 SV=3 - [BIG2_HUMAN]	2	5	1.31336	1.60341	1.22085	0.773467	0.588924	0.482388	0.950388	0.723633	0.592729	0.87781	0.668371	0.547464	1.22874	1.1349	0.923633
M0R3F4	BRISC and BRCA1-A complex member 1 (Fragment) OS=Homo sapiens GN=BABAM1 PE=1 SV=1 - [M0R3F4_HUMAN]	2	2	1.22157	1.10479	0.904402	0.678765	0.55565	0.614383	0.466917	0.382228	0.42263	0.655146	0.536315	0.593005	0.687893	0.965203	1.40313
Q15018	BRISC complex subunit Abro1 OS=Homo sapiens GN=FAM175B PE=1 SV=2 - [F175B_HUMAN]	8	8	1.03651	1.16953	1.12731	0.564998	0.545096	0.46031	0.594989	0.574031	0.480311	0.546665	0.587341	0.524937	1.05308	1.01094	0.985008
Q5VW32	BRO1 domain-containing protein BROX OS=Homo sapiens GN=BROX PE=1 SV=1 - [BROX_HUMAN]	11	11	1.05681	1.21461	1.13696	0.836196	0.783758	0.694306	0.887532	0.828586	0.750922	0.897185	0.834315	0.73906	1.09001	1.08982	1.01108
Q9NW68	BSD domain-containing protein 1 OS=Homo sapiens GN=BSDC1 PE=1 SV=1 - [BSDC1_HUMAN]	6	6	1.26901	1.51451	1.1908	1.03837	0.702133	0.570064	0.938027	0.740484	0.63381	0.945318	0.712693	0.633978	1.02735	1.01431	1.02752
A0A087X2D8	C-Jun-amino-terminal kinase-interacting protein 4 OS=Homo sapiens GN=SPAG9 PE=1 SV=1 - [A0A087X2D8_HUMAN]	11	12	1.31084	1.4615	1.1777	1.39379	1.16826	1.01856	1.30892	0.977605	0.861128	1.49282	1.28731	0.890034	0.872114	0.926887	1.0014
Q7Z401	C-myc promoter-binding protein OS=Homo sapiens GN=DENND4A PE=1 SV=2 - [MYCPP_HUMAN]	2	3	1.07922	1.47462	1.36637	0.168514	0.156143	0.114276	0.170344	0.15784	0.115517	0.131133	0.121507	0.0889262	1.01086	0.778173	0.76981
X5D7T7	C-terminal binding protein 1 isoform D OS=Homo sapiens GN=CTBP1 PE=2 SV=1 - [X5D7T7_HUMAN]	4	4	0.789395	1.17835	1.31723	0.981136	1.2429	0.832633	1.04899	1.19691	0.801826	1.01193	1.28191	0.858769	0.962999	1.03139	1.07102
H0YFE9	C2 domain-containing protein 5 (Fragment) OS=Homo sapiens GN=C2CD5 PE=1 SV=1 - [H0YFE9_HUMAN]	3	3	1.11656	1.15343	1.03302	0.723903	0.648333	0.627608	0.810892	0.726241	0.703025	0.912427	0.817177	0.791054	1.12017	1.26043	1.12521
B7ZLB7	C5orf44 protein (Fragment) OS=Homo sapiens GN=C5orf44 PE=2 SV=1 - [B7ZLB7_HUMAN]	3	3	0.908826	1.59881	1.34333	0.59868	0.593947	0.529933	0.639524	0.703682	0.37947	0.632066	0.627069	0.559484	1.10202	1.05576	0.95803
Q96BS2	Calcineurin B homologous protein 3 OS=Homo sapiens GN=TESC PE=1 SV=3 - [CHP3_HUMAN]	3	3	1.71173	1.74701	1.02061	1.34723	0.787057	0.763319	1.46921	0.858317	0.834553	1.35534	0.791794	0.775803	1.09332	1.00602	0.922496
Q9P1Z2	Calcium-binding and coiled-coil domain-containing protein 1 OS=Homo sapiens GN=CALCOCO1 PE=1 SV=2 - [CACO1_HUMAN]	8	9	1.2124	1.36787	1.04644	1.95835	1.38145	1.29335	1.6451	1.38989	1.58638	2.22947	1.52834	1.71354	1.00303	1.15322	1.06876
Q9Y376	Calcium-binding protein 39 OS=Homo sapiens GN=CAB39 PE=1 SV=1 - [CAB39_HUMAN]	9	9	0.94784	1.04909	1.04741	0.868334	0.845045	0.856727	0.845994	0.810053	0.738796	0.866175	0.870256	0.820841	0.960362	1.03271	1.07126
Q9Y2V2	Calcium-regulated heat stable protein 1 OS=Homo sapiens GN=CARHSP1 PE=1 SV=2 - [CHSP1_HUMAN]	5	5	1.12405	1.19948	1.14611	1.11378	0.999543	0.994403	1.50181	1.36385	1.1642	1.48396	1.42001	1.21817	1.13665	1.06916	0.978736
A0A024RBC7	Calcium-transporting ATPase OS=Homo sapiens GN=ATP2B1 PE=3 SV=1 - [A0A024RBC7_HUMAN]	3	14	1.0505	1.2663	1.23048	0.881707	0.807979	0.770145	1.0446	0.957249	0.912425	0.861393	0.789363	0.752401	1.18474	0.97696	0.824617
A0A024R968	Calcium-transporting ATPase OS=Homo sapiens GN=ATP2B4 PE=3 SV=1 - [A0A024R968_HUMAN]	9	20	0.899785	1.19627	1.36951	1.67428	1.72114	1.18381	1.53802	1.67302	1.24523	1.64603	1.96899	1.31856	0.967422	1.11145	1.12418
Q6NVY0	Calcyclin binding protein OS=Homo sapiens GN=CACYBP PE=2 SV=1 - [Q6NVY0_HUMAN]	2	3	0.992688	1.13668	1.14505	1.27057	1.27992	1.11779	0.997605	1.00495	0.877647	1.2766	1.286	1.12309	0.785166	1.00475	1.27966
P27824	Calnexin OS=Homo sapiens GN=CANX PE=1 SV=2 - [CALX_HUMAN]	7	7	1.01103	0.997464	0.994542	0.594878	0.67279	0.646104	0.683926	0.678598	0.659436	0.714918	0.730287	0.664921	1.04913	1.07708	1.06826
P04632	Calpain small subunit 1 OS=Homo sapiens GN=CAPNS1 PE=1 SV=1 - [CPNS1_HUMAN]	8	8	1.1981	1.38641	1.177	1.04424	0.831759	0.718327	1.08986	0.931183	0.784459	1.21126	0.991527	0.847708	1.09342	1.17214	1.09351
P07384	Calpain-1 catalytic subunit OS=Homo sapiens GN=CAPN1 PE=1 SV=1 - [CAN1_HUMAN]	30	31	1.14696	1.32321	1.15004	0.938527	0.819671	0.716822	1.03244	0.911964	0.801788	1.03872	0.914534	0.793645	1.14811	1.16109	1.00483
A0A087X0C8	Calpain-5 OS=Homo sapiens GN=CAPN5 PE=1 SV=1 - [A0A087X0C8_HUMAN]	6	6	1.06652	1.21388	1.21753	1.49436	1.55275	1.32711	1.72745	1.79494	1.42308	1.66218	1.72712	1.36931	1.05963	1.1123	0.996428
Q53G71	Calreticulin variant (Fragment) OS=Homo sapiens PE=2 SV=1 - [Q53G71_HUMAN]	15	15	0.767884	1.02964	1.27322	0.780758	1.01278	0.773777	0.769454	1.02207	0.791216	0.774381	1.01861	0.803903	1.09304	1.02945	0.963428
P17612	cAMP-dependent protein kinase catalytic subunit alpha OS=Homo sapiens GN=PRKACA PE=1 SV=2 - [KAPCA_HUMAN]	9	9	1.05211	1.23305	1.36722	1.09818	1.14003	0.942343	1.26397	1.13833	1.05334	1.25941	1.16879	0.929095	1.0648	1.08036	1.10562
P10644	cAMP-dependent protein kinase type I-alpha regulatory subunit OS=Homo sapiens GN=PRKAR1A PE=1 SV=1 - [KAP0_HUMAN]	5	5	1.01412	1.433	1.33902	0.831498	0.840424	0.712109	1.35664	1.31864	0.996965	1.32698	1.35313	1.01054	1.3351	1.25432	0.994176
B1AK87	Capping protein (Actin filament) muscle Z-line, beta, isoform CRA_a OS=Homo sapiens GN=CAPZB PE=1 SV=1 - [B1AK87_HUMAN]	14	15	1.13939	1.24232	1.11869	0.889913	0.789101	0.72463	0.926242	0.816273	0.736669	1.0374	0.864077	0.776109	1.07269	1.06149	1.04026
P00915	Carbonic anhydrase 1 OS=Homo sapiens GN=CA1 PE=1 SV=2 - [CAH1_HUMAN]	7	15	1.35626	1.59211	1.21644	29.5724	20.8963	18.4832	35.1601	24.843	21.5221	35.0943	24.3577	21.7183	1.13307	1.1427	1.00889
P00918	Carbonic anhydrase 2 OS=Homo sapiens GN=CA2 PE=1 SV=2 - [CAH2_HUMAN]	16	16	0.915446	1.56147	1.79515	6.50394	7.42814	4.02423	7.22923	8.67171	4.5081	7.21258	8.47082	4.5904	1.08373	1.10447	1.01686
P35219	Carbonic anhydrase-related protein OS=Homo sapiens GN=CA8 PE=1 SV=3 - [CAH8_HUMAN]	4	4	0.774557	0.719317	0.607216	1.03947	1.37845	2.0963	1.16094	1.53952	2.34126	1.14175	1.51408	2.30257	1.11685	1.09839	0.983473
P16152	Carbonyl reductase [NADPH] 1 OS=Homo sapiens GN=CBR1 PE=1 SV=3 - [CBR1_HUMAN]	12	12	0.832559	0.863039	1.09135	1.48581	1.73351	1.56965	1.32456	1.70313	1.52443	1.46161	1.77882	1.57154	0.971965	1.0012	0.996104
E7EU96	Casein kinase II subunit alpha OS=Homo sapiens GN=CSNK2A1 PE=1 SV=1 - [E7EU96_HUMAN]	7	9	0.801119	1.05713	1.27152	0.574495	0.73453	0.566303	0.645455	0.81719	0.609301	0.697631	0.861798	0.696146	1.17859	1.08182	1.02519
P19784	Casein kinase II subunit alpha' OS=Homo sapiens GN=CSNK2A2 PE=1 SV=1 - [CSK22_HUMAN]	6	8	1.03691	1.08936	1.12955	0.778158	0.844334	0.740967	0.922496	1.03645	0.888002	0.892004	0.959939	0.828966	1.26513	1.15479	0.918784
P67870	Casein kinase II subunit beta OS=Homo sapiens GN=CSNK2B PE=1 SV=1 - [CSK2B_HUMAN]	4	4	0.89238	0.919924	1.0144	0.619554	0.658102	0.631511	0.769682	0.794845	0.799306	0.68934	0.764333	0.753483	1.28791	1.24765	1.02126
P42574	Caspase-3 OS=Homo sapiens GN=CASP3 PE=1 SV=2 - [CASP3_HUMAN]	4	5	1.12246	1.47388	1.30466	0.939216	0.83138	0.637241	0.866255	0.731734	0.508727	0.879426	0.74286	0.528237	0.925493	1.0473	1.03835
P04040	Catalase OS=Homo sapiens GN=CAT PE=1 SV=3 - [CATA_HUMAN]	35	35	1.02321	0.99936	0.976589	0.567208	0.542759	0.570749	0.659529	0.646367	0.664508	0.668907	0.648952	0.670411	1.15491	1.19255	1.03408
F8WBW9	Catechol O-methyltransferase OS=Homo sapiens GN=COMT PE=1 SV=1 - [F8WBW9_HUMAN]	2	2	1.34004	1.91516	1.42918	0.572286	0.427067	0.298819	0.844565	0.630255	0.44099	0.830596	0.619831	0.433696	1.47577	1.45137	0.98346
P07339	Cathepsin D OS=Homo sapiens GN=CTSD PE=1 SV=1 - [CATD_HUMAN]	12	12	0.986626	1.14809	1.17964	0.463986	0.455842	0.403383	0.480993	0.483924	0.425721	0.48653	0.474911	0.420434	1.06005	1.00755	0.997204
Q96F85	CB1 cannabinoid receptor-interacting protein 1 OS=Homo sapiens GN=CNRIP1 PE=1 SV=1 - [CNRP1_HUMAN]	5	5	1.0748	1.45485	1.19222	1.41878	1.27915	1.08511	1.41955	1.44128	1.24535	1.79144	1.50311	1.23586	1.14767	1.17509	1.02661
Q7Z5U5	CCDC25 protein (Fragment) OS=Homo sapiens GN=CCDC25 PE=2 SV=1 - [Q7Z5U5_HUMAN]	3	4	1.18573	1.20141	1.08785	0.558688	0.471176	0.465025	1.02906	0.867871	0.856541	0.949517	0.800787	0.790333	1.08946	1.26804	1.02136
Q05CP8	CCDC6 protein (Fragment) OS=Homo sapiens GN=CCDC6 PE=2 SV=1 - [Q05CP8_HUMAN]	6	6	1.10797	1.20146	1.11964	0.694135	0.68293	0.620725	1.01771	0.958525	0.773267	0.89084	0.853592	0.76238	1.30568	1.17472	0.985922
Q9Y5K6	CD2-associated protein OS=Homo sapiens GN=CD2AP PE=1 SV=1 - [CD2AP_HUMAN]	19	19	1.17423	1.2079	1.04911	1.24235	1.08281	1.04575	1.21533	1.14966	0.958629	1.36242	1.22386	1.12372	0.948409	1.09355	1.05025
H0YD13	CD44 antigen OS=Homo sapiens GN=CD44 PE=1 SV=2 - [H0YD13_HUMAN]	3	3	0.849459	1.18595	1.39612	1.14964	1.38622	0.992907	1.3897	1.63598	1.1718	1.42807	1.68115	1.20416	1.18018	1.21276	1.01335
B1AMW1	CD58 antigen, (Lymphocyte function-associated antigen 3), isoform CRA_c OS=Homo sapiens GN=CD58 PE=1 SV=1 - [B1AMW1_HUMAN]	2	2	1.14764	1.35378	1.17962	0.818655	0.713338	0.604718	0.757002	0.659617	0.559177	0.84904	0.739814	0.627162	0.92469	1.03712	1.12158
E9PNW4	CD59 glycoprotein OS=Homo sapiens GN=CD59 PE=1 SV=1 - [E9PNW4_HUMAN]	3	3	0.962698	1.24756	1.29542	0.819662	1.20999	0.657612	0.864601	0.849112	0.6808	0.990774	0.946772	0.784076	0.970325	1.03108	1.11501
Q8N5K1	CDGSH iron-sulfur domain-containing protein 2 OS=Homo sapiens GN=CISD2 PE=1 SV=1 - [CISD2_HUMAN]	6	6	1.0218	1.07471	1.00757	0.768062	0.712223	0.726495	0.948995	0.903628	0.921735	0.916018	0.934401	0.933666	1.08513	1.14701	0.965251
B3KM36	cDNA FLJ10153 fis, clone HEMBA1003417, highly similar to BAG family molecular chaperone regulator 2 OS=Homo sapiens PE=2 SV=1 - [B3KM36_HUMAN]	5	5	1.129	1.32411	1.12636	1.20348	0.947471	0.821949	1.2794	1.224	0.966237	1.49078	1.17362	1.04196	1.00191	1.30836	1.1487
B3KM48	cDNA FLJ10286 fis, clone HEMBB1001384, highly similar to COP9 signalosome complex subunit 4 OS=Homo sapiens PE=2 SV=1 - [B3KM48_HUMAN]	17	17	1.0688	1.19475	1.08248	0.666407	0.592029	0.54293	0.695197	0.606594	0.586805	0.65158	0.61331	0.58087	0.985094	0.977737	1.02831
B3KMG5	cDNA FLJ10938 fis, clone OVARC1001038, highly similar to Protein ariadne-2 homolog OS=Homo sapiens PE=2 SV=1 - [B3KMG5_HUMAN]	4	4	1.12719	1.35603	1.24115	0.884239	0.782845	0.650134	0.98325	0.907672	0.726297	1.07484	0.990247	0.797849	1.1165	1.2547	1.09097
B3KML1	cDNA FLJ11308 fis, clone PLACE1010074, highly similar to Sorting nexin-2 OS=Homo sapiens PE=2 SV=1 - [B3KML1_HUMAN]	11	12	1.15323	1.21568	1.10417	0.875063	0.741966	0.667773	0.929993	0.839599	0.731613	1.00037	0.91525	0.828899	1.0512	1.19985	1.11271
B3KMZ0	cDNA FLJ12979 fis, clone NT2RP2006334, highly similar to WD repeat domain phosphoinositide-interacting protein 2 OS=Homo sapiens PE=2 SV=1 - [B3KMZ0_HUMAN]	6	6	1.0001	1.29805	1.28946	0.607384	0.578856	0.523384	0.863073	0.811141	0.664898	0.777535	0.697836	0.650093	1.22279	1.18379	0.920564
B3KN05	cDNA FLJ13129 fis, clone NT2RP3002969, highly similar to Long-chain-fatty-acid--CoA ligase 3 (EC 6.2.1.3) OS=Homo sapiens PE=2 SV=1 - [B3KN05_HUMAN]	4	5	1.02911	1.03814	1.12558	0.502576	0.493215	0.429599	0.471823	0.458475	0.371436	0.528282	0.513337	0.415883	0.93881	1.05115	1.11966
Q9H8N9	cDNA FLJ13353 fis, clone OVARC1002182, weakly similar to BETA-TRCP (BETA-TRANSDUCIN REPEAT-CONTAINING PROTEIN) OS=Homo sapiens PE=2 SV=1 - [Q9H8N9_HUMAN]	7	7	1.17324	1.28776	1.09761	0.790988	0.680658	0.589575	0.962196	0.814323	0.604641	0.881887	0.714709	0.675357	1.03682	1.15809	1.10164
Q9H8B7	cDNA FLJ13786 fis, clone PLACE4000654, highly similar to Mus musculus ubiquitin conjugating enzyme OS=Homo sapiens PE=2 SV=1 - [Q9H8B7_HUMAN]	2	2	1.54842	1.68839	1.09039	0.618546	0.608476	0.599047	0.564394	0.555207	0.546603	0.579787	0.570349	0.561511	0.912454	0.937339	1.02727
B3KNI2	cDNA FLJ14650 fis, clone NT2RP2002185, highly similar to Ubiquilin-1 OS=Homo sapiens PE=2 SV=1 - [B3KNI2_HUMAN]	4	10	1.11282	1.32083	1.15031	0.857173	0.751271	0.615988	0.789192	0.693966	0.625435	0.781499	0.674147	0.642998	1.1403	1.05373	0.955025
B3KV71	cDNA FLJ16199 fis, clone CTONG1000241, highly similar to RING finger protein 31 OS=Homo sapiens PE=2 SV=1 - [B3KV71_HUMAN]	2	2	1.04363	0.872667	1.02473	1.08892	0.988905	0.965036	0.915228	0.831168	0.915951	1.1437	1.03866	1.01359	1.28454	1.22665	1.09937
B3KVN0	cDNA FLJ16785 fis, clone NT2RI2015342, highly similar to Solute carrier family 2, facilitated glucose transporter member 1 OS=Homo sapiens PE=2 SV=1 - [B3KVN0_HUMAN]	9	9	1.01744	1.22708	1.17996	0.812097	0.780351	0.670168	1.20186	1.19047	1.02045	1.20506	1.20903	1.00088	1.65606	1.70348	1.0145
B3KNN7	cDNA FLJ30049 fis, clone ADRGL1000033, highly similar to 26S proteasome non-ATPase regulatory subunit 3 OS=Homo sapiens PE=2 SV=1 - [B3KNN7_HUMAN]	25	25	1.07108	1.25443	1.17429	0.71403	0.66836	0.575248	0.789077	0.745032	0.639262	0.812855	0.710057	0.596949	1.1033	1.04547	0.969729
B3KP90	cDNA FLJ31447 fis, clone NT2NE2000913, highly similar to Protein phosphatase 2C isoform beta (EC 3.1.3.16) OS=Homo sapiens PE=2 SV=1 - [B3KP90_HUMAN]	7	9	1.04638	1.23904	1.18092	0.758581	0.804183	0.608565	0.818555	0.833785	0.660991	0.885805	0.847094	0.711258	1.06569	1.19447	1.03571
B3KPR5	cDNA FLJ32094 fis, clone OCBBF2000986, highly similar to Homo sapiens elongation factor Tu GTP binding domain containing 1, transcript variant 1, mRNA OS=Homo sapiens PE=2 SV=1 - [B3KPR5_HUMAN]	5	5	1.21906	1.12342	0.913569	0.539303	0.442392	0.516975	0.57963	0.475473	0.555633	0.460095	0.389441	0.440456	1.07478	0.984202	0.859855
B3KPZ0	cDNA FLJ32485 fis, clone SKNMC2001596, highly similar to Ankyrin repeat and FYVE domain-containing protein 1 (Fragment) OS=Homo sapiens PE=2 SV=1 - [B3KPZ0_HUMAN]	10	10	1.03939	1.28471	1.25832	0.708499	0.665316	0.528735	0.715463	0.682364	0.56957	0.677384	0.6883	0.565872	1.07509	1.24274	1.104
B3KQW9	cDNA FLJ33223 fis, clone ASTRO2000914, highly similar to Homo sapiens Fad1, flavin adenine dinucleotide synthetase, homolog (yeast) (FLAD1), transcript variant 1, mRNA OS=Homo sapiens PE=2 SV=1 - [B3KQW9_HUMAN]	3	3	1.06789	1.9017	1.6491	0.767975	0.719154	0.654746	0.883482	0.827318	0.462847	1.0624	0.994861	0.623113	1.1504	1.38338	1.34626
B3KRY3	cDNA FLJ35079 fis, clone PLACE6005283, highly similar to Lysosome-associated membrane glycoprotein 1 OS=Homo sapiens PE=2 SV=1 - [B3KRY3_HUMAN]	5	5	1.21339	1.47715	1.09464	0.345333	0.298721	0.265154	0.422016	0.333848	0.306768	0.429913	0.351622	0.308985	1.25879	1.14548	0.998797
Q53FE8	cDNA FLJ36526 fis, clone TRACH2003347, highly similar to NSFL1 cofactor p47 (Fragment) OS=Homo sapiens PE=2 SV=1 - [Q53FE8_HUMAN]	14	14	1.03402	1.35998	1.28637	0.845044	0.78975	0.658394	0.823858	0.802815	0.620711	0.931889	0.847756	0.665615	0.986034	1.06434	1.04496
B3KSQ6	cDNA FLJ36801 fis, clone ADRGL2007810, highly similar to NADPH:adrenodoxin oxidoreductase, mitochondrial (EC 1.18.1.2) OS=Homo sapiens PE=2 SV=1 - [B3KSQ6_HUMAN]	4	4	1.03024	1.20214	1.16686	0.417874	0.322314	0.340017	0.417582	0.412152	0.399469	0.515592	0.401899	0.419529	1.27873	1.23385	0.964903
B3KT00	cDNA FLJ37368 fis, clone BRAMY2024530, highly similar to Zinc phosphodiesterase ELAC protein 2 (EC 3.1.26.11) OS=Homo sapiens PE=2 SV=1 - [B3KT00_HUMAN]	2	2	0.723104	1.08584	1.50164	0.486738	0.673124	0.44826	0.378199	0.523021	0.3483	0.478851	0.662216	0.440995	0.777006	0.983795	1.26614
B3KT34	cDNA FLJ37560 fis, clone BRCOC2000333, highly similar to Succinate dehydrogenase (ubiquinone) flavoprotein subunit, mitochondrial (EC 1.3.5.1) OS=Homo sapiens PE=2 SV=1 - [B3KT34_HUMAN]	3	3	1.2133	1.12727	0.92909	0.63627	0.498666	0.43422	0.82659	0.723036	0.629594	0.927653	0.727033	0.633074	1.31961	1.45796	1.00774
B3KT76	cDNA FLJ37805 fis, clone BRSSN2001342, highly similar to Histone deacetylase 6 OS=Homo sapiens PE=2 SV=1 - [B3KT76_HUMAN]	6	6	1.12402	1.1979	1.08817	0.737597	0.680094	0.598213	0.700894	0.557575	0.535136	0.778478	0.586963	0.613394	0.922199	1.04715	1.14347
B3KTJ9	cDNA FLJ38393 fis, clone FEBRA2007212 OS=Homo sapiens PE=2 SV=1 - [B3KTJ9_HUMAN]	4	4	0.956778	1.04119	1.24643	0.829147	0.807511	0.731059	1.03992	1.16299	0.933062	0.825949	1.05636	0.822238	1.2189	1.10713	0.794242
Q8N8Y3	cDNA FLJ38707 fis, clone KIDNE2002839, highly similar to GALACTOSE-1-PHOSPHATE URIDYLYLTRANSFERASE (EC 2.7.7.10) OS=Homo sapiens PE=2 SV=1 - [Q8N8Y3_HUMAN]	2	2	1.14034	1.19553	1.0484	1.4379	1.26094	1.20273	1.76157	1.54477	1.47346	1.55031	1.35951	1.29675	1.2251	1.07817	0.880071
B3KU09	cDNA FLJ39034 fis, clone NT2RP7008085, highly similar to Homo sapiens ring finger protein 123 (RNF123), mRNA OS=Homo sapiens PE=2 SV=1 - [B3KU09_HUMAN]	29	29	1.0923	1.29202	1.16111	0.921203	0.832922	0.718669	0.958816	0.881825	0.740353	0.991249	0.86267	0.793487	1.0453	1.09873	1.02807
B3KU41	cDNA FLJ39170 fis, clone OCBBF2003028, highly similar to Rattus norvegicus basic leucine zipper and W2 domains 1 (Bzw1), mRNA OS=Homo sapiens PE=2 SV=1 - [B3KU41_HUMAN]	3	3	0.995482	1.18123	1.16376	1.09392	0.912993	0.812983	0.904008	0.754494	0.671846	1.21557	1.14225	0.964188	0.826396	1.05893	1.33381
Q8N8M9	cDNA FLJ39190 fis, clone OCBBF2004647, highly similar to ARFAPTIN 1 OS=Homo sapiens PE=2 SV=1 - [Q8N8M9_HUMAN]	3	3	0.936476	1.26038	1.24219	0.790552	0.844177	0.600092	0.704206	0.768663	0.618795	0.671823	0.733316	0.590341	1.01809	0.870167	0.954016
B3KU60	cDNA FLJ39235 fis, clone OCBBF2007829, highly similar to Mus musculus fatso protein OS=Homo sapiens PE=2 SV=1 - [B3KU60_HUMAN]	4	4	0.851622	1.17841	1.38373	0.855671	0.931737	0.72612	0.996581	1.1092	0.782909	1.05765	1.20386	0.795636	1.11791	1.2133	1.06127
B3KX15	cDNA FLJ44468 fis, clone UTERU2026025, moderately similar to SPLICING FACTOR, ARGININE/SERINE-RICH 2 OS=Homo sapiens PE=2 SV=1 - [B3KX15_HUMAN]	2	2	0.94738	0.990242	1.04524	1.40988	1.48819	1.42377	1.40738	1.48555	1.42125	1.32153	1.39493	1.33456	0.998225	0.937337	0.939004
B3KXN9	cDNA FLJ45793 fis, clone NT2RI2009233 OS=Homo sapiens PE=2 SV=1 - [B3KXN9_HUMAN]	2	2	1.42093	1.16667	0.821056	0.675162	0.475154	0.578711	0.866975	0.610145	0.743122	0.854138	0.601111	0.732119	1.2841	1.26509	0.985194
B3KXX7	cDNA FLJ46277 fis, clone TESTI4029731 OS=Homo sapiens PE=2 SV=1 - [B3KXX7_HUMAN]	2	2	0.976328	1.35903	1.39198	1.04428	1.0696	0.768404	0.699385	0.716342	0.51462	0.755765	0.774089	0.556105	0.669727	0.723715	1.08061
B3KY56	cDNA FLJ46898 fis, clone UTERU3022168, highly similar to Protein FAM62A OS=Homo sapiens PE=2 SV=1 - [B3KY56_HUMAN]	10	10	1.19718	1.09058	0.878852	1.14889	1.0451	1.1896	1.2127	0.96114	1.09363	1.07824	0.900655	0.947309	0.95823	0.977772	0.945423
B4DXX3	cDNA FLJ50286, highly similar to Retinal dehydrogenase 1 (EC 1.2.1.36) OS=Homo sapiens PE=2 SV=1 - [B4DXX3_HUMAN]	6	6	1.11906	1.79526	1.58712	0.0621692	0.0625338	0.0392654	0.0661998	0.0573065	0.0352189	0.0590602	0.055111	0.0342351	1.08034	1.03789	1.15549
B4DS24	cDNA FLJ50635, highly similar to ATP-dependent RNA helicase DDX19A (EC 3.6.1.-) OS=Homo sapiens PE=2 SV=1 - [B4DS24_HUMAN]	4	5	1.21258	1.24314	1.07592	0.858559	0.636424	0.592568	0.757332	0.624036	0.619859	0.888272	0.720321	0.687105	1.07287	1.20096	1.11939
B7Z410	cDNA FLJ50791, highly similar to Nitrilase homolog 1 (EC 3.5.-.-) OS=Homo sapiens PE=2 SV=1 - [B7Z410_HUMAN]	3	3	1.06448	1.17156	1.10029	0.936475	0.787099	0.715162	0.887724	0.774338	0.703755	0.939499	0.830709	0.754786	1.05952	1.05541	1.03313
B4DQZ7	cDNA FLJ50838, highly similar to Apoptotic chromatin condensation inducer in thenucleus (Fragment) OS=Homo sapiens PE=2 SV=1 - [B4DQZ7_HUMAN]	4	4	0.977688	1.02746	1.20726	1.28705	1.22982	1.01869	1.21865	1.15982	0.960703	1.29945	1.23671	1.0244	1.07629	1.0056	1.05527
B4DU58	cDNA FLJ51488, highly similar to Macrophage capping protein OS=Homo sapiens PE=2 SV=1 - [B4DU58_HUMAN]	3	3	0.665709	1.07204	1.16482	6.86654	20.5168	17.6138	6.02509	21.1575	18.3193	8.35975	23.523	20.2627	1.02385	1.13832	1.10609
B4DNL1	cDNA FLJ51512, highly similar to Periodic tryptophan protein 1 homolog OS=Homo sapiens PE=2 SV=1 - [B4DNL1_HUMAN]	4	4	1.10679	1.23205	0.945206	0.6283	0.548746	0.539537	0.43828	0.400523	0.355733	0.617531	0.456765	0.521625	0.659331	0.956706	1.60477
B4E1D8	cDNA FLJ51597, highly similar to C4b-binding protein alpha chain OS=Homo sapiens PE=2 SV=1 - [B4E1D8_HUMAN]	2	2	1.26417	1.4123	1.11717	0.970606	0.767778	0.687252	0.574555	0.45449	0.406822	0.868153	0.686735	0.614709	0.591955	0.894445	1.511
B7Z4P9	cDNA FLJ51678, highly similar to Ras-related protein Rab-18 OS=Homo sapiens PE=2 SV=1 - [B7Z4P9_HUMAN]	4	4	1.00287	1.23772	1.25887	0.707613	0.682464	0.593473	0.773701	0.706578	0.590627	0.720556	0.797484	0.604328	1.15474	1.06478	0.909606
B4DN70	cDNA FLJ51902, highly similar to ADP-ribosylation factor 1 OS=Homo sapiens PE=2 SV=1 - [B4DN70_HUMAN]	3	5	1.05519	1.29525	1.1957	0.881478	0.868226	0.689081	0.926128	0.935403	0.711053	1.04105	1.0324	0.802086	1.11532	1.09876	1.03094
B7Z4V2	cDNA FLJ51907, highly similar to Stress-70 protein, mitochondrial OS=Homo sapiens PE=2 SV=1 - [B7Z4V2_HUMAN]	26	27	1.17719	1.2521	1.07611	0.861649	0.766849	0.701954	0.928034	0.7931	0.738517	0.952618	0.81569	0.762877	1.01828	1.07768	1.05475
B4DNW4	cDNA FLJ51915, highly similar to Aquaporin-1 OS=Homo sapiens PE=2 SV=1 - [B4DNW4_HUMAN]	4	4	0.629625	0.781077	1.24054	0.633738	0.779999	0.728055	0.61624	0.978741	0.788962	0.52409	0.832384	0.670984	1.44537	1.41457	0.850464
B4DPH2	cDNA FLJ51923, highly similar to Cyclin-dependent kinase inhibitor 1B OS=Homo sapiens PE=2 SV=1 - [B4DPH2_HUMAN]	2	2	1.31237	1.45921	1.11189	0.624493	0.475852	0.427968	0.569596	0.434021	0.390346	0.527876	0.402231	0.361755	0.912093	0.845286	0.926755
B4DM33	cDNA FLJ52068, highly similar to Microtubule-associated protein RP/EB family member 1 OS=Homo sapiens PE=2 SV=1 - [B4DM33_HUMAN]	11	11	0.984056	1.20858	1.22848	0.596339	0.601308	0.494851	0.703509	0.745533	0.58608	0.74881	0.75434	0.630571	1.20023	1.23138	1.02713
B4DZZ0	cDNA FLJ52128, highly similar to PRA1 family protein 3 OS=Homo sapiens PE=2 SV=1 - [B4DZZ0_HUMAN]	2	2	1.30688	1.04432	0.834909	0.743364	0.56881	0.556153	0.661463	0.528822	0.633389	0.749902	0.573813	0.622357	1.13887	1.0088	0.982584
B4DDR3	cDNA FLJ52148, highly similar to Apoptosis inhibitor 5 OS=Homo sapiens PE=2 SV=1 - [B4DDR3_HUMAN]	2	2	0.826091	1.28318	1.55331	0.733489	0.887903	0.571619	0.843063	1.02054	0.657012	0.853738	1.03347	0.665331	1.14939	1.16394	1.01266
B4DWN1	cDNA FLJ52285, highly similar to Vesicular integral-membrane protein VIP36 OS=Homo sapiens PE=2 SV=1 - [B4DWN1_HUMAN]	3	3	0.894569	1.05038	1.17418	0.947494	1.05916	0.902046	0.900348	1.00646	0.85716	0.893401	1.03688	0.850547	0.950241	0.94291	0.992285
B4DEW9	cDNA FLJ52478, highly similar to Eukaryotic translation initiation factor 3 subunit 5 OS=Homo sapiens PE=2 SV=1 - [B4DEW9_HUMAN]	4	4	1.2502	1.30301	0.983181	0.32528	0.274213	0.220115	0.354141	0.30448	0.275065	0.323221	0.281638	0.275738	0.995971	0.990625	0.915252
B7Z2R9	cDNA FLJ52540, highly similar to Lysosome-associated membrane glycoprotein 2 OS=Homo sapiens PE=2 SV=1 - [B7Z2R9_HUMAN]	2	2	0.997657	1.87349	1.87789	0.768485	0.770289	0.410189	0.609757	0.47633	0.467209	0.684326	0.685933	0.365268	0.965841	0.890488	0.815142
B4DN87	cDNA FLJ52569, highly similar to Collagen-binding protein 2 OS=Homo sapiens PE=2 SV=1 - [B4DN87_HUMAN]	3	3	1.01262	1.26117	1.21755	0.839923	0.829457	0.681251	0.741263	0.732026	0.601229	0.709163	0.700327	0.575193	0.882536	0.844319	0.956696
B4DX46	cDNA FLJ52663, highly similar to SET and MYND domain-containing protein 5 OS=Homo sapiens PE=2 SV=1 - [B4DX46_HUMAN]	2	2	1.11441	1.22321	1.09763	0.533227	0.478482	0.435923	0.660116	0.592344	0.539658	0.662209	0.594222	0.541368	1.23797	1.24189	1.00317
B4DNR3	cDNA FLJ52710, highly similar to Abhydrolase domain-containing protein 14B OS=Homo sapiens PE=2 SV=1 - [B4DNR3_HUMAN]	4	4	0.976883	1.19927	1.19476	0.900699	0.825992	0.69878	0.946796	0.943235	0.801861	0.951012	0.973517	0.809084	1.15188	1.24366	1.02484
B4DW89	cDNA FLJ52785, highly similar to Protein cereblon OS=Homo sapiens PE=2 SV=1 - [B4DW89_HUMAN]	3	3	0.651853	0.736658	1.1301	0.535385	0.821328	0.726776	0.823579	0.831344	0.760415	0.80452	0.812105	0.742818	1.13526	1.10898	0.976858
B4E0K0	cDNA FLJ52820, highly similar to Nucleoporin p58/p45 OS=Homo sapiens PE=2 SV=1 - [B4E0K0_HUMAN]	3	3	1.27705	1.78219	1.39555	0.825454	0.646374	0.463169	1.19596	0.936501	0.671064	1.01638	0.795878	0.570298	1.44885	1.2313	0.849842
B4DHX4	cDNA FLJ52902, highly similar to Rab GDP dissociation inhibitor alpha OS=Homo sapiens PE=2 SV=1 - [B4DHX4_HUMAN]	6	15	1.34596	1.71148	1.17228	1.15392	0.931479	0.715937	1.35166	0.925824	0.859293	1.32489	0.919913	0.822124	1.29132	1.19941	1.0131
B4DWZ5	cDNA FLJ53016, highly similar to Mitochondrial carnitine/acylcarnitine carrier protein OS=Homo sapiens PE=2 SV=1 - [B4DWZ5_HUMAN]	2	2	0.906023	1.14628	1.26518	0.983091	1.08506	0.857636	1.04078	1.14873	0.907959	1.07716	1.18889	0.939705	1.05868	1.09569	1.03496
B4E184	cDNA FLJ53267, highly similar to Optineurin OS=Homo sapiens PE=2 SV=1 - [B4E184_HUMAN]	17	18	0.847478	1.58754	1.88711	1.60601	1.92297	0.982747	1.72256	2.04316	1.05793	1.75809	2.08143	1.14765	1.0474	1.08524	1.02953
B4DKS0	cDNA FLJ53381, highly similar to Monocarboxylate transporter 1 OS=Homo sapiens PE=2 SV=1 - [B4DKS0_HUMAN]	4	4	0.889624	1.01446	1.10542	0.579934	0.656373	0.614622	0.755602	0.817617	0.782501	0.715062	0.899106	0.781449	1.24566	1.21838	1.05274
B4DJ21	cDNA FLJ53444, highly similar to Tyrosine-protein phosphatase non-receptor type 23 (EC 3.1.3.48) OS=Homo sapiens PE=2 SV=1 - [B4DJ21_HUMAN]	2	2	1.14349	1.51254	1.32274	0.786626	0.687914	0.520069	0.920637	0.805108	0.608669	0.598258	0.523184	0.395532	1.17036	0.760538	0.649831
B7Z3E5	cDNA FLJ53573, highly similar to Myosin Ic OS=Homo sapiens PE=2 SV=1 - [B7Z3E5_HUMAN]	3	4	1.20871	1.0597	0.876725	0.846254	0.700132	0.798576	1.07582	0.890058	1.01521	0.979106	0.810045	0.923943	1.27127	1.15699	0.910103
B7Z6P1	cDNA FLJ53662, highly similar to Actin, alpha skeletal muscle OS=Homo sapiens PE=2 SV=1 - [B7Z6P1_HUMAN]	4	12	0.999926	1.11383	1.10544	0.919286	0.945558	0.820557	0.995695	1.02474	0.916255	1.0143	1.00458	0.903086	1.10005	1.11694	1.01345
B4E0U6	cDNA FLJ53687, highly similar to Hsc70-interacting protein OS=Homo sapiens PE=2 SV=1 - [B4E0U6_HUMAN]	17	17	1.23005	1.31417	1.08002	0.771024	0.652171	0.584031	0.881911	0.714753	0.663351	0.905255	0.733867	0.67685	1.12575	1.12251	1.00743
B4DGP6	cDNA FLJ53865, highly similar to Succinate semialdehyde dehydrogenase, mitochondrial (EC 1.2.1.24) OS=Homo sapiens PE=2 SV=1 - [B4DGP6_HUMAN]	5	5	1.19728	1.36056	1.07301	1.11715	1.01264	0.891112	1.26195	1.188	0.894903	1.43849	1.18506	1.02009	1.17317	1.17027	1.13989
B4E3A8	cDNA FLJ53963, highly similar to Leukocyte elastase inhibitor OS=Homo sapiens PE=2 SV=1 - [B4E3A8_HUMAN]	10	10	1.15653	1.33846	1.1754	0.470432	0.403567	0.306471	0.531235	0.445498	0.346082	0.597656	0.4887	0.389354	1.12925	1.21095	0.984724
B4DIW2	cDNA FLJ54035, highly similar to Neutral alpha-glucosidase AB OS=Homo sapiens PE=2 SV=1 - [B4DIW2_HUMAN]	9	9	0.884067	1.06112	1.15454	0.568509	0.643061	0.525142	0.71616	0.836315	0.640574	0.758293	0.923819	0.714618	1.17796	1.27647	1.10463
B4DX42	cDNA FLJ54064, highly similar to Splicing factor 1 OS=Homo sapiens PE=2 SV=1 - [B4DX42_HUMAN]	2	2	0.761464	0.856433	1.12472	0.627487	0.824054	0.732675	0.429194	0.563643	0.501142	0.548553	0.720393	0.640509	0.683989	0.874206	1.2781
B4E2Z3	cDNA FLJ54090, highly similar to 4F2 cell-surface antigen heavy chain OS=Homo sapiens PE=2 SV=1 - [B4E2Z3_HUMAN]	10	10	1.13836	1.62221	1.28162	0.771175	0.632559	0.465536	0.812513	0.645442	0.519513	0.899053	0.739741	0.577414	1.19301	1.25639	1.08316
B4DV28	cDNA FLJ54170, highly similar to Cytosolic nonspecific dipeptidase OS=Homo sapiens PE=2 SV=1 - [B4DV28_HUMAN]	11	11	1.00566	1.23808	1.21031	0.963095	0.9014	0.765109	1.08312	1.04414	0.857311	1.19209	1.20303	0.949635	1.17227	1.18274	1.11722
B4DW31	cDNA FLJ54186, highly similar to Nuclear receptor-binding protein OS=Homo sapiens PE=2 SV=1 - [B4DW31_HUMAN]	6	6	1.15651	1.29695	1.11203	0.788539	0.719897	0.607995	0.882852	0.760831	0.706524	0.90752	0.808031	0.710118	1.1092	1.08221	0.986348
B4DLA6	cDNA FLJ54365, highly similar to DNA replication licensing factor MCM4 OS=Homo sapiens PE=2 SV=1 - [B4DLA6_HUMAN]	5	5	0.980919	1.13197	1.06468	1.17217	1.19497	1.06382	1.1588	1.18134	1.10957	1.18726	1.26324	1.14676	0.988592	1.05713	1.06933
B4DRY5	cDNA FLJ54538, highly similar to Transportin-2 OS=Homo sapiens PE=2 SV=1 - [B4DRY5_HUMAN]	10	15	1.20084	1.19313	1.02087	0.885723	0.661715	0.745153	1.03588	0.854998	0.82853	1.14868	0.928109	0.903218	1.14153	1.33214	1.13327
B4DZ95	cDNA FLJ54570, highly similar to 2-oxoglutarate dehydrogenase E1 component, mitochondrial (EC 1.2.4.2) OS=Homo sapiens PE=2 SV=1 - [B4DZ95_HUMAN]	5	5	1.23154	1.075	0.824941	0.319964	0.258714	0.319523	0.278244	0.266593	0.277861	0.320855	0.273937	0.350428	0.97451	1.0809	1.26117
B4DEI4	cDNA FLJ54595, highly similar to Golgi reassembly-stacking protein 2 OS=Homo sapiens PE=2 SV=1 - [B4DEI4_HUMAN]	3	3	0.954844	1.09115	1.28796	0.808758	0.694443	0.816739	0.95955	1.00493	0.850186	0.8622	0.902975	0.809336	1.08392	1.34879	0.951951
B4DHG4	cDNA FLJ54619, highly similar to Exocyst complex component 5 OS=Homo sapiens PE=2 SV=1 - [B4DHG4_HUMAN]	8	8	1.19118	1.42667	1.0835	0.78601	0.617527	0.520922	0.801969	0.696082	0.589114	0.747678	0.540467	0.499952	1.05362	0.938515	0.897215
B7Z2E2	cDNA FLJ54671, highly similar to Calcium-binding mitochondrial carrier protein Aralar2 OS=Homo sapiens PE=2 SV=1 - [B7Z2E2_HUMAN]	5	5	1.2804	1.16788	1.02409	0.55622	0.493508	0.79685	0.76251	0.591835	0.742656	1.07622	0.908171	0.861439	0.93199	1.70027	1.41186
B4DM97	cDNA FLJ55002, highly similar to Alpha-centractin OS=Homo sapiens PE=2 SV=1 - [B4DM97_HUMAN]	12	13	0.935874	1.09204	1.20011	0.711106	0.719806	0.630005	0.727538	0.747469	0.640578	0.754056	0.765216	0.694723	1.04568	1.09248	1.03874
B7Z7A4	cDNA FLJ55148, highly similar to Thioredoxin domain-containing protein 9 OS=Homo sapiens PE=2 SV=1 - [B7Z7A4_HUMAN]	2	2	1.46059	1.30802	0.895547	0.902291	0.61776	0.689813	1.18179	0.809118	0.903491	1.06391	0.72841	0.813369	1.30976	1.17912	0.900252
B4DW52	cDNA FLJ55253, highly similar to Actin, cytoplasmic 1 OS=Homo sapiens PE=2 SV=1 - [B4DW52_HUMAN]	7	16	1.0533	1.12305	1.13503	0.999467	0.978988	0.910508	0.965441	0.925178	0.880282	1.02359	1.01665	0.899055	0.898957	1.06962	1.09157
B7Z2P6	cDNA FLJ55296, highly similar to Homo sapiens WD repeat domain 42A (WDR42A), mRNA OS=Homo sapiens PE=2 SV=1 - [B7Z2P6_HUMAN]	11	12	1.25757	1.27064	1.08348	0.450497	0.339493	0.306836	0.470967	0.390195	0.378159	0.514332	0.333077	0.378415	1.09062	1.01584	0.956703
B4DZ35	cDNA FLJ55308, highly similar to Tubulin--tyrosine ligase-like protein 4 OS=Homo sapiens PE=2 SV=1 - [B4DZ35_HUMAN]	2	2	1.19716	0.810941	0.809755	0.643437	0.640796	0.789253	0.703915	0.587989	0.726133	0.669777	0.589235	0.858371	0.917592	1.12422	1.00212
B0AZU2	cDNA FLJ55491 OS=Homo sapiens PE=2 SV=1 - [B0AZU2_HUMAN]	4	4	1.34976	1.20823	0.936232	0.632463	0.506196	0.397574	1.15449	0.99929	0.873698	0.808718	0.817917	0.599285	1.97562	1.3028	0.835076
B7Z5P4	cDNA FLJ55542, highly similar to Ran-binding protein 3 OS=Homo sapiens PE=2 SV=1 - [B7Z5P4_HUMAN]	5	5	0.700548	1.11479	1.23561	0.700609	1.19773	0.563863	0.938627	1.31575	0.886016	1.02295	1.6722	0.882653	1.24393	1.29374	0.994368
B4DYN3	cDNA FLJ55634, highly similar to Autophagy-related protein 9A OS=Homo sapiens PE=2 SV=1 - [B4DYN3_HUMAN]	4	4	0.942118	1.17856	1.15058	0.779929	0.811242	0.8451	0.865075	0.888017	0.937362	1.08125	0.888108	1.10535	1.10917	1.38634	1.12702
B4DJQ8	cDNA FLJ55694, highly similar to Dipeptidyl-peptidase 1 (EC 3.4.14.1) OS=Homo sapiens PE=2 SV=1 - [B4DJQ8_HUMAN]	2	2	1.43186	1.24788	0.871512	0.679035	0.474233	0.54415	0.521886	0.364481	0.418217	0.589702	0.411843	0.472562	0.76857	0.868441	1.12994
B4DS46	cDNA FLJ55751, highly similar to DNA replication licensing factor MCM3 OS=Homo sapiens PE=2 SV=1 - [B4DS46_HUMAN]	8	8	0.992519	1.08608	1.03972	1.25294	1.16137	1.117	1.13819	1.10187	1.05596	1.35201	1.16271	1.12874	0.964733	1.12	1.08425
B7Z4B2	cDNA FLJ56108, highly similar to Puromycin-sensitive aminopeptidase (EC 3.4.11.-) OS=Homo sapiens PE=2 SV=1 - [B7Z4B2_HUMAN]	27	27	1.10783	1.25714	1.11833	0.712338	0.631768	0.574701	0.748805	0.662262	0.599195	0.746439	0.690896	0.604743	1.05221	1.03439	1.03648
B7Z4M5	cDNA FLJ56114, highly similar to Rap1 GTPase-GDP dissociation stimulator 1 OS=Homo sapiens PE=2 SV=1 - [B7Z4M5_HUMAN]	3	3	0.99041	1.06974	1.08009	0.852761	0.456882	0.423002	0.639079	0.645268	0.597418	0.815551	0.611639	0.566283	1.41233	1.04906	0.947884
B4E022	cDNA FLJ56274, highly similar to Transketolase (EC 2.2.1.1) OS=Homo sapiens PE=2 SV=1 - [B4E022_HUMAN]	26	26	0.847649	1.02649	1.17176	0.664385	0.771127	0.646856	0.760807	0.939219	0.790485	0.830683	0.972897	0.83043	1.22035	1.29827	1.055
B4DL66	cDNA FLJ56297, highly similar to Rattus norvegicus ubiquitin-conjugating enzyme E2Z (putative) (Ube2z), mRNA OS=Homo sapiens PE=2 SV=1 - [B4DL66_HUMAN]	6	6	1.19657	1.28736	1.07587	0.954801	0.749872	0.735858	1.11216	0.893007	0.868226	1.16152	0.924557	0.87059	1.10469	1.21037	1.01009
B7Z438	cDNA FLJ56352, highly similar to Succinyl-CoA ligase (GDP-forming) subunit alpha, mitochondrial (EC 6.2.1.4) OS=Homo sapiens PE=2 SV=1 - [B7Z438_HUMAN]	2	2	1.05186	1.08475	1.03127	0.402675	0.382824	0.371214	0.418747	0.398103	0.386031	0.395704	0.376196	0.364787	1.03991	0.982686	0.944969
B4DRF0	cDNA FLJ56418, highly similar to WD repeat protein 26 OS=Homo sapiens PE=2 SV=1 - [B4DRF0_HUMAN]	4	4	1.71529	0.858711	0.691321	0.714912	0.593831	0.858981	0.941757	1.14354	1.53471	1.01147	0.91602	1.32503	1.10941	1.29765	0.935508
B4DGF1	cDNA FLJ56479, highly similar to Eukaryotic translation initiation factor 4 gamma 1 OS=Homo sapiens PE=2 SV=1 - [B4DGF1_HUMAN]	25	28	1.17054	1.3312	1.19881	0.585573	0.490849	0.420174	0.719794	0.617271	0.519604	0.746551	0.61441	0.520644	1.20803	1.20124	1.01843
B4DEA3	cDNA FLJ56531, highly similar to UV excision repair protein RAD23 homolog B OS=Homo sapiens PE=2 SV=1 - [B4DEA3_HUMAN]	8	11	1.02157	1.21354	1.1977	0.941149	0.942625	0.722721	0.982287	0.953619	0.775282	0.96148	0.943622	0.768047	1.0838	1.06178	1.02827
B4DPB6	cDNA FLJ56537, highly similar to Coiled-coil domain-containing protein 22 OS=Homo sapiens PE=2 SV=1 - [B4DPB6_HUMAN]	3	3	0.911366	1.31855	1.44678	0.956938	1.05	0.725752	0.677286	0.743154	0.51366	0.501738	0.550534	0.380523	0.707763	0.524316	0.740807
B4DZF1	cDNA FLJ56541, highly similar to Ubiquilin-2 OS=Homo sapiens PE=2 SV=1 - [B4DZF1_HUMAN]	2	7	1.1886	0.980931	0.825284	0.667816	0.561852	0.680799	0.724356	0.60942	0.738437	0.897015	0.754683	0.914453	1.08466	1.34321	1.23836
B4DEA6	cDNA FLJ56566, highly similar to Small glutamine-rich tetratricopeptiderepeat-containing protein A OS=Homo sapiens PE=2 SV=1 - [B4DEA6_HUMAN]	8	8	1.077	1.20152	1.07721	0.802994	0.662769	0.680507	0.875461	0.795578	0.724777	0.934509	0.877035	0.796198	1.07444	1.15627	1.0413
B4DKZ2	cDNA FLJ56653, highly similar to Ribosomal protein S6 kinase alpha-3 (EC 2.7.11.1) OS=Homo sapiens PE=2 SV=1 - [B4DKZ2_HUMAN]	14	19	1.10722	1.13887	1.0025	0.920584	0.792363	0.860602	0.902118	0.825433	0.85504	0.996065	0.905207	0.910243	0.978552	1.00882	0.999806
B4DWZ7	cDNA FLJ56802, highly similar to LanC-like protein 2 OS=Homo sapiens PE=2 SV=1 - [B4DWZ7_HUMAN]	10	11	1.05164	1.266	1.23921	0.992095	0.967463	0.74083	0.851136	0.908663	0.679824	0.921932	0.985363	0.758952	0.917651	1.02446	1.05539
B4DYK6	cDNA FLJ56887, highly similar to Homo sapiens guanine nucleotide binding protein-like 1 (GNL1), mRNA OS=Homo sapiens PE=2 SV=1 - [B4DYK6_HUMAN]	12	12	1.19537	1.29639	1.11075	1.07558	0.910123	0.871845	1.13619	1.01856	0.902687	1.14986	1.01582	0.938879	1.08812	1.06948	1.00916
B4DDB3	cDNA FLJ57024, highly similar to Phosphorylase b kinase regulatory subunit beta OS=Homo sapiens PE=2 SV=1 - [B4DDB3_HUMAN]	3	3	0.971663	1.09977	1.11182	1.3155	1.35386	1.19616	0.894482	0.920569	0.813335	0.797331	0.820584	0.810337	0.679956	0.720746	1.02899
B4DKS8	cDNA FLJ57121, highly similar to Heterogeneous nuclear ribonucleoprotein F OS=Homo sapiens PE=2 SV=1 - [B4DKS8_HUMAN]	5	7	1.07721	1.19402	1.10028	0.720732	0.709856	0.691056	0.800887	0.725732	0.67075	0.837636	0.861297	0.726778	1.00701	1.07679	1.03486
B4DUN7	cDNA FLJ57201, highly similar to NADH-ubiquinone oxidoreductase 51 kDa subunit, mitochondrial (EC 1.6.5.3) OS=Homo sapiens PE=2 SV=1 - [B4DUN7_HUMAN]	3	3	1.05867	0.973706	1.01958	0.563701	0.432568	0.508702	0.51126	0.464716	0.583673	0.608088	0.590498	0.587639	1.05531	1.109	1.18939
B4DDC8	cDNA FLJ57252, highly similar to Protein phosphatase 2C isoform gamma (EC 3.1.3.16) OS=Homo sapiens PE=2 SV=1 - [B4DDC8_HUMAN]	5	5	0.789931	1.06017	1.16426	0.901655	1.18879	0.982532	0.94828	1.19548	1.0197	0.999143	1.1726	0.929591	1.08539	1.05099	1.01268
B4DSE2	cDNA FLJ57277, highly similar to Tripeptidyl-peptidase 1 (EC 3.4.14.9) OS=Homo sapiens PE=2 SV=1 - [B4DSE2_HUMAN]	2	2	1.06691	1.31846	1.23578	0.918619	0.861011	0.696736	0.854175	0.800609	0.647859	0.844274	0.791329	0.640349	0.929848	0.91907	0.988409
B4E1G9	cDNA FLJ57476 OS=Homo sapiens PE=2 SV=1 - [B4E1G9_HUMAN]	2	2	0.964493	0.956216	0.991419	0.28786	0.298458	0.301041	0.288148	0.298756	0.301342	0.350328	0.363225	0.366369	1.001	1.21701	1.21579
B4DSY1	cDNA FLJ57585, highly similar to Helicase SKI2W (EC 3.6.1.-) OS=Homo sapiens PE=2 SV=1 - [B4DSY1_HUMAN]	9	10	0.862832	1.05496	1.21998	0.694616	0.860204	0.670968	0.63232	0.739998	0.606326	0.653198	0.751857	0.640627	0.897263	0.873013	1.01901
B4DX63	cDNA FLJ57645, highly similar to WD repeat domain phosphoinositide-interacting protein 1 OS=Homo sapiens PE=2 SV=1 - [B4DX63_HUMAN]	2	2	1.08712	1.3628	1.25358	0.712705	0.655588	0.522973	0.836736	0.76968	0.613985	0.821356	0.755533	0.6027	1.17403	1.15245	0.98162
B4DKN9	cDNA FLJ57740, highly similar to Transforming protein RhoA OS=Homo sapiens PE=2 SV=1 - [B4DKN9_HUMAN]	2	6	1.24472	1.28478	1.06692	1.56115	1.42057	1.31283	0.949035	0.762446	0.738674	0.96452	0.752327	0.723203	0.782861	1.01977	1.28577
B4DN12	cDNA FLJ57750 OS=Homo sapiens PE=2 SV=1 - [B4DN12_HUMAN]	2	2	1.06862	1.14913	1.07534	1.88843	1.53916	1.43345	0.447638	0.418894	0.389546	0.49935	0.467286	0.434547	0.57502	0.573785	1.11552
B4DQ03	cDNA FLJ57859, highly similar to Ras-related GTP-binding protein C OS=Homo sapiens PE=2 SV=1 - [B4DQ03_HUMAN]	2	2	1.49826	1.52576	1.23981	0.913636	0.775398	0.625417	0.992893	0.958525	0.773123	1.29767	1.1072	0.893038	1.23617	1.42791	1.1551
B4DDG7	cDNA FLJ57898, highly similar to Adaptor-relatedprotein complex 1 mu-1 subunit OS=Homo sapiens PE=2 SV=1 - [B4DDG7_HUMAN]	6	6	1.14548	1.22627	1.12043	0.755858	0.64037	0.577462	0.936606	0.799683	0.591787	0.814573	0.726968	0.631579	1.14641	1.10499	0.961189
B4DDM6	cDNA FLJ57899, highly similar to Mitotic checkpoint protein BUB3 OS=Homo sapiens PE=2 SV=1 - [B4DDM6_HUMAN]	2	2	0.654888	1.04502	1.59573	1.19254	1.82098	1.14116	1.21675	1.85795	1.16433	1.15911	1.76994	1.10918	1.0203	0.971971	0.952629
B4DHC5	cDNA FLJ57927, highly similar to Nucleoporin-like protein RIP OS=Homo sapiens PE=2 SV=1 - [B4DHC5_HUMAN]	6	6	1.1853	1.4089	1.21401	0.577896	0.457294	0.440243	0.627784	0.554949	0.492414	0.740147	0.624438	0.51436	1.13122	1.22397	1.16577
B4DQA5	cDNA FLJ58037, highly similar to Mus musculus RAB GTPase activating protein 1-like (Rabgap1l), transcript variant 2, mRNA OS=Homo sapiens PE=2 SV=1 - [B4DQA5_HUMAN]	3	4	0.734593	1.21287	1.65108	2.65078	3.6085	2.18554	2.45887	3.34726	2.02732	2.85925	3.89229	2.35742	0.927603	1.07864	1.16283
B4DL49	cDNA FLJ58073, moderately similar to Cathepsin B (EC 3.4.22.1) OS=Homo sapiens PE=2 SV=1 - [B4DL49_HUMAN]	3	3	1.14792	1.32188	1.1443	0.459642	0.431088	0.333899	0.520135	0.453111	0.38793	0.527313	0.44473	0.378601	1.16182	1.22654	1.06762
B4DER1	cDNA FLJ58157, highly similar to Leucyl-tRNA synthetase, cytoplasmic (EC 6.1.1.4) OS=Homo sapiens PE=2 SV=1 - [B4DER1_HUMAN]	22	22	1.25881	1.42753	1.10933	0.395878	0.302657	0.30711	0.40284	0.335189	0.318166	0.377481	0.316912	0.29364	1.05567	1.08122	1.00119
B4DX55	cDNA FLJ58171, moderately similar to Melanoma-associated antigen D2 OS=Homo sapiens PE=2 SV=1 - [B4DX55_HUMAN]	2	2	1.54028	1.88629	1.22464	0.869459	0.56448	0.460935	0.817772	0.530924	0.433534	1.13947	0.739779	0.604078	0.940554	1.31055	1.39338
B7Z8G2	cDNA FLJ58213, highly similar to FK506-binding protein 5 (EC 5.2.1.8) OS=Homo sapiens PE=2 SV=1 - [B7Z8G2_HUMAN]	15	16	0.982059	1.04776	1.07168	1.2688	1.30011	1.17028	1.29227	1.27054	1.16515	1.44376	1.37877	1.29701	1.05528	1.14366	1.0461
B4E054	cDNA FLJ58444, highly similar to Vacuolar ATP synthase subunit H (EC 3.6.3.14) OS=Homo sapiens PE=2 SV=1 - [B4E054_HUMAN]	9	9	1.11085	1.27295	1.23428	0.957781	0.888352	0.721175	1.06143	0.969799	0.81069	1.17279	1.04154	0.873833	1.1377	1.19483	1.05399
B4DN77	cDNA FLJ58517, highly similar to Calpain-2 catalytic subunit (EC 3.4.22.53) OS=Homo sapiens PE=2 SV=1 - [B4DN77_HUMAN]	5	6	1.42968	1.51094	0.809329	2.79087	1.7156	2.40559	2.30366	1.52804	2.04489	2.92947	1.57835	2.70534	0.875426	1.04966	1.27166
B7Z5J7	cDNA FLJ58682, highly similar to Vesicle-fusing ATPase (EC 3.6.4.6) OS=Homo sapiens PE=2 SV=1 - [B7Z5J7_HUMAN]	22	22	1.10329	1.36329	1.30289	1.01001	0.967031	0.736894	1.17259	1.10533	0.837055	1.13964	1.0543	0.814478	1.1853	1.11517	0.982354
B4DIP4	cDNA FLJ58724, highly similar to Eukaryotic translation initiation factor2-alpha kinase 1 (EC 2.7.11.1) OS=Homo sapiens PE=2 SV=1 - [B4DIP4_HUMAN]	4	4	1.37736	1.29817	0.775851	0.304083	0.254153	0.327909	0.58167	0.3751	0.392396	0.476794	0.284954	0.326428	1.18401	1.06476	0.87003
B4DEP6	cDNA FLJ59206, highly similar to Eukaryotic translation initiation factor 4B OS=Homo sapiens PE=2 SV=1 - [B4DEP6_HUMAN]	13	13	1.00166	1.20554	1.1494	0.362984	0.378493	0.318068	0.416641	0.395696	0.345604	0.411382	0.416664	0.372767	1.08089	1.15881	1.07339
B4DLT1	cDNA FLJ59716, highly similar to Vacuolar protein sorting 26A OS=Homo sapiens PE=2 SV=1 - [B4DLT1_HUMAN]	10	10	0.981208	1.04011	1.02417	1.68984	1.50818	1.43418	1.60561	1.77806	1.51004	1.73617	2.03376	1.51711	1.25155	1.27215	1.07386
B4DPK2	cDNA FLJ59729, highly similar to DnaJ homolog subfamily C member 11 OS=Homo sapiens PE=2 SV=1 - [B4DPK2_HUMAN]	3	3	0.923943	1.02668	1.1112	1.0734	1.16176	1.0455	0.732549	0.792851	0.713509	0.752177	0.814095	0.732627	0.682459	0.700745	1.02679
B4DUF1	cDNA FLJ59760, highly similar to 1,4-alpha-glucan branching enzyme (EC 2.4.1.18) OS=Homo sapiens PE=2 SV=1 - [B4DUF1_HUMAN]	7	7	0.978322	1.237	1.28955	1.03669	1.10506	0.964356	1.18857	1.21273	0.978654	1.21045	1.20582	1.11523	1.00897	1.05014	1.06701
B4DRS4	cDNA FLJ60139, highly similar to Homo sapiens HIV TAT specific factor 1 (HTATSF1), mRNA OS=Homo sapiens PE=2 SV=1 - [B4DRS4_HUMAN]	5	5	0.880032	0.764957	0.83148	1.18628	1.39142	1.66431	1.58858	1.76815	1.92134	1.41728	1.81998	1.91893	1.24138	1.19472	0.96963
B4DVT8	cDNA FLJ60173, highly similar to Zinc-finger protein ZPR1 OS=Homo sapiens PE=2 SV=1 - [B4DVT8_HUMAN]	2	2	1.01921	1.25912	1.23539	2.10748	2.06775	1.67376	2.18122	2.1401	1.73233	2.09604	2.05653	1.66468	1.03499	0.994575	0.960948
B4DLF8	cDNA FLJ60295, highly similar to Retinoblastoma-binding protein 5 OS=Homo sapiens PE=2 SV=1 - [B4DLF8_HUMAN]	4	4	0.767642	1.03096	1.33297	0.654018	0.865312	0.62663	0.727982	0.981032	0.757016	0.734196	0.949401	0.687417	1.11309	1.07336	1.00854
B4DI15	cDNA FLJ60550, weakly similar to Exosome complex exonuclease RRP44 (EC 3.1.13.-) OS=Homo sapiens PE=2 SV=1 - [B4DI15_HUMAN]	2	2	1.28134	1.35413	1.05681	0.552652	0.431308	0.408123	0.477257	0.372467	0.352445	0.511288	0.399026	0.377576	0.863577	0.925154	1.0713
B4DJD2	cDNA FLJ60592 OS=Homo sapiens PE=2 SV=1 - [B4DJD2_HUMAN]	3	3	1.17227	1.2834	1.2816	0.543085	0.463274	0.361482	0.594884	0.507462	0.395961	0.926688	0.790504	0.616812	1.09538	1.70634	1.55776
B4DRI0	cDNA FLJ60831, highly similar to Nardilysin (EC 3.4.24.61) OS=Homo sapiens PE=2 SV=1 - [B4DRI0_HUMAN]	10	10	0.94353	1.17266	1.24939	0.579009	0.626173	0.507889	0.726095	0.754748	0.598452	0.682854	0.785931	0.596152	1.12634	1.10989	0.998956
B4DXW2	cDNA FLJ60947, highly similar to Coiled-coil domain-containing protein 9 OS=Homo sapiens PE=2 SV=1 - [B4DXW2_HUMAN]	3	3	0.961685	1.06657	1.00205	1.17717	0.872241	0.87046	1.23737	1.12555	1.16014	1.27165	0.817121	0.974482	1.05114	1.09041	0.980039
B4E0X8	cDNA FLJ61021, highly similar to Far upstream element-binding protein 1 OS=Homo sapiens PE=2 SV=1 - [B4E0X8_HUMAN]	10	13	1.00559	1.15183	1.09418	0.975261	0.947652	0.846108	0.978963	0.984934	0.849923	1.02758	0.985572	0.955174	0.964463	0.969073	1.05154
B4DK32	cDNA FLJ61095, highly similar to Ubiquitin conjugation factor E4 A (Fragment) OS=Homo sapiens PE=2 SV=1 - [B4DK32_HUMAN]	10	10	1.12263	1.14415	1.15479	0.43242	0.468798	0.374775	0.609991	0.556635	0.482024	0.620968	0.556386	0.500567	1.08109	1.12389	0.999553
B4DKX7	cDNA FLJ61130 OS=Homo sapiens PE=2 SV=1 - [B4DKX7_HUMAN]	3	3	1.31101	1.31824	1.00551	0.955999	0.729209	0.72521	1.05509	0.804791	0.800378	1.2716	0.976989	0.760165	1.10362	1.0482	1.08108
B4DWS6	cDNA FLJ61181, highly similar to Homo sapiens hydroxysteroid (17-beta) dehydrogenase 12 (HSD17B12), mRNA OS=Homo sapiens PE=2 SV=1 - [B4DWS6_HUMAN]	5	5	1.1983	1.49356	1.19851	0.530819	0.438181	0.355406	0.75857	0.608715	0.520214	0.828456	0.688062	0.548364	1.30834	1.37914	1.05411
B4E2Z8	cDNA FLJ61206, highly similar to Homo sapiens multiple substrate lipid kinase (MULK), mRNA OS=Homo sapiens PE=2 SV=1 - [B4E2Z8_HUMAN]	3	3	0.97035	1.09944	1.181	0.717624	0.739552	0.626211	0.79843	0.899437	0.76503	0.771751	0.904725	0.739467	1.21619	1.22334	0.966585
B7Z2Y1	cDNA FLJ61264 OS=Homo sapiens PE=2 SV=1 - [B7Z2Y1_HUMAN]	2	2	1.68922	1.54184	0.912752	0.681569	0.403481	0.442049	0.876717	0.519007	0.568617	0.62685	0.371088	0.40656	1.28632	0.919716	0.714997
B4DKA9	cDNA FLJ61306, weakly similar to Serine/threonine-protein phosphatase 4 regulatory subunit 3 OS=Homo sapiens PE=2 SV=1 - [B4DKA9_HUMAN]	2	2	1.47476	1.51208	1.02531	0.537302	0.364331	0.355339	0.524718	0.355798	0.347016	0.535704	0.363248	0.354282	0.976578	0.997026	1.02094
B4DTL8	cDNA FLJ61389, highly similar to Ras GTPase-activating protein 1 OS=Homo sapiens PE=2 SV=1 - [B4DTL8_HUMAN]	3	3	1.23192	1.29281	1.01675	0.671583	0.545152	0.543329	0.830534	0.653187	0.662019	0.738916	0.599809	0.648843	1.21845	1.10026	0.965337
B4E1E2	cDNA FLJ61530, highly similar to Hepatocyte growth factor-regulated tyrosine kinase substrate OS=Homo sapiens PE=2 SV=1 - [B4E1E2_HUMAN]	17	17	1.13558	1.31017	1.05276	0.831985	0.713749	0.647208	0.809733	0.720627	0.596671	0.890937	0.700564	0.665918	0.955586	1.10187	1.04126
B4E245	cDNA FLJ61538, highly similar to Switch-associated protein 70 OS=Homo sapiens PE=2 SV=1 - [B4E245_HUMAN]	4	4	1.20683	1.39693	1.09176	0.793363	0.586908	0.554197	0.86679	0.718236	0.614468	1.01418	0.750261	0.764376	1.30099	1.80035	1.02796
A8K3A8	cDNA FLJ75085, highly similar to Homo sapiens glutaminyl-tRNA synthetase (QARS), mRNA OS=Homo sapiens PE=2 SV=1 - [A8K3A8_HUMAN]	17	17	1.09192	1.28934	1.18256	0.512438	0.450073	0.404528	0.48819	0.451695	0.383157	0.518953	0.470962	0.400138	0.998626	1.05239	1.00549
A8K5W7	cDNA FLJ75180, highly similar to Homo sapiens mitochondrial isoleucine tRNA synthetase, mRNA OS=Homo sapiens PE=2 SV=1 - [A8K5W7_HUMAN]	2	2	1.01706	1.18059	1.16079	0.93689	0.921176	0.793575	1.1902	1.17024	1.00813	1.22522	1.20467	1.0378	1.27037	1.30775	1.02942
A8K8X0	cDNA FLJ75187, highly similar to Homo sapiens nap1 P120 OS=Homo sapiens PE=2 SV=1 - [A8K8X0_HUMAN]	4	4	0.948453	1.21317	1.34232	0.701153	0.767527	0.581214	0.722917	0.770417	0.613939	0.615741	0.707342	0.497358	1.09757	0.765189	0.750338
A8K8W7	cDNA FLJ75224, highly similar to Homo sapiens lipase, hormone-sensitive (LIPE), mRNA OS=Homo sapiens PE=2 SV=1 - [A8K8W7_HUMAN]	2	2	1.19647	0.963533	0.80531	2.05265	1.71558	2.13034	2.05012	1.71346	2.12771	1.68276	1.40643	1.74645	0.998766	0.8198	0.820813
A8K781	cDNA FLJ75299, highly similar to Xenopus laevis proteasome (prosome, macropain) 26S subunit, ATPase 3, mRNA OS=Homo sapiens PE=2 SV=1 - [A8K781_HUMAN]	20	20	1.07251	1.22228	1.12299	0.838951	0.807172	0.706184	0.846351	0.798261	0.697831	0.914996	0.82674	0.73696	1.0103	1.08416	1.0487
A8K5T0	cDNA FLJ75416, highly similar to Homo sapiens complement factor H (CFH), mRNA OS=Homo sapiens PE=2 SV=1 - [A8K5T0_HUMAN]	6	6	0.847521	0.954039	1.17275	1.15791	1.40992	1.22401	0.715308	0.916997	0.749768	0.690933	0.792976	0.716515	0.638682	0.663975	0.94019
A8K6Y1	cDNA FLJ75526, highly similar to Homo sapiens proliferation-associated 2G4, 38kDa (PA2G4), mRNA (Fragment) OS=Homo sapiens PE=2 SV=1 - [A8K6Y1_HUMAN]	16	16	0.985898	1.25324	1.24638	0.610221	0.606111	0.465996	0.634227	0.64544	0.514545	0.680036	0.65405	0.52177	1.0544	1.12666	1.01979
A8K651	cDNA FLJ75700, highly similar to Homo sapiens complement component 1, q subcomponent binding protein (C1QBP), nuclear gene encoding mitochondrial protein, mRNA OS=Homo sapiens PE=2 SV=1 - [A8K651_HUMAN]	4	4	1.11995	1.23361	1.14922	0.415635	0.394353	0.320667	0.514324	0.494767	0.397401	0.594284	0.56573	0.485546	1.23744	1.44456	1.03395
A8K6M4	cDNA FLJ75725, highly similar to Homo sapiens vesicle transport through interaction with t-SNAREs homolog 1B (yeast) (VTI1B), mRNA OS=Homo sapiens PE=2 SV=1 - [A8K6M4_HUMAN]	3	3	1.13293	1.33467	1.10326	0.489652	0.83367	0.662721	0.978587	1.13203	0.899903	0.694872	1.11321	0.884936	1.35789	1.33531	0.952446
A8KA19	cDNA FLJ75831, highly similar to Homo sapiens exportin, tRNA (nuclear export receptor for tRNAs) (XPOT), mRNA OS=Homo sapiens PE=2 SV=1 - [A8KA19_HUMAN]	17	17	1.23063	1.30393	1.17583	1.14566	0.929611	0.801526	1.08323	0.937592	0.814204	1.17349	1.00153	0.821779	1.04603	1.10641	1.05783
A8K6Q9	cDNA FLJ75882, highly similar to Homo sapiens spastic paraplegia 20, spartin (Troyer syndrome) (SPG20), mRNA OS=Homo sapiens PE=2 SV=1 - [A8K6Q9_HUMAN]	5	5	1.13915	1.18253	1.2381	0.554886	0.477559	0.469237	0.531453	0.520784	0.442463	0.662008	0.625794	0.49735	0.95777	1.19305	1.20164
A8K9U6	cDNA FLJ76121, highly similar to Homo sapiens zinc finger CCCH-type, antiviral 1 (ZC3HAV1), transcript variant 1, mRNA OS=Homo sapiens PE=2 SV=1 - [A8K9U6_HUMAN]	16	16	1.01465	1.07393	1.01227	0.452623	0.451031	0.418064	0.348594	0.345167	0.304828	0.359828	0.41596	0.355552	1.11997	0.993959	0.935387
A8K4A8	cDNA FLJ76156, highly similar to Homo sapiens aspartyl-tRNA synthetase 2 (DARS2), mRNA OS=Homo sapiens PE=2 SV=1 - [A8K4A8_HUMAN]	4	4	1.1319	1.17171	1.02012	0.575099	0.541727	0.518996	0.614713	0.547724	0.523728	0.547201	0.518542	0.495825	0.970264	0.951491	0.946721
A8K9X5	cDNA FLJ76472, highly similar to Homo sapiens Fas (TNFRSF6) associated factor 1 (FAF1), transcript variant 1, mRNA OS=Homo sapiens PE=2 SV=1 - [A8K9X5_HUMAN]	7	7	1.06835	1.29253	1.22177	1.0488	1.06908	0.789942	1.02976	0.994322	0.756208	1.10291	1.01575	0.849983	0.99196	1.10662	1.02155
A8K1E7	cDNA FLJ76702 OS=Homo sapiens PE=2 SV=1 - [A8K1E7_HUMAN]	8	8	1.44455	1.80334	1.18588	1.08198	0.690742	0.539596	1.00097	0.80298	0.628669	0.977491	0.790102	0.574461	1.08955	1.05988	1.04134
A8K0J3	cDNA FLJ76732, highly similar to Homo sapiens TAO kinase 3 (TAOK3), mRNA OS=Homo sapiens PE=2 SV=1 - [A8K0J3_HUMAN]	7	7	1.3245	1.28184	0.998751	0.485936	0.373825	0.344905	0.629482	0.464507	0.469025	0.578594	0.436838	0.473905	1.26811	1.18592	0.960921
A8K492	cDNA FLJ76789, highly similar to Homo sapiens methionine-tRNA synthetase (MARS), mRNA OS=Homo sapiens PE=2 SV=1 - [A8K492_HUMAN]	8	8	1.25754	1.80665	1.29246	0.429907	0.285131	0.241685	0.420781	0.311128	0.344573	0.44827	0.308777	0.32242	1.02822	1.13841	1.13143
A8K4W5	cDNA FLJ76813, highly similar to Homo sapiens acetyl-Coenzyme A acetyltransferase 2 (acetoacetyl Coenzyme A thiolase), mRNA OS=Homo sapiens PE=2 SV=1 - [A8K4W5_HUMAN]	12	12	1.18173	1.2883	1.23292	0.945504	0.918757	0.734478	1.04697	1.01701	0.849758	1.16995	1.00896	0.869249	1.03738	1.14773	1.00887
A8K690	cDNA FLJ76863, highly similar to Homo sapiens stress-induced-phosphoprotein 1 (Hsp70/Hsp90-organizing protein) (STIP1), mRNA OS=Homo sapiens PE=2 SV=1 - [A8K690_HUMAN]	37	37	1.02422	1.19155	1.16114	0.819506	0.772337	0.685141	0.959107	0.922316	0.778936	0.940156	0.935826	0.801849	1.16419	1.2051	1.03175
A8K6K7	cDNA FLJ76881, highly similar to Homo sapiens glycogen synthase 1 (muscle) (GYS1), mRNA OS=Homo sapiens PE=2 SV=1 - [A8K6K7_HUMAN]	5	5	0.968853	1.17418	1.3478	0.487055	0.488231	0.394979	0.478673	0.570369	0.459248	0.590329	0.659352	0.548708	1.25284	1.13352	1.10782
A8K7A4	cDNA FLJ76904, highly similar to Homo sapiens methionine adenosyltransferase II, beta (MAT2B), transcript variant 2, mRNA OS=Homo sapiens PE=2 SV=1 - [A8K7A4_HUMAN]	8	8	1.09343	1.11317	0.996131	0.979168	0.969531	0.939265	1.05522	0.926377	0.841287	1.02371	0.947427	0.874079	0.991168	0.998227	1.03071
A8K7F7	cDNA FLJ76913, highly similar to Homo sapiens F-box protein 7 (FBXO7), mRNA OS=Homo sapiens PE=2 SV=1 - [A8K7F7_HUMAN]	8	8	0.884258	1.03384	1.10105	0.623859	0.683836	0.603437	0.698961	0.782308	0.665811	0.687654	0.819018	0.804237	1.03807	1.18041	1.03512
A8K8K1	cDNA FLJ76936, highly similar to Homo sapiens RNA terminal phosphate cyclase domain 1 (RTCD1), mRNA OS=Homo sapiens PE=2 SV=1 - [A8K8K1_HUMAN]	7	7	0.91024	1.24485	1.26015	0.920655	0.8867	0.761917	0.837425	0.934741	0.709542	0.971238	0.871201	0.772796	0.916953	1.1017	1.02985
A8K885	cDNA FLJ77179, highly similar to Homo sapiens sorting nexin 6 (SNX6) mRNA OS=Homo sapiens PE=2 SV=1 - [A8K885_HUMAN]	8	9	1.26176	1.48169	1.2152	0.805931	0.649155	0.53315	0.89089	0.721577	0.594967	0.95991	0.753044	0.655405	1.12464	1.18709	1.06944
A8K8S6	cDNA FLJ77231, highly similar to Homo sapiens hemogen (HEMGN), transcript variant 1, mRNA OS=Homo sapiens PE=2 SV=1 - [A8K8S6_HUMAN]	16	16	0.796926	1.07643	1.35338	1.26588	1.60737	1.14007	1.26417	1.59111	1.15801	1.36966	1.61395	1.25085	0.994	1.04196	1.04961
A8K940	cDNA FLJ77630, highly similar to Homo sapiens BPY2 interacting protein 1, mRNA OS=Homo sapiens PE=1 SV=1 - [A8K940_HUMAN]	4	4	1.10806	0.896292	0.838672	0.882093	0.772374	0.984231	1.09068	0.984313	1.17366	1.0581	0.881331	1.13859	1.26038	1.14107	0.970125
A8K3H8	cDNA FLJ77680, highly similar to Homo sapiens protein phosphatase 2 (formerly 2A), regulatory subunit A (PR 65), alpha isoform (PPP2R1A), mRNA OS=Homo sapiens PE=2 SV=1 - [A8K3H8_HUMAN]	16	23	1.08743	1.1433	1.06434	1.06705	1.05061	0.949578	1.15727	1.05139	0.981922	1.15162	1.10258	0.99531	1.06397	1.06709	1.02056
A8K8U1	cDNA FLJ77762, highly similar to Homo sapiens cullin-associated and neddylation-dissociated 1 (CAND1), mRNA OS=Homo sapiens PE=2 SV=1 - [A8K8U1_HUMAN]	37	37	0.994804	1.30057	1.28598	0.759828	0.747135	0.592721	0.813409	0.784374	0.610165	0.85613	0.797719	0.637995	1.0369	1.09109	1.03679
A8K9E1	cDNA FLJ77957, highly similar to Homo sapiens HBS1-like (S. cerevisiae) (HBS1L), mRNA OS=Homo sapiens PE=2 SV=1 - [A8K9E1_HUMAN]	14	14	1.24512	1.31124	1.03129	0.894701	0.646124	0.648332	0.924742	0.671499	0.681634	0.865509	0.75011	0.768422	1.0513	1.00999	1.04024
A8K7Y1	cDNA FLJ78004, highly similar to Homo sapiens solute carrier family 40 (iron-regulated transporter), member 1, mRNA OS=Homo sapiens PE=2 SV=1 - [A8K7Y1_HUMAN]	4	4	0.942479	1.42058	1.28529	1.29454	1.3333	0.977306	1.57051	1.57836	1.27382	1.4928	1.5254	1.18681	1.29147	1.16376	0.935974
A8K7F6	cDNA FLJ78244, highly similar to Homo sapiens eukaryotic translation initiation factor 4A, isoform 1 (EIF4A1), mRNA OS=Homo sapiens PE=2 SV=1 - [A8K7F6_HUMAN]	9	18	0.999337	1.0699	1.11927	0.457112	0.455424	0.410676	0.52877	0.534434	0.488256	0.508878	0.509282	0.462958	1.21594	1.23046	0.96164
A8K097	cDNA FLJ78373, highly similar to Homo sapiens PCI domain containing 2, mRNA OS=Homo sapiens PE=2 SV=1 - [A8K097_HUMAN]	2	2	0.651975	1.06795	1.39689	1.21778	1.89953	1.29342	1.28828	2.0095	1.42456	1.23372	1.9244	1.37763	1.10139	1.1076	1.00564
A8KAP9	cDNA FLJ78448, highly similar to Homo sapiens argininosuccinate synthetase (ASS), transcript variant 1, mRNA OS=Homo sapiens PE=2 SV=1 - [A8KAP9_HUMAN]	5	5	1.26712	0.944453	0.582897	8.66873	4.00834	5.63252	9.30486	3.9765	6.45036	8.88853	4.7369	7.28704	1.07338	1.25452	1.07137
A8K5S3	cDNA FLJ78449 OS=Homo sapiens PE=2 SV=1 - [A8K5S3_HUMAN]	7	7	1.00149	1.37226	1.38252	0.791422	0.717286	0.555779	0.80332	0.809322	0.616515	0.853151	0.799709	0.627043	1.10928	1.10033	0.997364
A8K1J3	cDNA FLJ78534, highly similar to Homo sapiens RAD23 homolog A (S. cerevisiae), mRNA OS=Homo sapiens PE=2 SV=1 - [A8K1J3_HUMAN]	8	11	0.993462	1.29664	1.24268	1.40848	1.3516	1.08606	1.4643	1.35587	1.12112	1.57446	1.43211	1.16763	1.02593	1.07877	1.04101
A8KA83	cDNA FLJ78586, highly similar to Homo sapiens VAMP (vesicle-associated membrane protein)-associated protein A, 33kDa (VAPA), mRNA OS=Homo sapiens PE=1 SV=1 - [A8KA83_HUMAN]	7	8	0.98513	1.08849	1.10037	0.672242	0.630926	0.578352	0.587067	0.65036	0.512391	0.60821	0.570829	0.523263	0.968189	0.950849	0.968756
A8K6V3	cDNA FLJ78677, highly similar to Homo sapiens splicing factor 3b, subunit 3, 130kDa (SF3B3), mRNA OS=Homo sapiens PE=2 SV=1 - [A8K6V3_HUMAN]	2	2	0.585331	0.909574	1.55395	0.400614	0.684424	0.440441	0.528101	0.902227	0.580602	0.572479	0.978043	0.629392	1.31823	1.429	1.08403
A8K897	cDNA FLJ78686, highly similar to Homo sapiens nucleoporin 93kDa (NUP93), mRNA OS=Homo sapiens PE=2 SV=1 - [A8K897_HUMAN]	4	4	0.982177	1.28477	1.18428	0.816248	0.760713	0.642342	0.810252	0.850792	0.726282	0.811385	0.767866	0.712148	1.10012	1.10166	0.944454
A8K923	cDNA FLJ78690, highly similar to Homo sapiens protein phosphatase 4, regulatory subunit 1 (PPP4R1), mRNA OS=Homo sapiens PE=2 SV=1 - [A8K923_HUMAN]	4	4	1.09896	1.10868	0.905053	0.379217	0.349496	0.381268	0.455757	0.414715	0.458222	0.427579	0.389075	0.429891	1.20184	1.12753	0.938173
A8K9T2	cDNA FLJ78744, highly similar to Homo sapiens WD repeat domain 23 (WDR23), transcript variant 1, mRNA OS=Homo sapiens PE=2 SV=1 - [A8K9T2_HUMAN]	6	10	1.21821	1.20266	0.934742	0.587645	0.482382	0.513704	0.682728	0.605981	0.650366	0.542971	0.445711	0.451474	0.93506	0.948511	1.0295
Q8NBW0	cDNA FLJ90715 fis, clone PLACE1008469 OS=Homo sapiens PE=2 SV=1 - [Q8NBW0_HUMAN]	2	2	0.988823	1.46853	1.48513	0.79172	0.80067	0.539124	1.5182	1.53536	1.03382	1.4574	1.47387	0.992421	1.9176	1.8408	0.959953
B2R4C9	cDNA, FLJ92044, highly similar to Homo sapiens death-associated protein (DAP), mRNA OS=Homo sapiens PE=2 SV=1 - [B2R4C9_HUMAN]	2	2	1.40991	1.26967	0.909805	0.738373	0.53308	0.581545	0.941691	0.652061	0.760538	1.01012	0.699443	0.815802	1.35028	1.07989	1.07266
B2R514	cDNA, FLJ92300, Homo sapiens COP9 subunit 6 (MOV34 homolog, 34 kD) (COPS6), mRNA OS=Homo sapiens PE=2 SV=1 - [B2R514_HUMAN]	8	8	1.1096	1.18267	1.14363	0.576023	0.538209	0.47621	0.608272	0.584747	0.508429	0.598939	0.534805	0.509864	1.08647	1.06345	1.04469
B2R5U1	cDNA, FLJ92620, highly similar to Homo sapiens staphylococcal nuclease domain containing 1 (SND1),mRNA OS=Homo sapiens PE=2 SV=1 - [B2R5U1_HUMAN]	6	21	1.46312	1.22436	0.836816	1.09149	0.773011	0.791275	0.927492	0.798451	0.808252	0.965698	0.826027	0.860213	0.974451	1.08566	1.03864
B2R602	cDNA, FLJ92709, highly similar to Homo sapiens LanC lantibiotic synthetase component C-like 1 (bacterial) (LANCL1), mRNA OS=Homo sapiens PE=2 SV=1 - [B2R602_HUMAN]	10	10	0.913995	1.11845	1.18545	0.846345	0.898736	0.779214	0.815425	0.826967	0.749829	0.856008	0.823251	0.772685	0.980686	1.10441	1.05333
B2R6A0	cDNA, FLJ92856, highly similar to Homo sapiens protein kinase, AMP-activated, beta 1 non-catalytic subunit (PRKAB1), mRNA OS=Homo sapiens PE=2 SV=1 - [B2R6A0_HUMAN]	3	3	1.0472	1.31292	1.31961	0.392736	0.375035	0.28696	0.600096	0.423078	0.457071	0.938603	0.726009	0.784341	1.48163	1.70271	1.19021
B2R6F9	cDNA, FLJ92932, highly similar to Homo sapiens serine/threonine kinase 38 (STK38), mRNA OS=Homo sapiens PE=2 SV=1 - [B2R6F9_HUMAN]	3	4	1.01485	1.1656	1.13311	0.48852	0.487601	0.43032	0.684266	0.674253	0.443146	0.949953	0.936053	0.615211	0.99166	1.26603	1.20659
B2R6J2	cDNA, FLJ92973, highly similar to Homo sapiens villin 2 (ezrin) (VIL2), mRNA OS=Homo sapiens PE=2 SV=1 - [B2R6J2_HUMAN]	18	32	1.32746	1.17394	0.883257	1.38979	1.00681	1.232	1.61509	1.31749	1.46381	1.66324	1.33989	1.47868	1.16344	1.16638	1.02809
B2R6K4	cDNA, FLJ92996, highly similar to Homo sapiens guanine nucleotide binding protein (G protein), beta polypeptide 1 (GNB1), mRNA OS=Homo sapiens PE=2 SV=1 - [B2R6K4_HUMAN]	4	10	1.13821	1.34437	1.43596	1.14789	0.998822	0.905502	1.35786	1.26055	1.04282	1.46032	1.37244	1.08625	1.13706	1.33306	1.13224
B2R774	cDNA, FLJ93313, highly similar to Homo sapiens lectin, mannose-binding, 1 (LMAN1), mRNA OS=Homo sapiens PE=2 SV=1 - [B2R774_HUMAN]	5	6	0.96647	1.08595	1.19195	0.442793	0.425129	0.407747	0.60526	0.626258	0.524821	0.595114	0.615761	0.512645	1.23803	1.20255	0.976798
B2R7D2	cDNA, FLJ93389, highly similar to Homo sapiens multiple inositol polyphosphate histidine phosphatase, 1 (MINPP1), mRNA OS=Homo sapiens PE=2 SV=1 - [B2R7D2_HUMAN]	8	8	0.719271	0.88273	1.20894	0.523272	0.664676	0.552766	0.576203	0.709847	0.624806	0.564865	0.741251	0.588998	1.0543	1.0979	0.996847
B2R7E8	cDNA, FLJ93412, highly similar to Homo sapiens replication protein A2, 32kDa (RPA2), mRNA OS=Homo sapiens PE=2 SV=1 - [B2R7E8_HUMAN]	4	4	0.905427	1.0458	1.15504	1.3379	1.42458	1.15836	1.29679	1.45483	1.28974	1.56407	1.77688	1.52869	0.969275	1.16905	1.17072
B2R7M1	cDNA, FLJ93507, highly similar to Homo sapiens ATPase, H+ transporting, lysosomal 38kDa, V0 subunit d isoform 1 (ATP6V0D1), mRNA OS=Homo sapiens PE=2 SV=1 - [B2R7M1_HUMAN]	5	5	1.15125	1.39883	1.14925	0.792534	0.666343	0.566856	1.02	0.885	0.714311	1.06409	0.82211	0.708789	1.22656	1.22106	1.01942
B2R7M3	cDNA, FLJ93510, highly similar to Homo sapiens JTV1 gene (JTV1), mRNA OS=Homo sapiens PE=2 SV=1 - [B2R7M3_HUMAN]	4	4	1.06978	1.46458	1.24542	0.660362	0.564331	0.45339	0.797852	0.671134	0.547787	0.588348	0.582751	0.403946	1.2082	0.890948	0.737415
B2R7W4	cDNA, FLJ93632, highly similar to Homo sapiens heterogeneous nuclear ribonucleoprotein R (HNRPR), mRNA OS=Homo sapiens PE=2 SV=1 - [B2R7W4_HUMAN]	4	10	0.948906	1.40711	1.1699	0.650978	0.757318	0.653972	0.624852	0.726925	0.627727	0.777018	0.903948	0.780593	0.959867	1.19362	1.24352
B2R860	cDNA, FLJ93752, highly similar to Homo sapiens phosphoribosyl pyrophosphate synthetase 2 (PRPS2), mRNA OS=Homo sapiens PE=2 SV=1 - [B2R860_HUMAN]	4	8	1.45386	1.6579	1.14035	0.378055	0.266977	0.199171	0.34581	0.252968	0.209426	0.346417	0.239016	0.200069	0.999382	1.00147	1.00176
B2R8A2	cDNA, FLJ93804, highly similar to Homo sapiens gp25L2 protein (HSGP25L2G), mRNA OS=Homo sapiens PE=2 SV=1 - [B2R8A2_HUMAN]	2	4	0.985925	1.39237	1.37129	0.591764	0.600212	0.43381	0.683215	0.692969	0.490684	0.706361	0.716445	0.507307	1.15454	1.19365	1.03388
B2R8R5	cDNA, FLJ94025, highly similar to Homo sapiens tripartite motif-containing 28 (TRIM28), mRNA OS=Homo sapiens PE=2 SV=1 - [B2R8R5_HUMAN]	14	14	0.6891	0.795347	1.27825	1.53343	1.74664	1.71505	1.83069	2.72035	1.9973	1.92482	2.71204	1.94605	1.10843	1.13532	1.04996
B2R921	cDNA, FLJ94171, highly similar to Homo sapiens solute carrier family 25 (mitochondrial carrier; ornithine transporter) member 15 (SLC25A15), nuclear gene encoding mitochondrial protein, mRNA OS=Homo sapiens PE=2 SV=1 - [B2R921_HUMAN]	2	2	0.915149	0.82683	0.903491	0.678002	0.740865	0.820002	0.776983	0.849023	0.939713	0.589581	0.644245	0.713062	1.14599	0.869586	0.758808
B2R959	cDNA, FLJ94229, highly similar to Homo sapiens heterogeneous nuclear ribonucleoprotein L (HNRPL),mRNA OS=Homo sapiens PE=2 SV=1 - [B2R959_HUMAN]	8	8	0.844888	1.00031	1.19637	0.869337	1.07622	0.930441	0.77328	1.05073	0.851886	0.94561	1.07801	0.899072	0.933012	1.00807	1.09938
B2R983	cDNA, FLJ94267, highly similar to Homo sapiens glutathione S-transferase omega 1 (GSTO1), mRNA OS=Homo sapiens PE=2 SV=1 - [B2R983_HUMAN]	18	18	1.00846	1.31222	1.31547	1.44677	1.35696	1.08502	1.63259	1.62721	1.22845	1.68718	1.64161	1.23285	1.15509	1.17225	1.00448
B2R9K8	cDNA, FLJ94440, highly similar to Homo sapiens chaperonin containing TCP1, subunit 6A (zeta 1)(CCT6A), mRNA OS=Homo sapiens PE=2 SV=1 - [B2R9K8_HUMAN]	23	23	1.05923	1.22265	1.12173	0.751612	0.69919	0.630319	0.75223	0.703339	0.622098	0.772642	0.70038	0.652452	0.994266	1.03325	1.02827
B2R9T9	cDNA, FLJ94551 OS=Homo sapiens PE=2 SV=1 - [B2R9T9_HUMAN]	3	3	0.965222	1.1327	1.294	0.848011	0.92049	0.724573	1.06022	0.954527	0.818454	0.914923	1.02804	0.744441	1.12957	0.994363	0.849206
B2R9X3	cDNA, FLJ94599, highly similar to Homo sapiens GDP-mannose 4,6-dehydratase (GMDS), mRNA OS=Homo sapiens PE=2 SV=1 - [B2R9X3_HUMAN]	7	7	0.827714	0.986491	1.22697	0.72989	0.829581	0.770473	0.802638	0.98045	0.826651	0.845936	1.05688	0.878286	1.10942	1.15393	1.04057
B2RA57	cDNA, FLJ94708 OS=Homo sapiens PE=2 SV=1 - [B2RA57_HUMAN]	2	3	1.26205	1.215	1.38022	0.762532	0.604203	0.43776	1.25587	0.995103	0.720976	0.954815	0.756561	0.548147	1.64697	1.25216	0.760284
B2RA72	cDNA, FLJ94734, Homo sapiens CHMP1.5 protein (CHMP1.5), mRNA OS=Homo sapiens PE=2 SV=1 - [B2RA72_HUMAN]	7	7	0.950021	1.16705	1.226	0.331342	0.393923	0.284106	0.58088	0.601941	0.474643	0.550666	0.612434	0.471843	1.1536	1.15399	1.00034
B2RAH7	cDNA, FLJ94921, highly similar to Homo sapiens prolyl endopeptidase (PREP), mRNA OS=Homo sapiens PE=2 SV=1 - [B2RAH7_HUMAN]	18	18	1.01085	1.35992	1.21582	0.941563	0.895725	0.753649	1.02073	1.0578	0.800833	1.09404	1.09928	0.822753	1.05723	1.10785	1.0387
B2RAM2	cDNA, FLJ94999, highly similar to Homo sapiens calpain 7 (CAPN7), mRNA OS=Homo sapiens PE=2 SV=1 - [B2RAM2_HUMAN]	3	3	1.31889	1.91748	1.45386	1.14899	0.871179	0.599218	1.2371	0.937986	0.64517	1.14982	0.871811	0.599652	1.07669	1.00072	0.929449
B2RAP9	cDNA, FLJ95044, highly similar to Homo sapiens interleukin-1 receptor-associated kinase 4 (IRAK4), mRNA OS=Homo sapiens PE=2 SV=1 - [B2RAP9_HUMAN]	7	7	1.28852	1.28105	0.963419	0.835006	0.65023	0.703955	0.92675	0.718384	0.774649	1.03476	0.770764	0.879319	1.06647	1.21231	1.12087
B2RAQ8	cDNA, FLJ95058, highly similar to Homo sapiens carnitine palmitoyltransferase 1A (liver) (CPT1A),nuclear gene encoding mitochondrial protein, mRNA OS=Homo sapiens PE=2 SV=1 - [B2RAQ8_HUMAN]	6	6	0.915215	1.23424	1.2695	0.350993	0.431449	0.314687	0.371825	0.470829	0.348679	0.452117	0.490634	0.349872	1.03534	1.12751	1.14853
B2RB06	cDNA, FLJ95242, highly similar to Homo sapiens L-3-hydroxyacyl-Coenzyme A dehydrogenase, short chain (HADHSC), mRNA OS=Homo sapiens PE=2 SV=1 - [B2RB06_HUMAN]	2	2	1.11511	1.24073	1.11117	0.379218	0.308727	0.317174	0.37575	0.290126	0.302846	0.406986	0.366934	0.330222	0.927136	1.04114	1.08313
B2RB13	cDNA, FLJ95253, highly similar to Homo sapiens acyl-CoA synthetase long-chain family member 6(ACSL6), mRNA OS=Homo sapiens PE=2 SV=1 - [B2RB13_HUMAN]	6	6	0.954338	1.27385	1.33245	0.903508	0.925555	0.637396	0.860544	0.835931	0.711348	0.94605	1.08299	0.740472	0.945696	1.12409	1.24782
B2RB57	cDNA, FLJ95321, highly similar to Homo sapiens ATG7 autophagy related 7 homolog (S. cerevisiae) (ATG7), mRNA OS=Homo sapiens PE=2 SV=1 - [B2RB57_HUMAN]	12	12	0.998292	1.07484	1.11437	0.683116	0.647958	0.551386	0.729683	0.717363	0.685032	0.77316	0.808196	0.724067	1.08278	1.20244	1.11258
B2RBE5	cDNA, FLJ95468, highly similar to Homo sapiens transcriptional coactivator tubedown-100 (TBDN100),transcript variant 1, mRNA OS=Homo sapiens PE=2 SV=1 - [B2RBE5_HUMAN]	17	17	0.974149	1.04684	1.14356	0.658743	0.71483	0.658093	0.687693	0.786172	0.639911	0.69745	0.748616	0.657597	0.999408	1.00743	1.05813
B2RBI2	cDNA, FLJ95525, highly similar to Homo sapiens synapse associated protein 1, SAP47 homolog (Drosophila) (SYAP1), mRNA OS=Homo sapiens PE=2 SV=1 - [B2RBI2_HUMAN]	4	4	1.06071	1.16399	1.13182	1.36777	1.44128	1.17506	1.7084	1.51575	1.41971	1.60922	1.55735	1.42953	1.13507	1.08358	1.02744
B2RBJ7	cDNA, FLJ95547, highly similar to Homo sapiens nuclear receptor coactivator 6 interacting protein (NCOA6IP), mRNA OS=Homo sapiens PE=2 SV=1 - [B2RBJ7_HUMAN]	3	3	1.52496	1.34331	0.880885	0.518472	0.357066	0.395799	1.17989	0.773717	0.87834	0.701446	0.459977	0.522176	1.91503	0.778694	0.594503
B2RBN3	cDNA, FLJ95601, highly similar to Homo sapiens WD repeat domain 13 (WDR13), mRNA OS=Homo sapiens PE=2 SV=1 - [B2RBN3_HUMAN]	3	3	1.18026	1.34905	1.14301	1.01328	0.858522	0.751108	0.788666	0.668213	0.584609	0.917265	0.777171	0.679935	0.778329	0.905243	1.16306
B2RBP3	cDNA, FLJ95615, highly similar to Homo sapiens ubiquitin-activating enzyme E1C (UBA3 homolog, yeast)(UBE1C), mRNA OS=Homo sapiens PE=2 SV=1 - [B2RBP3_HUMAN]	14	14	0.995116	1.3046	1.21547	0.800133	0.792706	0.6721	0.980023	0.929171	0.751207	0.973474	0.950398	0.777644	1.13565	1.22143	1.00731
B2RBR9	cDNA, FLJ95650, highly similar to Homo sapiens karyopherin (importin) beta 1 (KPNB1), mRNA OS=Homo sapiens PE=2 SV=1 - [B2RBR9_HUMAN]	29	29	0.998407	1.24351	1.23925	0.866179	0.866594	0.695383	0.943091	0.925087	0.757709	0.946693	0.956281	0.752559	1.07648	1.09302	1.05107
B2RCC2	cDNA, FLJ95978, highly similar to Homo sapiens Y box binding protein 2 (YBX2), mRNA OS=Homo sapiens PE=2 SV=1 - [B2RCC2_HUMAN]	3	4	1.31994	1.19367	0.904338	4.34348	3.29066	3.63875	5.43393	4.1168	4.55228	6.14263	4.65371	5.14599	1.25105	1.41422	1.07239
B2RCM6	cDNA, FLJ96161 OS=Homo sapiens PE=2 SV=1 - [B2RCM6_HUMAN]	5	5	0.799503	1.19585	1.34344	0.754409	1.03033	0.792637	0.693337	0.821875	0.558302	0.751469	0.945837	0.62185	0.907917	1.00826	1.11052
B2RD27	cDNA, FLJ96428, highly similar to Homo sapiens proteasome (prosome, macropain) 26S subunit, non-ATPase, 7 (Mov34 homolog) (PSMD7), mRNA OS=Homo sapiens PE=2 SV=1 - [B2RD27_HUMAN]	7	7	1.07125	1.31153	1.15337	0.745779	0.708001	0.594555	0.783541	0.718676	0.608978	0.808933	0.724765	0.627072	1.06977	1.14477	1.02576
B2RD36	cDNA, FLJ96437 OS=Homo sapiens PE=2 SV=1 - [B2RD36_HUMAN]	9	9	1.56526	1.27332	0.797856	0.759927	0.492148	0.616422	0.927473	0.559218	0.704314	0.904721	0.604018	0.72999	1.13441	1.18366	1.04341
B2RD79	cDNA, FLJ96494, highly similar to Homo sapiens ubiquitin specific peptidase 14 (tRNA-guanine transglycosylase) (USP14), mRNA OS=Homo sapiens PE=2 SV=1 - [B2RD79_HUMAN]	25	25	1.08815	1.27357	1.16938	0.362686	0.344795	0.317989	0.364661	0.346917	0.298717	0.374287	0.347377	0.300229	1.03367	1.0027	0.993672
B2RDE8	cDNA, FLJ96580, highly similar to Homo sapiens hepatoma-derived growth factor (high-mobility group protein 1-like) (HDGF), mRNA OS=Homo sapiens PE=2 SV=1 - [B2RDE8_HUMAN]	12	12	0.911963	1.06894	1.1903	1.35842	1.39857	1.17348	1.4698	1.58112	1.36487	1.55062	1.70703	1.43808	1.11623	1.1974	1.08626
B2RDF5	cDNA, FLJ96587, highly similar to Homo sapiens SUMO-1 activating enzyme subunit 2 (UBA2), mRNA OS=Homo sapiens PE=2 SV=1 - [B2RDF5_HUMAN]	2	2	1.01858	1.33823	1.31383	1.66546	1.63508	2.76663	1.50469	1.47725	2.80355	1.80753	1.77456	2.84866	1.01334	1.02965	1.01609
B2RDG9	cDNA, FLJ96603, highly similar to Homo sapiens actin-related protein 10 homolog (S. cerevisiae) (ACTR10), mRNA OS=Homo sapiens PE=2 SV=1 - [B2RDG9_HUMAN]	4	9	0.945941	1.09147	1.14399	0.654504	0.626971	0.601557	0.714211	0.759161	0.646486	0.627046	0.636343	0.567587	1.29073	1.13203	0.779918
B2RDP6	cDNA, FLJ96709, highly similar to Homo sapiens glutamate rich WD repeat protein GRWD (GRWD), mRNA OS=Homo sapiens PE=2 SV=1 - [B2RDP6_HUMAN]	4	4	1.04749	1.0825	0.919302	1.32888	1.18928	1.33686	1.24405	1.28001	1.12802	1.37803	1.23327	1.35996	0.928052	1.01728	0.963482
B2RDR2	cDNA, FLJ96730, highly similar to Homo sapiens sorting nexin 15 (SNX15), transcript variant A, mRNA OS=Homo sapiens PE=2 SV=1 - [B2RDR2_HUMAN]	2	2	0.595063	1.15453	1.94018	0.780948	0.843069	0.683542	0.827765	0.893609	0.724519	0.989838	1.06858	0.866377	1.05995	1.26748	1.1958
B2RDT8	cDNA, FLJ96764, highly similar to Homo sapiens sorting nexin 8 (SNX8), mRNA OS=Homo sapiens PE=2 SV=1 - [B2RDT8_HUMAN]	3	3	1.33275	1.80884	1.35722	1.14598	0.859859	0.633543	0.799595	0.599959	0.442049	0.923104	0.692631	0.51033	0.697741	0.805518	1.15446
B2RDW0	cDNA, FLJ96792, highly similar to Homo sapiens calmodulin 2 (phosphorylase kinase, delta) (CALM2), mRNA OS=Homo sapiens PE=2 SV=1 - [B2RDW0_HUMAN]	8	8	1.14266	1.21275	1.08717	1.01549	0.909184	0.87581	1.17991	1.07008	0.990401	1.17703	1.13432	0.994906	1.167	1.11333	1.03723
B2RE46	cDNA, FLJ96923, highly similar to Homo sapiens ribophorin II (RPN2), mRNA OS=Homo sapiens PE=2 SV=1 - [B2RE46_HUMAN]	5	5	0.938565	0.9405	1.1463	0.752045	0.723467	0.631133	0.955739	0.904638	0.789182	0.870901	0.885305	0.772316	1.35547	1.2237	0.913411
P60953	Cell division control protein 42 homolog OS=Homo sapiens GN=CDC42 PE=1 SV=2 - [CDC42_HUMAN]	6	7	1.33532	1.45895	1.10829	1.0704	0.800222	0.6955	1.22962	0.945308	0.879946	1.28079	0.960054	0.8432	1.17658	1.18559	0.980138
Q08ES8	Cell growth-inhibiting protein 34 OS=Homo sapiens PE=2 SV=1 - [Q08ES8_HUMAN]	3	3	0.959615	1.15202	1.0587	0.175908	0.142855	0.132167	0.21818	0.177184	0.163929	0.176219	0.143108	0.132401	1.24031	1.00177	0.843609
Q2TNB3	Cell migration-inducing protein 22 OS=Homo sapiens PE=2 SV=1 - [Q2TNB3_HUMAN]	12	12	1.06093	1.17716	1.08601	0.72404	0.696168	0.641541	0.845621	0.802728	0.706057	0.834451	0.8064	0.730071	1.13952	1.13763	1.00528
Q9C0F1	Centrosomal protein of 44 kDa OS=Homo sapiens GN=CEP44 PE=1 SV=2 - [CEP44_HUMAN]	2	2	0.926115	1.19002	1.28496	0.663387	0.716311	0.557456	0.77879	0.840922	0.654432	0.755769	0.816064	0.635087	1.17396	1.13926	0.97044
Q9BV73	Centrosome-associated protein CEP250 OS=Homo sapiens GN=CEP250 PE=1 SV=2 - [CP250_HUMAN]	2	2	1.13948	1.20987	1.06177	0.768452	0.674391	0.635155	0.824569	0.723639	0.681537	0.887402	0.778781	0.733471	1.07303	1.15479	1.0762
Q53HV2	Chaperonin containing TCP1, subunit 7 (Eta) variant (Fragment) OS=Homo sapiens PE=2 SV=1 - [Q53HV2_HUMAN]	32	32	1.05223	1.22608	1.15081	0.73931	0.691788	0.603246	0.802794	0.732095	0.640419	0.8017	0.732591	0.647583	1.08425	1.05931	1.01488
F5H875	Charged multivesicular body protein 1a OS=Homo sapiens GN=CHMP1A PE=1 SV=2 - [F5H875_HUMAN]	3	3	1.04264	1.25764	1.15434	0.617965	0.604566	0.602192	0.82538	0.699221	0.6341	0.819837	0.694525	0.612906	1.18876	1.14169	0.966576
O43633	Charged multivesicular body protein 2a OS=Homo sapiens GN=CHMP2A PE=1 SV=1 - [CHM2A_HUMAN]	11	11	1.19359	1.51716	1.1813	1.13311	0.88738	0.746504	1.2245	0.963593	0.831714	1.26843	1.04435	0.874076	1.04773	1.19723	1.05648
Q9Y3E7	Charged multivesicular body protein 3 OS=Homo sapiens GN=CHMP3 PE=1 SV=3 - [CHMP3_HUMAN]	4	4	1.10248	1.35507	1.24288	0.857931	0.808538	0.650536	1.13307	1.08721	0.816933	1.11133	0.972641	0.782571	1.25578	1.32392	0.957938
E9PQI5	Charged multivesicular body protein 4a OS=Homo sapiens GN=CHMP4A PE=1 SV=1 - [E9PQI5_HUMAN]	7	7	1.01568	1.22583	1.10449	0.730677	0.628354	0.61108	0.728958	0.762893	0.623266	0.785229	0.778335	0.615347	1.00566	1.02232	1.01274
Q9H444	Charged multivesicular body protein 4b OS=Homo sapiens GN=CHMP4B PE=1 SV=1 - [CHM4B_HUMAN]	9	9	1.1308	1.11357	1.06234	0.576408	0.532192	0.532279	0.828692	0.725741	0.686793	0.814197	0.740604	0.710174	1.32678	1.34897	1.06898
Q9NZZ3	Charged multivesicular body protein 5 OS=Homo sapiens GN=CHMP5 PE=1 SV=1 - [CHMP5_HUMAN]	3	3	1.10972	1.34704	1.21385	0.688818	0.594243	0.483641	0.680194	0.644247	0.518982	0.661206	0.641655	0.543223	1.10562	1.12319	0.995976
A0A024RCB5	Chitinase domain containing 1, isoform CRA_a OS=Homo sapiens GN=CHID1 PE=3 SV=1 - [A0A024RCB5_HUMAN]	2	2	0.758439	0.989592	1.30477	0.661291	0.87191	0.668247	0.556619	0.733901	0.562474	0.497314	0.655707	0.502545	0.841716	0.752035	0.893454
A0A087WU31	Chloride channel protein OS=Homo sapiens GN=CLCN3 PE=1 SV=1 - [A0A087WU31_HUMAN]	4	4	1.30937	1.40116	1.15925	0.589803	0.450449	0.434013	0.890409	0.711042	0.627115	0.752239	0.640897	0.553543	1.40945	1.27541	0.904531
B4E3N4	Chloride channel protein OS=Homo sapiens PE=2 SV=1 - [B4E3N4_HUMAN]	5	5	1.14436	1.39186	1.2965	0.753634	0.716801	0.54146	0.805402	0.798593	0.561574	0.79122	0.663297	0.5413	1.20914	1.18785	0.982391
O00299	Chloride intracellular channel protein 1 OS=Homo sapiens GN=CLIC1 PE=1 SV=4 - [CLIC1_HUMAN]	11	12	1.01071	1.23382	1.17969	1.22213	1.16719	0.971668	1.28585	1.31866	1.04321	1.28831	1.19549	1.04905	1.09345	1.11518	1.00431
O15247	Chloride intracellular channel protein 2 OS=Homo sapiens GN=CLIC2 PE=1 SV=3 - [CLIC2_HUMAN]	11	12	0.957175	1.13805	1.2633	1.60899	1.76649	1.59354	2.09281	2.20694	1.89232	2.07399	2.19921	1.85575	1.13197	1.16308	1.02202
Q9Y696	Chloride intracellular channel protein 4 OS=Homo sapiens GN=CLIC4 PE=1 SV=4 - [CLIC4_HUMAN]	6	7	1.29362	1.41361	1.1041	1.40905	1.09399	0.966728	1.50853	1.2446	1.15181	1.6253	1.28578	1.23391	1.02746	1.15242	1.07455
C9J050	Choline-phosphate cytidylyltransferase A (Fragment) OS=Homo sapiens GN=PCYT1A PE=1 SV=1 - [C9J050_HUMAN]	3	3	0.716178	1.12322	1.15435	0.739505	0.781523	0.580833	0.565002	0.764022	1.08781	0.568661	0.848501	1.12279	1.12356	1.14517	1.03215
Q13185	Chromobox protein homolog 3 OS=Homo sapiens GN=CBX3 PE=1 SV=4 - [CBX3_HUMAN]	5	5	0.815086	1.12941	1.20971	1.93339	2.46086	2.03426	2.20023	2.51592	2.26002	2.32956	2.87062	2.37284	1.08468	1.18236	1.02504
Q86UA3	Chromosome 12 open reading frame 10 OS=Homo sapiens GN=C12orf10 PE=1 SV=1 - [Q86UA3_HUMAN]	7	7	0.992274	1.24708	1.20028	0.70924	0.683646	0.59623	0.790044	0.789281	0.688871	0.829011	0.778104	0.64183	1.10426	1.13817	1.02163
A0A087WY55	Chromosome 6 open reading frame 55, isoform CRA_b OS=Homo sapiens GN=VTA1 PE=1 SV=1 - [A0A087WY55_HUMAN]	12	12	0.971313	1.293	1.32209	0.900954	0.926388	0.715665	1.05017	1.07365	0.791914	1.06343	1.09206	0.826253	1.07836	1.15024	1.02212
A0A024R847	Chromosome 7 open reading frame 20, isoform CRA_a OS=Homo sapiens GN=C7orf20 PE=4 SV=1 - [A0A024R847_HUMAN]	5	5	1.20812	1.33484	1.06804	0.691483	0.645061	0.608342	0.670144	0.563177	0.556239	0.917247	0.676573	0.606976	0.93882	1.14559	1.12322
A0A024R872	Chromosome 9 open reading frame 88, isoform CRA_a OS=Homo sapiens GN=C9orf88 PE=4 SV=1 - [A0A024R872_HUMAN]	4	4	1.31857	1.21004	0.917687	0.669234	0.571892	0.523904	0.873641	0.746568	0.683922	1.05856	0.621065	0.803294	1.30543	1.40736	1.07808
B4DJV2	Citrate synthase OS=Homo sapiens GN=CS PE=1 SV=1 - [B4DJV2_HUMAN]	8	9	1.13131	1.03505	0.92004	0.716697	0.6053	0.626285	0.724251	0.636268	0.709101	0.679533	0.63791	0.678856	1.06703	1.02537	0.957347
Q00610	Clathrin heavy chain 1 OS=Homo sapiens GN=CLTC PE=1 SV=5 - [CLH1_HUMAN]	70	70	1.07967	1.3453	1.22876	0.673997	0.62457	0.494638	0.738294	0.687624	0.556817	0.728504	0.680144	0.54734	1.08711	1.06766	0.999926
P09496	Clathrin light chain A OS=Homo sapiens GN=CLTA PE=1 SV=1 - [CLCA_HUMAN]	7	7	1.07904	1.27991	1.17696	0.663261	0.595888	0.504872	0.707367	0.658108	0.533743	0.695495	0.641839	0.550461	1.0665	1.0803	0.9775
A0A024R7S3	Clathrin, light polypeptide (Lcb), isoform CRA_c OS=Homo sapiens GN=CLTB PE=4 SV=1 - [A0A024R7S3_HUMAN]	7	7	1.16768	1.33544	1.1577	0.892114	0.786219	0.680376	1.00995	0.925528	0.792659	1.05029	0.938142	0.804773	1.15152	1.1843	1.05518
Q5RLJ0	CLE OS=Homo sapiens PE=2 SV=1 - [Q5RLJ0_HUMAN]	8	8	0.871164	0.974258	1.11047	1.27104	1.56763	1.29393	1.27614	1.48066	1.29094	1.36769	1.61996	1.39437	0.999381	1.07213	1.05564
P10909	Clusterin OS=Homo sapiens GN=CLU PE=1 SV=1 - [CLUS_HUMAN]	4	4	1.06822	1.04586	0.872512	0.809811	0.800297	0.781954	0.774603	0.59766	0.729404	0.666722	0.575719	0.675518	0.79898	0.719381	0.9958
P53621	Coatomer subunit alpha OS=Homo sapiens GN=COPA PE=1 SV=2 - [COPA_HUMAN]	20	20	0.944414	1.18541	1.18357	0.54865	0.562617	0.486936	0.573956	0.675928	0.504285	0.589154	0.624928	0.498367	1.05449	1.08786	0.988715
P53618	Coatomer subunit beta OS=Homo sapiens GN=COPB1 PE=1 SV=3 - [COPB_HUMAN]	12	12	1.00674	1.26777	1.28784	0.493468	0.523315	0.41284	0.623083	0.634578	0.502569	0.662656	0.641022	0.523861	1.17292	1.21734	1.05479
P35606	Coatomer subunit beta' OS=Homo sapiens GN=COPB2 PE=1 SV=2 - [COPB2_HUMAN]	13	13	0.951047	1.22618	1.18566	0.716279	0.700193	0.573347	0.700622	0.705873	0.595501	0.741765	0.693835	0.589125	1.08355	1.06425	0.980099
P48444	Coatomer subunit delta OS=Homo sapiens GN=ARCN1 PE=1 SV=1 - [COPD_HUMAN]	14	14	1.0882	1.20303	1.15384	0.659955	0.628523	0.546264	0.563491	0.555709	0.481544	0.561153	0.502474	0.480904	0.868859	0.908236	0.994546
A0A087X0I4	Coatomer subunit epsilon OS=Homo sapiens GN=COPE PE=1 SV=1 - [A0A087X0I4_HUMAN]	4	4	1.047	1.3528	1.29208	0.70208	0.709978	0.541091	0.668826	0.67635	0.515462	0.745232	0.690648	0.55088	0.952635	0.8896	0.975369
Q9Y678	Coatomer subunit gamma-1 OS=Homo sapiens GN=COPG1 PE=1 SV=1 - [COPG1_HUMAN]	11	14	0.983658	1.24738	1.24168	0.599858	0.6103	0.500404	0.638836	0.618885	0.522613	0.670549	0.62825	0.523428	1.06844	1.10149	0.971298
Q9UBF2	Coatomer subunit gamma-2 OS=Homo sapiens GN=COPG2 PE=1 SV=1 - [COPG2_HUMAN]	4	7	0.980637	1.16312	1.21095	0.83777	0.850856	0.674844	0.815006	0.884775	0.775966	0.875848	0.938283	0.711671	1.06674	1.0612	0.994807
F8VXB1	Coatomer subunit zeta-1 (Fragment) OS=Homo sapiens GN=COPZ1 PE=1 SV=1 - [F8VXB1_HUMAN]	4	4	0.971457	0.987173	1.15196	0.655152	0.589904	0.593611	0.691322	0.613951	0.667572	0.805055	0.754058	0.796697	1.02454	1.22881	1.30997
P23528	Cofilin-1 OS=Homo sapiens GN=CFL1 PE=1 SV=3 - [COF1_HUMAN]	14	15	0.987131	1.1576	1.1781	0.734963	0.742327	0.636323	0.828095	0.8404	0.687587	0.818416	0.864471	0.712935	1.0997	1.11897	1.01086
Q6P1N0	Coiled-coil and C2 domain-containing protein 1A OS=Homo sapiens GN=CC2D1A PE=1 SV=1 - [C2D1A_HUMAN]	7	7	0.906471	1.03727	1.03132	0.812212	0.902218	0.840541	1.05189	1.0413	1.08438	1.05089	1.12651	0.880443	1.22841	1.27845	0.99023
Q5T0F9	Coiled-coil and C2 domain-containing protein 1B OS=Homo sapiens GN=CC2D1B PE=1 SV=1 - [C2D1B_HUMAN]	2	2	1.20384	1.21911	1.01268	0.549966	0.456841	0.451121	0.574455	0.477184	0.471209	0.54837	0.455516	0.449813	1.04453	0.997099	0.954592
Q8IWD4	Coiled-coil domain-containing protein 117 OS=Homo sapiens GN=CCDC117 PE=1 SV=1 - [CC117_HUMAN]	2	2	0.98133	1.03436	1.05404	1.04735	1.06728	1.01256	1.16965	1.1919	1.13079	1.20016	1.223	1.16029	1.11676	1.1459	1.02609
Q96CT7	Coiled-coil domain-containing protein 124 OS=Homo sapiens GN=CCDC124 PE=1 SV=1 - [CC124_HUMAN]	8	8	1.28079	1.37913	1.06708	0.428597	0.313967	0.323923	0.388312	0.275744	0.278555	0.367313	0.269263	0.256344	1.05385	0.981407	0.971192
Q96MW1	Coiled-coil domain-containing protein 43 OS=Homo sapiens GN=CCDC43 PE=1 SV=2 - [CCD43_HUMAN]	4	4	1.09739	1.21327	1.1056	0.707168	0.574509	0.576075	0.725003	0.60815	0.647949	0.80064	0.729585	0.71448	1.05856	1.24026	1.10268
C9JQ41	Coiled-coil domain-containing protein 58 OS=Homo sapiens GN=CCDC58 PE=1 SV=1 - [C9JQ41_HUMAN]	2	2	1.06281	1.0712	1.00789	0.685492	0.644978	0.639927	0.65292	0.614331	0.609519	0.639484	0.601689	0.596976	0.952483	0.932882	0.979421
F8W9X7	Coiled-coil domain-containing protein 93 OS=Homo sapiens GN=CCDC93 PE=1 SV=1 - [F8W9X7_HUMAN]	2	2	1.05205	0.872437	0.829274	0.483148	0.459245	0.5779	0.669117	0.636013	0.815916	0.562488	0.53466	0.703447	1.41186	1.21725	0.862156
Q14011	Cold-inducible RNA-binding protein OS=Homo sapiens GN=CIRBP PE=1 SV=1 - [CIRBP_HUMAN]	5	5	0.993268	1.27874	1.33752	0.236746	0.238351	0.201923	0.40314	0.405872	0.343842	0.401546	0.404268	0.342483	1.34254	1.39768	1.04891
A0A024RAJ5	Collagen, type IV, alpha 3 (Goodpasture antigen) binding protein, isoform CRA_a OS=Homo sapiens GN=COL4A3BP PE=4 SV=1 - [A0A024RAJ5_HUMAN]	2	2	1.03664	1.1509	1.11022	0.629594	0.60734	0.547045	0.890027	0.858567	0.773331	1.06865	1.03087	0.928529	1.41365	1.69736	1.20069
V9GY66	COMM domain-containing protein 7 (Fragment) OS=Homo sapiens GN=COMMD7 PE=1 SV=1 - [V9GY66_HUMAN]	2	2	0.88908	1.23868	1.39322	0.529299	0.595333	0.427307	0.518224	0.582877	0.418367	0.565301	0.635827	0.456372	0.979077	1.06802	1.09084
A0A087X232	Complement C1s subcomponent OS=Homo sapiens GN=C1S PE=1 SV=1 - [A0A087X232_HUMAN]	4	4	0.961149	1.20714	1.00815	0.722939	0.801782	0.565441	0.883333	0.881766	0.741499	0.730003	0.71295	0.819789	1.14625	1.00977	0.954628
P01024	Complement C3 OS=Homo sapiens GN=C3 PE=1 SV=2 - [CO3_HUMAN]	48	48	1.01022	1.0384	1.04126	1.32959	1.32174	1.28951	0.76977	0.769254	0.735587	0.750699	0.762032	0.721575	0.589087	0.568246	0.986955
A0A0G2JL54	Complement C4-B OS=Homo sapiens GN=C4B_2 PE=1 SV=1 - [A0A0G2JL54_HUMAN]	29	29	0.914765	1.09846	1.26175	1.23389	1.40238	1.14392	0.858371	0.983814	0.791075	0.921788	1.03029	0.826896	0.693051	0.692071	1.00082
H3BLV0	Complement decay-accelerating factor (Fragment) OS=Homo sapiens GN=CD55 PE=1 SV=1 - [H3BLV0_HUMAN]	3	3	1.2455	1.21718	0.901308	1.04306	0.861157	1.01265	1.26499	1.04439	1.22812	1.54771	1.2778	1.50259	1.07519	1.41054	1.22349
P00751	Complement factor B OS=Homo sapiens GN=CFB PE=1 SV=2 - [CFAB_HUMAN]	7	7	0.992102	1.11443	1.0166	0.82467	0.786685	0.848942	0.607513	0.719622	0.729849	0.678836	0.626829	0.605725	0.949389	0.805987	0.842753
B3KMS0	Condensin complex subunit 1 OS=Homo sapiens PE=2 SV=1 - [B3KMS0_HUMAN]	15	15	0.990468	1.10336	1.05921	0.670916	0.620144	0.580914	0.623185	0.609188	0.60622	0.676869	0.687619	0.676457	1.02316	1.13274	1.16062
B4DRG7	Condensin complex subunit 2 OS=Homo sapiens PE=2 SV=1 - [B4DRG7_HUMAN]	7	7	0.949499	0.995152	1.15347	0.472741	0.528393	0.445448	0.620253	0.478611	0.522117	0.631446	0.547101	0.580224	1.28477	1.20513	1.06695
P51160	Cone cGMP-specific 3',5'-cyclic phosphodiesterase subunit alpha' OS=Homo sapiens GN=PDE6C PE=1 SV=2 - [PDE6C_HUMAN]	2	2	0.889922	0.902353	1.01397	0.982197	1.10369	1.08848	0.933622	1.04911	1.03465	0.852606	0.958068	0.94487	0.950544	0.86806	0.913224
Q59GT1	Conserved helix-loop-helix ubiquitous kinase variant (Fragment) OS=Homo sapiens PE=2 SV=1 - [Q59GT1_HUMAN]	2	2	1.22973	1.05664	0.85925	0.524053	0.426154	0.495961	0.534576	0.434712	0.50592	0.551906	0.448804	0.522321	1.02008	1.05315	1.03242
Q9NZB2	Constitutive coactivator of PPAR-gamma-like protein 1 OS=Homo sapiens GN=FAM120A PE=1 SV=2 - [F120A_HUMAN]	2	2	1.15078	1.02709	0.892512	1.01115	0.878663	0.984483	0.919474	0.798999	0.895225	1.15057	0.999818	1.12023	0.909335	1.13788	1.25134
C9JFE4	COP9 signalosome complex subunit 1 OS=Homo sapiens GN=GPS1 PE=1 SV=2 - [C9JFE4_HUMAN]	16	16	1.02312	1.23147	1.21063	0.53608	0.553287	0.431263	0.611791	0.597627	0.484999	0.653921	0.624019	0.516217	1.04455	1.31197	1.02922
P61201	COP9 signalosome complex subunit 2 OS=Homo sapiens GN=COPS2 PE=1 SV=1 - [CSN2_HUMAN]	8	8	1.13111	1.25635	1.11896	0.616128	0.571963	0.467844	0.662031	0.599072	0.530024	0.696359	0.581551	0.53178	1.06769	1.1196	1.01855
Q9UNS2	COP9 signalosome complex subunit 3 OS=Homo sapiens GN=COPS3 PE=1 SV=3 - [CSN3_HUMAN]	9	9	1.12059	1.19422	1.06793	0.615083	0.567537	0.518096	0.653692	0.625133	0.555686	0.681427	0.632749	0.567334	1.01671	1.05557	0.994759
Q92905	COP9 signalosome complex subunit 5 OS=Homo sapiens GN=COPS5 PE=1 SV=4 - [CSN5_HUMAN]	8	8	1.13852	1.25461	1.09493	0.596364	0.494322	0.471692	0.670699	0.581096	0.528106	0.603399	0.530575	0.479255	1.12454	1.03474	0.939859
J3KQ34	COP9 signalosome complex subunit 7b OS=Homo sapiens GN=COPS7B PE=1 SV=1 - [J3KQ34_HUMAN]	3	3	1.0819	1.19867	1.13365	0.584502	0.552797	0.487627	0.881668	0.639291	0.621404	0.853081	0.770612	0.609772	1.10965	1.25049	1.12692
E9PGT6	COP9 signalosome complex subunit 8 OS=Homo sapiens GN=COPS8 PE=1 SV=1 - [E9PGT6_HUMAN]	4	4	1.06924	1.09143	1.00175	0.610346	0.605037	0.585068	0.635964	0.542486	0.549074	0.618095	0.574485	0.561633	1.08002	1.03758	0.999961
F2Z2V0	Copine-1 (Fragment) OS=Homo sapiens GN=CPNE1 PE=1 SV=1 - [F2Z2V0_HUMAN]	7	7	1.04892	1.05303	0.930926	1.14975	1.14478	1.34507	1.30794	1.27394	1.17935	1.35989	1.34563	1.50899	0.992232	1.05735	1.13813
O75131	Copine-3 OS=Homo sapiens GN=CPNE3 PE=1 SV=1 - [CPNE3_HUMAN]	9	9	1.08047	1.16577	1.15238	0.800861	0.749738	0.651744	0.994863	1.003	0.887581	1.01112	0.953125	0.815458	1.44773	1.37067	0.907552
J3KNF4	Copper chaperone for superoxide dismutase OS=Homo sapiens GN=CCS PE=1 SV=1 - [J3KNF4_HUMAN]	6	6	1.2783	1.36283	1.10826	1.38262	1.11433	1.03479	1.44085	1.28189	1.06359	1.58982	1.203	1.17113	1.09116	1.0603	0.984414
Q04656	Copper-transporting ATPase 1 OS=Homo sapiens GN=ATP7A PE=1 SV=3 - [ATP7A_HUMAN]	5	5	1.01298	1.04269	1.09134	0.424297	0.528067	0.403171	0.471792	0.627902	0.452133	0.653178	0.687808	0.576791	1.12144	1.14574	0.884394
Q567U8	COPS7A protein OS=Homo sapiens GN=COPS7A PE=2 SV=1 - [Q567U8_HUMAN]	6	6	1.12607	1.35712	1.14611	0.68392	0.613446	0.536741	0.823435	0.727778	0.584561	0.743564	0.673919	0.576237	1.14903	1.00018	1.00987
A0A0A6YYL4	Coronin OS=Homo sapiens GN=CORO7-PAM16 PE=3 SV=1 - [A0A0A6YYL4_HUMAN]	16	16	1.67034	1.40135	0.904977	0.828436	0.559991	0.604026	0.858683	0.525157	0.641318	0.931588	0.60242	0.660924	0.983298	1.0616	1.0199
B3KN06	Coronin OS=Homo sapiens PE=2 SV=1 - [B3KN06_HUMAN]	15	15	0.955686	0.878075	0.957884	1.20286	1.11735	1.21969	1.15843	1.29237	1.36438	1.19134	1.18741	1.36454	1.0222	1.00817	1.01449
A0A024R5M3	Cortactin, isoform CRA_c OS=Homo sapiens GN=CTTN PE=4 SV=1 - [A0A024R5M3_HUMAN]	13	13	1.14845	1.26104	1.16385	0.656336	0.566555	0.521944	0.63993	0.55539	0.496559	0.693357	0.620335	0.554959	0.978998	1.0651	1.07828
Q9P1F3	Costars family protein ABRACL OS=Homo sapiens GN=ABRACL PE=1 SV=1 - [ABRAL_HUMAN]	2	2	0.997177	1.13179	1.13499	0.717326	0.719357	0.633799	0.707546	0.709549	0.625158	0.797326	0.799583	0.704484	0.986366	1.11153	1.12689
P12277	Creatine kinase B-type OS=Homo sapiens GN=CKB PE=1 SV=1 - [KCRB_HUMAN]	7	7	1.58818	1.28616	0.828174	4.08879	2.66538	3.17932	4.87687	3.41727	3.83912	3.82794	2.64765	3.08666	1.10471	1.27563	1.04213
Q53X93	CREB1 protein (Fragment) OS=Homo sapiens GN=CREB1 PE=2 SV=1 - [Q53X93_HUMAN]	2	2	0.981346	0.894449	0.911451	1.42755	1.45469	1.59601	2.08542	2.12506	2.33151	1.39914	1.42574	1.56425	1.46084	0.980097	0.670916
P46109	Crk-like protein OS=Homo sapiens GN=CRKL PE=1 SV=1 - [CRKL_HUMAN]	7	7	1.08983	1.23426	1.10399	0.840794	0.749274	0.659049	0.84794	0.763448	0.73476	0.890308	0.796453	0.706723	1.03007	1.15205	0.988373
H3BLW6	CSC1-like protein 2 (Fragment) OS=Homo sapiens GN=TMEM63B PE=1 SV=1 - [H3BLW6_HUMAN]	3	3	1.00701	1.0728	1.11476	1.05719	1.04983	0.851415	1.08098	1.05586	0.78827	1.21987	1.14204	0.804647	1.0225	1.0555	1.08162
P17812	CTP synthase 1 OS=Homo sapiens GN=CTPS1 PE=1 SV=2 - [PYRG1_HUMAN]	16	19	1.09118	1.27396	1.16388	0.700265	0.661123	0.585653	0.72025	0.699301	0.562224	0.761443	0.683674	0.588668	1.06596	1.1107	1.06184
Q9NRF8	CTP synthase 2 OS=Homo sapiens GN=CTPS2 PE=1 SV=1 - [PYRG2_HUMAN]	7	10	1.18143	1.38395	1.13114	1.03017	0.860075	0.724464	1.0612	0.873093	0.842121	1.14626	0.956999	0.883256	1.06562	1.13944	1.05973
Q13616	Cullin-1 OS=Homo sapiens GN=CUL1 PE=1 SV=2 - [CUL1_HUMAN]	24	24	0.906338	1.22066	1.2672	0.671922	0.748408	0.577971	0.741861	0.812288	0.637778	0.727355	0.793631	0.655679	1.07514	0.991941	0.971508
Q13617	Cullin-2 OS=Homo sapiens GN=CUL2 PE=1 SV=2 - [CUL2_HUMAN]	11	11	1.04288	1.18315	1.31669	0.692877	0.70884	0.58888	0.742645	0.799812	0.604048	0.756594	0.808717	0.617837	1.01813	1.04585	1.01272
Q13618	Cullin-3 OS=Homo sapiens GN=CUL3 PE=1 SV=2 - [CUL3_HUMAN]	29	29	1.01401	1.29771	1.27797	0.634866	0.630543	0.494439	0.674941	0.698519	0.522746	0.71005	0.691085	0.515484	1.12417	1.16666	1.05039
Q13619	Cullin-4A OS=Homo sapiens GN=CUL4A PE=1 SV=3 - [CUL4A_HUMAN]	11	17	1.32155	1.39483	1.02323	0.641506	0.500846	0.457171	0.75407	0.550387	0.539923	0.781196	0.564426	0.553075	1.24045	1.27765	1.04824
Q13620	Cullin-4B OS=Homo sapiens GN=CUL4B PE=1 SV=4 - [CUL4B_HUMAN]	3	9	1.10001	1.57026	1.4275	1.11767	1.28206	1.11833	1.19406	1.36968	1.19477	1.15485	1.04985	0.735448	1.06835	0.937843	0.877846
Q93034	Cullin-5 OS=Homo sapiens GN=CUL5 PE=1 SV=4 - [CUL5_HUMAN]	9	9	1.13826	1.3387	1.18481	0.897907	0.948007	0.685436	1.04282	0.898645	0.763455	1.0599	0.978011	0.778997	1.17508	1.15072	1.03423
Q69YN2	CWF19-like protein 1 OS=Homo sapiens GN=CWF19L1 PE=1 SV=2 - [C19L1_HUMAN]	4	5	0.937089	1.04613	1.12752	0.880043	0.807208	0.769859	0.827685	0.863611	0.791189	0.652066	0.787122	0.721115	0.924052	0.803785	0.911431
Q59HA5	Cyclin G-associated kinase variant (Fragment) OS=Homo sapiens PE=2 SV=1 - [Q59HA5_HUMAN]	4	4	1.22941	1.26604	0.833943	0.569687	0.377208	0.434422	0.698427	0.462451	0.532594	0.724428	0.479667	0.552422	1.22598	1.27162	1.03723
O95273	Cyclin-D1-binding protein 1 OS=Homo sapiens GN=CCNDBP1 PE=1 SV=2 - [CCDB1_HUMAN]	8	8	0.971835	1.07844	0.862995	0.752986	0.716225	0.689729	0.70155	0.585714	0.548817	0.722927	0.605498	0.666665	0.860261	0.94291	1.08462
E5RIU6	Cyclin-dependent kinase 1 (Fragment) OS=Homo sapiens GN=CDK1 PE=1 SV=2 - [E5RIU6_HUMAN]	2	4	0.625134	0.786052	1.25741	0.298052	0.476781	0.379176	0.323666	0.517754	0.411761	0.391449	0.626184	0.497994	1.08594	1.31336	1.20942
A0A024RB10	Cyclin-dependent kinase 2, isoform CRA_a OS=Homo sapiens GN=CDK2 PE=4 SV=1 - [A0A024RB10_HUMAN]	6	8	0.884901	1.08778	1.22926	0.69913	0.755152	0.620119	0.812543	0.882838	0.706981	0.860574	0.931924	0.720158	1.13192	1.19011	1.02899
P42773	Cyclin-dependent kinase 4 inhibitor C OS=Homo sapiens GN=CDKN2C PE=1 SV=1 - [CDN2C_HUMAN]	2	2	1.0608	1.20999	1.14064	0.494653	0.466302	0.408807	0.671061	0.632598	0.554599	0.572958	0.540119	0.473522	1.35663	1.1583	0.85381
Q00534	Cyclin-dependent kinase 6 OS=Homo sapiens GN=CDK6 PE=1 SV=1 - [CDK6_HUMAN]	4	5	1.08822	1.29011	1.42836	0.705477	0.826554	0.567687	0.984584	1.05263	0.805629	1.14635	0.989781	0.813143	1.32721	1.43238	1.12474
P32929	Cystathionine gamma-lyase OS=Homo sapiens GN=CTH PE=1 SV=3 - [CGL_HUMAN]	7	7	1.97281	1.48841	0.787179	1.27297	0.679929	0.810548	1.43692	0.704407	0.925047	1.3116	0.671892	0.859939	1.15232	1.0721	0.997839
P04080	Cystatin-B OS=Homo sapiens GN=CSTB PE=1 SV=2 - [CYTB_HUMAN]	4	4	1.20392	0.928361	0.840366	0.608563	0.523872	0.679368	0.920687	0.769118	0.878686	0.962691	0.776811	0.923521	1.43561	1.41006	1.01642
A0A024R3C3	Cysteine and histidine-rich domain (CHORD)-containing 1, isoform CRA_b OS=Homo sapiens GN=CHORDC1 PE=4 SV=1 - [A0A024R3C3_HUMAN]	7	7	1.04456	1.13218	1.08388	0.54283	0.504469	0.480737	0.564277	0.540207	0.535483	0.579899	0.544377	0.527572	1.19475	1.27356	0.99719
Q8WYN0	Cysteine protease ATG4A OS=Homo sapiens GN=ATG4A PE=1 SV=1 - [ATG4A_HUMAN]	6	6	1.16447	1.16263	1.07156	1.06307	0.874463	0.880856	1.13203	0.917843	0.915192	1.04653	0.951492	0.919967	1.04552	1.0116	1.00074
P49589	Cysteine--tRNA ligase, cytoplasmic OS=Homo sapiens GN=CARS PE=1 SV=3 - [SYCC_HUMAN]	21	21	1.4515	1.56526	1.05779	1.07744	0.731696	0.686109	1.09988	0.77162	0.726458	1.18713	0.794388	0.764927	1.02599	1.04142	1.04819
Q59F44	Cytochrome b-5 isoform 1 variant (Fragment) OS=Homo sapiens PE=2 SV=1 - [Q59F44_HUMAN]	3	3	1.20291	1.4536	1.26993	0.978587	0.897382	0.701431	1.37225	1.2007	0.965127	1.29595	1.19477	0.891543	1.338	1.2746	0.995061
P31930	Cytochrome b-c1 complex subunit 1, mitochondrial OS=Homo sapiens GN=UQCRC1 PE=1 SV=3 - [QCR1_HUMAN]	6	6	0.974635	1.14297	1.21953	1.19974	1.14958	1.02586	1.22867	1.23882	0.991775	1.32459	1.26921	1.07336	0.827433	1.0463	1.3646
H3BRG4	Cytochrome b-c1 complex subunit 2, mitochondrial OS=Homo sapiens GN=UQCRC2 PE=1 SV=1 - [H3BRG4_HUMAN]	14	14	1.16277	1.20885	1.0853	1.06089	0.907251	0.855613	1.1458	0.996867	0.89836	1.18112	0.99829	0.932859	1.08611	1.08	1.04702
P14927	Cytochrome b-c1 complex subunit 7 OS=Homo sapiens GN=UQCRB PE=1 SV=2 - [QCR7_HUMAN]	6	6	1.03171	1.18067	1.06582	0.93101	0.935132	0.914334	1.01008	0.872451	0.902584	1.05591	0.967126	0.870729	0.95879	1.01999	1.01967
O14949	Cytochrome b-c1 complex subunit 8 OS=Homo sapiens GN=UQCRQ PE=1 SV=4 - [QCR8_HUMAN]	3	3	1.19366	1.21305	1.01624	1.19581	1.05363	1.01147	1.1945	1.0007	0.984709	1.20225	1.04344	1.00169	1.0244	0.992071	1.00649
P47985	Cytochrome b-c1 complex subunit Rieske, mitochondrial OS=Homo sapiens GN=UQCRFS1 PE=1 SV=2 - [UCRI_HUMAN]	4	4	1.10213	1.24684	1.16215	1.19869	1.07168	0.869584	1.14779	1.04143	0.920561	1.16543	1.04195	0.845456	1.04154	1.06132	1.01899
C9JFR7	Cytochrome c (Fragment) OS=Homo sapiens GN=CYCS PE=1 SV=1 - [C9JFR7_HUMAN]	7	7	1.15566	1.17363	1.01573	0.920006	0.845948	0.929624	0.976857	0.855843	0.816333	1.02899	0.859564	0.829682	1.03984	1.02198	1.06651
X2D3Z6	Cytochrome c oxidase subunit 2 (Fragment) OS=Homo sapiens GN=cox2 PE=3 SV=1 - [X2D3Z6_HUMAN]	3	4	0.976932	1.37813	1.41067	0.957985	0.980605	0.695133	0.85218	0.872303	0.618359	0.919469	0.941181	0.667186	0.889555	0.959796	1.07896
P13073	Cytochrome c oxidase subunit 4 isoform 1, mitochondrial OS=Homo sapiens GN=COX4I1 PE=1 SV=1 - [COX41_HUMAN]	5	5	1.14448	1.21399	1.06554	0.723064	0.653601	0.603897	0.689563	0.679787	0.636567	0.862863	0.731307	0.64179	1.03897	1.11771	1.04045
P20674	Cytochrome c oxidase subunit 5A, mitochondrial OS=Homo sapiens GN=COX5A PE=1 SV=2 - [COX5A_HUMAN]	3	3	1.11585	1.17696	1.15586	0.654155	0.602159	0.410068	0.695853	0.625406	0.450284	0.705021	0.682967	0.476179	1.11411	1.22203	1.04228
P10606	Cytochrome c oxidase subunit 5B, mitochondrial OS=Homo sapiens GN=COX5B PE=1 SV=2 - [COX5B_HUMAN]	2	2	1.12134	1.26667	1.1296	0.522378	0.46585	0.412401	0.664691	0.592763	0.524754	0.608633	0.542771	0.480497	1.27243	1.16512	0.915662
P14854	Cytochrome c oxidase subunit 6B1 OS=Homo sapiens GN=COX6B1 PE=1 SV=2 - [CX6B1_HUMAN]	4	4	1.12576	1.27948	1.13655	0.563174	0.500262	0.456055	0.619146	0.596175	0.572098	0.758657	0.645272	0.563664	1.25445	1.11813	1.15761
P09669	Cytochrome c oxidase subunit 6C OS=Homo sapiens GN=COX6C PE=1 SV=2 - [COX6C_HUMAN]	3	3	1.03875	1.30162	1.10138	0.876247	1.12225	0.6732	0.751573	0.688865	0.625459	0.896924	0.707438	0.656342	0.857718	1.13706	1.02696
D6R9Z7	Cytochrome c oxidase subunit 7C, mitochondrial OS=Homo sapiens GN=COX7C PE=1 SV=1 - [D6R9Z7_HUMAN]	2	2	1.10334	1.23399	1.11841	0.651691	0.590654	0.528118	0.816131	0.739693	0.661376	0.741723	0.672254	0.601078	1.25233	1.13815	0.908829
O00483	Cytochrome c oxidase subunit NDUFA4 OS=Homo sapiens GN=NDUFA4 PE=1 SV=1 - [NDUA4_HUMAN]	4	4	0.998725	1.16704	1.16853	0.614756	0.660019	0.564827	0.590223	0.711539	0.509259	0.698522	0.701769	0.60917	0.960093	1.06326	1.0089
P53701	Cytochrome c-type heme lyase OS=Homo sapiens GN=HCCS PE=1 SV=1 - [CCHL_HUMAN]	5	5	1.08698	1.0582	0.954209	0.44906	0.352321	0.375996	0.474407	0.445985	0.467388	0.448646	0.357374	0.367094	1.1528	1.12	1.09537
Q8IUI8	Cytokine receptor-like factor 3 OS=Homo sapiens GN=CRLF3 PE=1 SV=2 - [CRLF3_HUMAN]	9	9	1.12261	1.11648	0.958116	0.400945	0.294483	0.33236	0.389193	0.312051	0.358122	0.456171	0.317211	0.369667	1.06016	1.13163	1.00803
P21399	Cytoplasmic aconitate hydratase OS=Homo sapiens GN=ACO1 PE=1 SV=3 - [ACOC_HUMAN]	15	15	1.30749	1.19601	0.963038	0.763307	0.554913	0.594074	0.80197	0.62109	0.648902	0.77126	0.609208	0.609279	1.08835	1.15147	1.02503
P28838	Cytosol aminopeptidase OS=Homo sapiens GN=LAP3 PE=1 SV=3 - [AMPL_HUMAN]	20	20	0.990011	1.23052	1.24358	1.08948	1.04624	0.841151	1.24684	1.18844	0.990002	1.21586	1.20346	0.966883	1.17494	1.15064	1.01489
O00154	Cytosolic acyl coenzyme A thioester hydrolase OS=Homo sapiens GN=ACOT7 PE=1 SV=3 - [BACH_HUMAN]	12	12	1.10211	1.20055	1.16021	0.354769	0.303961	0.306283	0.475306	0.443568	0.379621	0.456899	0.396931	0.428437	1.40089	1.23049	0.866066
P53384	Cytosolic Fe-S cluster assembly factor NUBP1 OS=Homo sapiens GN=NUBP1 PE=1 SV=2 - [NUBP1_HUMAN]	2	2	1.28226	1.24624	0.97191	0.677025	0.527996	0.543256	0.730802	0.569935	0.586407	0.662153	0.516397	0.531322	1.07943	0.978033	0.906063
O43175	D-3-phosphoglycerate dehydrogenase OS=Homo sapiens GN=PHGDH PE=1 SV=4 - [SERA_HUMAN]	14	14	1.93286	1.60836	0.864389	13.7426	6.78627	9.0253	11.2861	6.0186	7.47949	12.3284	6.26132	9.29347	0.925828	0.988437	1.05563
K7EQ02	DAZ-associated protein 1 (Fragment) OS=Homo sapiens GN=DAZAP1 PE=1 SV=2 - [K7EQ02_HUMAN]	3	3	1.01121	1.14067	1.19857	0.909842	0.913675	0.7049	0.866211	0.964734	0.759391	0.935839	0.869013	0.725041	1.14187	1.02857	0.90078
Q96GG9	DCN1-like protein 1 OS=Homo sapiens GN=DCUN1D1 PE=1 SV=1 - [DCNL1_HUMAN]	11	11	1.08172	1.23121	1.12464	0.61271	0.576347	0.514402	0.705687	0.681665	0.605888	0.743687	0.684157	0.603619	1.09814	1.12212	1.01384
Q58WW2	DDB1- and CUL4-associated factor 6 OS=Homo sapiens GN=DCAF6 PE=1 SV=1 - [DCAF6_HUMAN]	7	7	0.876788	1.24165	1.34318	0.462692	0.501508	0.326759	0.377065	0.390185	0.290493	0.418466	0.520595	0.312602	0.889014	1.09766	1.03424
P61962	DDB1- and CUL4-associated factor 7 OS=Homo sapiens GN=DCAF7 PE=1 SV=1 - [DCAF7_HUMAN]	2	2	0.736974	0.507992	0.689295	0.488875	0.663355	0.962367	0.590162	0.800791	1.16175	0.535185	0.726193	1.05353	1.20718	1.09473	0.906844
B4DM30	DEAH (Asp-Glu-Ala-His) box polypeptide 38, isoform CRA_d OS=Homo sapiens GN=DHX38 PE=2 SV=1 - [B4DM30_HUMAN]	2	2	0.728636	1.36921	1.51927	0.593647	0.814737	0.536267	0.668637	0.917655	0.604009	0.886693	1.08907	0.647596	1.12632	1.33671	1.18679
Q6UWP2	Dehydrogenase/reductase SDR family member 11 OS=Homo sapiens GN=DHRS11 PE=1 SV=1 - [DHR11_HUMAN]	5	5	0.774964	1.17645	1.65246	0.531961	0.650633	0.454785	0.608269	0.80676	0.550415	0.63173	0.803609	0.523658	1.23356	1.22535	1.02752
P30038	Delta-1-pyrroline-5-carboxylate dehydrogenase, mitochondrial OS=Homo sapiens GN=ALDH4A1 PE=1 SV=3 - [AL4A1_HUMAN]	3	3	1.22063	1.44438	1.88855	0.277679	0.370179	0.196012	0.549406	0.732423	0.387823	0.674375	0.899022	0.476038	1.97856	1.18451	0.614255
P54886	Delta-1-pyrroline-5-carboxylate synthase OS=Homo sapiens GN=ALDH18A1 PE=1 SV=2 - [P5CS_HUMAN]	5	5	1.25503	1.59927	1.10356	1.61678	1.17313	1.04209	0.978629	0.799134	1.13599	1.77818	1.33966	1.20074	0.675358	1.09983	1.00891
B7Z3I9	Delta-aminolevulinic acid dehydratase OS=Homo sapiens PE=2 SV=1 - [B7Z3I9_HUMAN]	12	12	1.00688	1.23912	1.25634	0.658661	0.663311	0.516371	0.63204	0.663092	0.526831	0.658278	0.674423	0.502962	1.00215	1.01851	1.1109
Q13011	Delta(3,5)-Delta(2,4)-dienoyl-CoA isomerase, mitochondrial OS=Homo sapiens GN=ECH1 PE=1 SV=2 - [ECH1_HUMAN]	10	10	1.15801	1.12	0.96717	1.12532	1.03844	1.03243	1.24898	1.06516	1.05419	1.20613	1.09075	1.08547	1.08176	1.07048	0.987916
Q08495	Dematin OS=Homo sapiens GN=DMTN PE=1 SV=3 - [DEMA_HUMAN]	12	12	1.16529	1.46785	1.26923	0.994594	0.86809	0.690989	1.02769	0.850002	0.676423	1.01309	0.849882	0.683558	0.963444	0.969271	1.01165
C0LQF2	Deoxyribonuclease II (Fragment) OS=Homo sapiens PE=2 SV=1 - [C0LQF2_HUMAN]	2	2	1.95697	1.86443	0.952711	0.804113	0.578295	0.726285	0.843811	0.606844	0.76214	0.93701	0.478806	0.502572	1.04937	1.01153	0.963943
Q9Y315	Deoxyribose-phosphate aldolase OS=Homo sapiens GN=DERA PE=1 SV=2 - [DEOC_HUMAN]	16	16	1.12879	1.40032	1.30521	1.09068	0.944548	0.708744	1.12386	1.00529	0.793586	1.11604	1.07012	0.802176	1.05005	1.05264	0.986715
H0YNW5	Deoxyuridine 5'-triphosphate nucleotidohydrolase, mitochondrial OS=Homo sapiens GN=DUT PE=1 SV=1 - [H0YNW5_HUMAN]	7	7	0.943475	0.780772	0.944209	0.663847	0.734972	0.825187	0.745479	0.80128	0.906538	0.761379	0.777787	0.894945	1.0432	1.11594	0.970769
B4E1G1	Derlin-1 OS=Homo sapiens GN=DERL1 PE=1 SV=1 - [B4E1G1_HUMAN]	2	2	0.67241	1.14827	1.70769	1.58589	2.35851	1.38111	1.49697	2.22627	1.30367	1.73208	2.57593	1.50843	0.94393	1.09219	1.15706
F6RFD5	Destrin OS=Homo sapiens GN=DSTN PE=1 SV=1 - [F6RFD5_HUMAN]	4	5	0.935628	1.13671	1.19818	0.657767	0.774001	0.64163	0.773688	0.846691	0.690286	0.820503	0.888861	0.732224	1.14516	1.15973	1.04568
Q96JH7	Deubiquitinating protein VCIP135 OS=Homo sapiens GN=VCPIP1 PE=1 SV=2 - [VCIP1_HUMAN]	8	8	1.20839	1.15184	1.07332	0.613938	0.479754	0.472059	0.599928	0.521617	0.501106	0.534261	0.457334	0.475428	1.06926	0.967759	0.925599
A8MZF9	Developmentally-regulated GTP-binding protein 2 OS=Homo sapiens GN=DRG2 PE=1 SV=1 - [A8MZF9_HUMAN]	7	7	1.0638	1.22978	1.1465	0.686318	0.609952	0.544753	0.769271	0.723212	0.654723	0.73124	0.686018	0.575706	1.1638	1.03737	0.998029
Q86TQ8	Dihydrolipoamide S-succinyltransferase (E2 component of 2-oxo-glutarate complex), isoform CRA_c (Fragment) OS=Homo sapiens GN=DLST PE=2 SV=1 - [Q86TQ8_HUMAN]	6	6	1.16152	1.16346	1.05334	0.932119	0.802499	0.839003	0.844305	0.718043	0.724002	0.829907	0.694399	0.722224	0.962052	1.0451	1.03023
B4DFL1	Dihydrolipoyl dehydrogenase OS=Homo sapiens PE=2 SV=1 - [B4DFL1_HUMAN]	10	10	1.06521	1.24492	1.14998	0.756821	0.705545	0.637847	0.659965	0.621268	0.57987	0.730346	0.668524	0.597959	0.954167	1.00923	1.07133
Q16555	Dihydropyrimidinase-related protein 2 OS=Homo sapiens GN=DPYSL2 PE=1 SV=1 - [DPYL2_HUMAN]	6	6	1.51219	1.62776	1.06246	0.429138	0.262146	0.273816	0.453896	0.367661	0.384028	0.403466	0.246464	0.257436	1.0007	0.940791	0.915833
A0A024R529	Dihydroxyacetone kinase 2 homolog (Yeast), isoform CRA_a OS=Homo sapiens GN=DAK PE=4 SV=1 - [A0A024R529_HUMAN]	13	13	1.06735	1.23072	1.26054	0.624846	0.566353	0.490893	0.710506	0.689584	0.58529	0.742382	0.738368	0.567101	1.22868	1.21326	0.976515
Q86TI2	Dipeptidyl peptidase 9 OS=Homo sapiens GN=DPP9 PE=1 SV=3 - [DPP9_HUMAN]	7	7	1.06552	1.3577	1.14486	0.935783	0.931185	0.817004	0.975472	0.975029	0.685331	1.14856	0.934601	0.8466	1.05851	1.04488	1.02204
P53602	Diphosphomevalonate decarboxylase OS=Homo sapiens GN=MVD PE=1 SV=1 - [MVD1_HUMAN]	10	10	1.16341	1.44644	1.19491	0.451529	0.356768	0.317635	0.475778	0.365956	0.327175	0.568226	0.40262	0.350872	1.06748	1.05079	1.04571
Q9Y4D1	Disheveled-associated activator of morphogenesis 1 OS=Homo sapiens GN=DAAM1 PE=1 SV=2 - [DAAM1_HUMAN]	6	6	1.1024	1.02259	1.06107	1.09007	0.99537	0.954892	1.00371	1.06107	1.07902	1.01519	0.980269	1.02505	1.06981	0.935941	0.883781
Q16531	DNA damage-binding protein 1 OS=Homo sapiens GN=DDB1 PE=1 SV=1 - [DDB1_HUMAN]	33	36	1.09309	1.22086	1.13004	0.560414	0.495088	0.476716	0.634482	0.554908	0.493933	0.632709	0.570692	0.525883	1.09054	1.12691	1.03489
B5MDQ0	DNA excision repair protein ERCC-6-like OS=Homo sapiens GN=ERCC6L PE=1 SV=1 - [B5MDQ0_HUMAN]	2	2	1.0613	1.01099	0.952595	0.316177	0.297914	0.31274	0.318838	0.300421	0.315371	0.584371	0.550617	0.578017	1.00841	1.84824	1.83281
O00273	DNA fragmentation factor subunit alpha OS=Homo sapiens GN=DFFA PE=1 SV=1 - [DFFA_HUMAN]	6	6	0.926906	1.33406	1.531	0.922668	1.08695	0.706205	0.982299	1.12583	0.791165	1.0606	1.11636	0.776663	1.01745	1.07518	1.1068
B1AHB1	DNA helicase OS=Homo sapiens GN=MCM5 PE=1 SV=1 - [B1AHB1_HUMAN]	8	8	0.904064	1.00587	1.03885	0.769658	0.851035	0.910769	0.878238	1.15759	1.1143	0.942292	1.05323	1.03191	1.16348	1.25965	0.991915
B3KUD7	DNA helicase OS=Homo sapiens PE=2 SV=1 - [B3KUD7_HUMAN]	4	4	0.828293	0.938366	1.56005	0.814832	1.08565	0.868353	1.03613	1.65111	0.996537	1.04197	1.08907	1.16063	1.29445	1.34554	1.03947
B3KXZ4	DNA helicase OS=Homo sapiens PE=2 SV=1 - [B3KXZ4_HUMAN]	10	10	0.771845	0.954472	1.2086	0.804365	0.860214	0.711743	0.929036	1.13036	0.935264	1.07395	1.38932	1.09516	1.09687	1.21063	0.981921
B4DUE1	DNA ligase OS=Homo sapiens PE=2 SV=1 - [B4DUE1_HUMAN]	3	3	0.733995	1.15556	1.66307	0.70531	0.960919	0.675068	0.926792	1.3531	0.802028	0.843962	1.16809	0.719334	1.01986	1.06557	0.910627
Q14181	DNA polymerase alpha subunit B OS=Homo sapiens GN=POLA2 PE=1 SV=2 - [DPOA2_HUMAN]	2	2	0.982249	1.02846	1.04704	0.381007	0.387893	0.370466	0.71555	0.728482	0.695752	0.442165	0.450156	0.429931	1.87805	1.16052	0.617938
Q92878	DNA repair protein RAD50 OS=Homo sapiens GN=RAD50 PE=1 SV=1 - [RAD50_HUMAN]	17	17	1.05967	1.26021	1.29268	0.824031	0.763026	0.672473	0.837331	0.80601	0.666085	0.900912	0.836607	0.72491	1.01463	1.051	1.0782
G3V5Q1	DNA-(apurinic or apyrimidinic site) lyase (Fragment) OS=Homo sapiens GN=APEX1 PE=1 SV=1 - [G3V5Q1_HUMAN]	4	4	0.851207	0.870888	1.15625	1.03607	1.70554	1.1988	1.47923	1.93953	1.7433	1.68263	2.02396	1.97822	1.13719	1.18669	1.04353
P78527	DNA-dependent protein kinase catalytic subunit OS=Homo sapiens GN=PRKDC PE=1 SV=3 - [PRKDC_HUMAN]	41	41	0.714789	1.09003	1.56586	1.22857	1.8611	1.10334	1.26848	1.94745	1.20019	1.25481	2.16465	1.21363	1.03879	1.04727	1.00021
P62487	DNA-directed RNA polymerase II subunit RPB7 OS=Homo sapiens GN=POLR2G PE=1 SV=1 - [RPB7_HUMAN]	2	2	0.884216	0.853275	0.965007	0.73734	0.833891	0.864129	0.83259	0.941614	0.975758	0.863364	0.976417	1.01182	1.12918	1.17092	1.03696
A7E2Y5	DnaJ (Hsp40) homolog, subfamily C, member 13 OS=Homo sapiens GN=DNAJC13 PE=2 SV=1 - [A7E2Y5_HUMAN]	15	15	1.11123	1.29377	1.28477	0.611736	0.533777	0.424314	0.610729	0.618832	0.490826	0.58479	0.57968	0.480566	1.19013	1.07777	0.922577
Q59EH7	DnaJ (Hsp40) homolog, subfamily C, member 7 variant (Fragment) OS=Homo sapiens PE=2 SV=1 - [Q59EH7_HUMAN]	9	9	1.08182	1.23985	1.17973	0.447601	0.422115	0.35958	0.420632	0.411019	0.374271	0.468521	0.459779	0.404967	1.10531	1.19299	1.03154
P31689	DnaJ homolog subfamily A member 1 OS=Homo sapiens GN=DNAJA1 PE=1 SV=2 - [DNJA1_HUMAN]	2	3	1.04418	1.13557	1.08752	1.03169	0.988033	0.908519	1.10041	1.05384	0.969034	1.03694	0.993063	0.913144	1.06661	1.00509	0.942325
A0A087WT48	DnaJ homolog subfamily A member 2 (Fragment) OS=Homo sapiens GN=DNAJA2 PE=1 SV=1 - [A0A087WT48_HUMAN]	2	2	1.05538	1.19294	1.13035	0.981626	0.930116	0.82286	0.900815	0.853546	0.75512	0.951086	0.901179	0.79726	0.917677	0.968889	1.05581
Q8WW22	DnaJ homolog subfamily A member 4 OS=Homo sapiens GN=DNAJA4 PE=1 SV=1 - [DNJA4_HUMAN]	12	16	1.27803	1.08394	0.915164	0.691857	0.52054	0.594644	0.77578	0.594504	0.731553	0.82426	0.644079	0.756362	1.10822	1.13652	1.04142
P25685	DnaJ homolog subfamily B member 1 OS=Homo sapiens GN=DNAJB1 PE=1 SV=4 - [DNJB1_HUMAN]	11	12	1.07446	1.32428	1.17771	0.983138	0.900686	0.771368	1.03691	0.959059	0.793574	1.23781	1.03594	0.842901	1.0617	1.13611	1.06216
Q9UBS4	DnaJ homolog subfamily B member 11 OS=Homo sapiens GN=DNAJB11 PE=1 SV=1 - [DJB11_HUMAN]	3	3	0.767605	0.989018	1.34907	0.532908	0.681594	0.538826	0.369057	0.48079	0.356387	0.363065	0.540846	0.3506	1.02093	1.00839	0.983763
P25686	DnaJ homolog subfamily B member 2 OS=Homo sapiens GN=DNAJB2 PE=1 SV=3 - [DNJB2_HUMAN]	7	7	1.46899	1.6838	1.18718	1.15004	0.819787	0.567889	1.10429	0.806853	0.705815	1.17718	0.879342	0.715953	1.21053	0.905627	1.04561
Q9UDY4	DnaJ homolog subfamily B member 4 OS=Homo sapiens GN=DNAJB4 PE=1 SV=1 - [DNJB4_HUMAN]	2	4	1.08295	1.0173	0.828953	0.698045	0.60488	0.686171	0.666751	0.529746	0.65541	0.904903	0.588112	0.731836	0.955169	0.97228	1.11018
Q99543	DnaJ homolog subfamily C member 2 OS=Homo sapiens GN=DNAJC2 PE=1 SV=4 - [DNJC2_HUMAN]	5	5	1.28245	1.25803	0.980961	1.05157	0.819971	0.753287	1.07407	0.837511	0.654258	0.963899	0.705422	0.665293	1.01491	0.883187	1.07222
Q9H3Z4	DnaJ homolog subfamily C member 5 OS=Homo sapiens GN=DNAJC5 PE=1 SV=1 - [DNJC5_HUMAN]	2	2	1.25942	1.35292	1.07424	0.845994	0.671733	0.625312	0.874665	0.694497	0.646504	0.823762	0.65408	0.608879	1.03389	0.97372	0.941803
O75937	DnaJ homolog subfamily C member 8 OS=Homo sapiens GN=DNAJC8 PE=1 SV=2 - [DNJC8_HUMAN]	7	7	1.02266	1.18482	1.17085	0.529449	0.540795	0.477256	0.579187	0.579001	0.499436	0.568143	0.542381	0.450502	1.02825	1.01668	1.02391
Q8WXX5	DnaJ homolog subfamily C member 9 OS=Homo sapiens GN=DNAJC9 PE=1 SV=1 - [DNJC9_HUMAN]	9	9	0.947718	1.23617	1.30181	1.24448	1.31545	0.990461	1.4602	1.50236	1.15607	1.49595	1.65272	1.25319	1.13103	1.18656	1.04135
A0A0C4DGS1	Dolichyl-diphosphooligosaccharide--protein glycosyltransferase 48 kDa subunit OS=Homo sapiens GN=DDOST PE=1 SV=1 - [A0A0C4DGS1_HUMAN]	4	4	0.878852	1.05776	1.2209	0.705141	0.812509	0.716943	0.726512	0.732414	0.686838	0.916126	0.919377	0.752914	0.948987	1.11934	1.24175
Q96HX3	Dolichyl-diphosphooligosaccharide--protein glycosyltransferase subunit 1 (Fragment) OS=Homo sapiens PE=2 SV=1 - [Q96HX3_HUMAN]	10	10	0.849389	1.07364	1.26022	0.76625	0.929921	0.671065	0.797207	0.95429	0.724492	0.870666	0.998943	0.801146	0.956161	1.17463	1.21878
F5GXX5	Dolichyl-diphosphooligosaccharide--protein glycosyltransferase subunit DAD1 OS=Homo sapiens GN=DAD1 PE=1 SV=1 - [F5GXX5_HUMAN]	2	2	0.786529	0.891851	1.13391	0.399261	0.507625	0.447677	0.543629	0.691176	0.609552	0.388088	0.493419	0.435149	1.36159	0.972015	0.713884
F8W7U8	Double-strand break repair protein MRE11A OS=Homo sapiens GN=MRE11A PE=1 SV=1 - [F8W7U8_HUMAN]	12	12	1.00271	1.20006	1.24526	1.03079	1.02567	0.848147	1.06979	1.06101	0.818515	0.949492	0.964851	0.825231	1.05056	1.15356	1.00821
E9PQX9	Dr1-associated corepressor OS=Homo sapiens GN=DRAP1 PE=1 SV=1 - [E9PQX9_HUMAN]	2	2	0.989875	0.963739	0.973596	1.43876	1.45347	1.49289	1.39918	1.41349	1.45182	1.69617	1.71352	1.75999	0.97249	1.17891	1.21226
Q9UJU6	Drebrin-like protein OS=Homo sapiens GN=DBNL PE=1 SV=1 - [DBNL_HUMAN]	10	10	1.11295	1.2764	1.16149	0.552171	0.541222	0.42255	0.701908	0.621661	0.521861	0.687254	0.600125	0.500416	1.11459	1.18223	0.987895
P36507	Dual specificity mitogen-activated protein kinase kinase 2 OS=Homo sapiens GN=MAP2K2 PE=1 SV=1 - [MP2K2_HUMAN]	10	14	1.21011	1.22623	1.00609	0.530773	0.427892	0.417726	0.661796	0.503384	0.506472	0.683362	0.515598	0.514542	1.04199	1.09788	1.02146
P46734	Dual specificity mitogen-activated protein kinase kinase 3 OS=Homo sapiens GN=MAP2K3 PE=1 SV=2 - [MP2K3_HUMAN]	10	15	0.98575	1.02206	1.01842	0.344069	0.353008	0.33222	0.338935	0.356385	0.348068	0.352766	0.370119	0.327076	1.02257	0.988587	1.01765
Q9BVJ7	Dual specificity protein phosphatase 23 OS=Homo sapiens GN=DUSP23 PE=1 SV=1 - [DUS23_HUMAN]	3	3	0.995253	0.811414	1.12186	1.07881	1.07338	1.32954	1.53434	1.54166	1.46737	1.52167	1.57877	1.45371	1.3726	1.31129	0.959047
Q13627	Dual specificity tyrosine-phosphorylation-regulated kinase 1A OS=Homo sapiens GN=DYRK1A PE=1 SV=2 - [DYR1A_HUMAN]	4	4	1.08759	1.11954	1.09874	0.91424	0.825882	0.955796	0.79109	0.915214	0.771359	0.581433	0.818836	0.628459	0.910117	0.843234	1.05549
E7EX90	Dynactin subunit 1 OS=Homo sapiens GN=DCTN1 PE=1 SV=1 - [E7EX90_HUMAN]	29	34	1.01902	1.16084	1.18408	0.72695	0.740257	0.629096	0.767341	0.784794	0.6581	0.763398	0.762408	0.656649	1.06993	1.07136	0.994862
Q13561	Dynactin subunit 2 OS=Homo sapiens GN=DCTN2 PE=1 SV=4 - [DCTN2_HUMAN]	17	17	0.919701	1.07057	1.14374	0.649517	0.713621	0.62601	0.759254	0.842971	0.697147	0.793835	0.857472	0.717897	1.09939	1.13312	1.02959
X6RCK5	Dynactin subunit 3 (Fragment) OS=Homo sapiens GN=DCTN3 PE=1 SV=1 - [X6RCK5_HUMAN]	6	6	0.916038	1.0282	1.1627	0.663446	0.705315	0.594015	0.736476	0.830818	0.712547	0.783331	0.854957	0.753992	1.2002	1.1807	1.06033
Q9UJW0	Dynactin subunit 4 OS=Homo sapiens GN=DCTN4 PE=1 SV=1 - [DCTN4_HUMAN]	8	8	0.934683	1.14808	1.16372	0.629811	0.696679	0.598667	0.677678	0.742035	0.61437	0.698372	0.733428	0.651041	1.03217	1.08704	1.06399
H3BR94	Dynactin subunit 5 OS=Homo sapiens GN=DCTN5 PE=1 SV=1 - [H3BR94_HUMAN]	3	3	0.809981	1.02881	1.16729	0.776725	0.961721	0.787539	0.753321	0.903122	0.751547	1.21605	1.06231	0.913748	0.955726	1.31315	1.21582
O00399	Dynactin subunit 6 OS=Homo sapiens GN=DCTN6 PE=1 SV=1 - [DCTN6_HUMAN]	3	3	1.10036	1.24494	1.13139	1.08289	0.984123	0.859668	0.920098	0.745799	0.737656	1.28481	1.1426	0.972033	0.849668	1.18646	1.39638
G8JLD5	Dynamin-1-like protein OS=Homo sapiens GN=DNM1L PE=1 SV=1 - [G8JLD5_HUMAN]	8	8	1.31024	1.35686	0.977872	1.44237	1.18151	1.3772	1.80736	1.40957	1.23861	1.84066	1.46564	1.34425	1.10363	1.10338	1.02176
P50570	Dynamin-2 OS=Homo sapiens GN=DNM2 PE=1 SV=2 - [DYN2_HUMAN]	5	29	1.26819	1.40965	1.16948	1.2053	0.897986	0.818899	1.20681	1.03484	0.851575	1.30541	1.07084	0.956317	0.984121	1.20568	1.05846
B0I1S0	DYNC2H1 variant protein OS=Homo sapiens PE=2 SV=1 - [B0I1S0_HUMAN]	2	2	1.07846	0.969343	0.898819	0.258994	0.240152	0.267186	0.437564	0.40573	0.451403	0.438755	0.406834	0.452632	1.68947	1.69407	1.00272
Q96FJ2	Dynein light chain 2, cytoplasmic OS=Homo sapiens GN=DYNLL2 PE=1 SV=1 - [DYL2_HUMAN]	3	3	1.32563	1.55103	1.11076	2.3891	1.27174	1.22436	1.5144	1.1424	0.976387	1.53683	1.10738	0.990849	0.916747	0.870765	1.01481
O75923	Dysferlin OS=Homo sapiens GN=DYSF PE=1 SV=1 - [DYSF_HUMAN]	36	36	0.608057	0.804247	1.21497	3.04265	4.26631	3.62102	3.48914	6.20053	5.07467	3.60224	6.20606	5.31768	1.13458	1.12295	1.01452
Q9Y4X5	E3 ubiquitin-protein ligase ARIH1 OS=Homo sapiens GN=ARIH1 PE=1 SV=2 - [ARI1_HUMAN]	8	8	0.90548	1.1757	1.38001	0.751328	0.87929	0.632291	0.81894	0.927477	0.696558	0.844133	1.06798	0.763078	1.02589	1.13996	1.12382
Q9ULT8	E3 ubiquitin-protein ligase HECTD1 OS=Homo sapiens GN=HECTD1 PE=1 SV=3 - [HECD1_HUMAN]	7	7	0.961296	0.975958	1.12445	0.63407	0.628072	0.645474	0.605112	0.599388	0.615996	0.829503	0.782384	0.815327	0.954331	1.14593	1.20077
Q5T447	E3 ubiquitin-protein ligase HECTD3 OS=Homo sapiens GN=HECTD3 PE=1 SV=1 - [HECD3_HUMAN]	6	6	0.988497	1.10231	1.18117	0.757927	1.0051	0.524789	0.942957	1.00239	1.02652	1.08164	1.04794	1.01263	0.904852	1.15547	1.00184
Q7Z6Z7	E3 ubiquitin-protein ligase HUWE1 OS=Homo sapiens GN=HUWE1 PE=1 SV=3 - [HUWE1_HUMAN]	62	62	1.10446	1.2615	1.16543	0.703103	0.63226	0.544809	0.703375	0.653627	0.559832	0.711802	0.659652	0.561032	1.03511	1.03763	1.02055
Q6UWE0	E3 ubiquitin-protein ligase LRSAM1 OS=Homo sapiens GN=LRSAM1 PE=1 SV=1 - [LRSM1_HUMAN]	5	5	1.29155	1.12882	0.963843	0.489991	0.444851	0.448871	0.843733	0.673527	0.697116	0.856425	0.731255	0.733261	1.34972	1.36073	1.00816
Q9UHC7	E3 ubiquitin-protein ligase makorin-1 OS=Homo sapiens GN=MKRN1 PE=1 SV=3 - [MKRN1_HUMAN]	2	2	0.880841	1.02088	1.15898	0.45103	0.512045	0.441807	0.519058	0.589276	0.508444	0.45933	0.521468	0.449937	1.15083	1.0184	0.88493
Q96PU5	E3 ubiquitin-protein ligase NEDD4-like OS=Homo sapiens GN=NEDD4L PE=1 SV=2 - [NED4L_HUMAN]	3	6	0.854555	0.915798	1.07167	0.52001	0.575888	0.492575	0.602485	0.729636	0.698948	0.635146	0.720142	0.61596	1.50934	1.19035	0.828502
A0A096LNV3	E3 ubiquitin-protein ligase RNF114 (Fragment) OS=Homo sapiens GN=RNF114 PE=1 SV=1 - [A0A096LNV3_HUMAN]	3	3	1.16453	1.40929	1.21018	0.747858	0.482511	0.436717	0.895975	0.644517	0.583347	0.961222	0.805014	0.68206	1.26968	1.47078	1.15839
E7EP22	E3 ubiquitin-protein ligase RNF14 (Fragment) OS=Homo sapiens GN=RNF14 PE=1 SV=7 - [E7EP22_HUMAN]	3	3	0.947714	1.12957	1.19188	0.559908	0.590798	0.495684	0.900831	0.95053	0.797502	0.752586	0.794107	0.666261	1.60889	1.34412	0.835435
A0A0A0MTR7	E3 ubiquitin-protein ligase RNF213 OS=Homo sapiens GN=RNF213 PE=1 SV=1 - [A0A0A0MTR7_HUMAN]	9	9	0.876239	1.44638	1.23714	0.912779	0.952957	0.790165	1.01771	0.968708	0.742213	0.683766	0.861362	0.518496	0.994186	0.840104	0.90438
P19474	E3 ubiquitin-protein ligase TRIM21 OS=Homo sapiens GN=TRIM21 PE=1 SV=1 - [RO52_HUMAN]	10	10	1.28909	1.35372	1.12117	0.410274	0.376151	0.342667	0.495443	0.46095	0.356507	0.605411	0.433705	0.372148	1.22544	1.13013	1.04387
C9JI91	E3 ubiquitin-protein ligase TRIM56 (Fragment) OS=Homo sapiens GN=TRIM56 PE=1 SV=1 - [C9JI91_HUMAN]	2	2	1.04583	1.09116	1.04334	0.295004	0.336018	0.194863	0.53368	0.607877	0.352518	0.421589	0.480202	0.278478	1.80906	1.4291	0.789966
Q8NG06	E3 ubiquitin-protein ligase TRIM58 OS=Homo sapiens GN=TRIM58 PE=2 SV=2 - [TRI58_HUMAN]	17	17	1.14524	1.13057	1.02847	0.847794	0.736482	0.762574	0.771191	0.737622	0.713022	0.837034	0.749464	0.720854	0.959363	0.967103	1.03598
Q8IWV7	E3 ubiquitin-protein ligase UBR1 OS=Homo sapiens GN=UBR1 PE=1 SV=1 - [UBR1_HUMAN]	11	11	1.31673	1.40425	1.04509	0.640532	0.544538	0.401964	0.610074	0.430608	0.450914	0.736545	0.592787	0.479246	1.03757	1.1992	1.01063
Q8IWV8	E3 ubiquitin-protein ligase UBR2 OS=Homo sapiens GN=UBR2 PE=1 SV=1 - [UBR2_HUMAN]	6	6	0.941268	1.1932	1.18614	0.365569	0.40493	0.345744	0.443835	0.474099	0.404802	0.445891	0.471146	0.395415	1.25635	1.32038	0.943504
Q5T4S7	E3 ubiquitin-protein ligase UBR4 OS=Homo sapiens GN=UBR4 PE=1 SV=1 - [UBR4_HUMAN]	46	92	1.08132	1.284	1.1765	0.767073	0.660683	0.608949	0.794821	0.729105	0.623791	0.83318	0.757925	0.620818	1.1133	1.09218	1.01954
Q14258	E3 ubiquitin/ISG15 ligase TRIM25 OS=Homo sapiens GN=TRIM25 PE=1 SV=2 - [TRI25_HUMAN]	11	11	1.03766	1.30817	1.2206	0.757597	0.677714	0.543352	0.860262	0.738652	0.608744	0.818699	0.79908	0.53807	1.0128	1.07817	1.05568
O94874	E3 UFM1-protein ligase 1 OS=Homo sapiens GN=UFL1 PE=1 SV=2 - [UFL1_HUMAN]	2	2	1.0614	1.56669	1.47607	0.869681	0.960927	0.880049	0.932262	1.03007	0.943376	1.12838	1.06311	0.72023	1.07196	1.36106	1.26969
Q15075	Early endosome antigen 1 OS=Homo sapiens GN=EEA1 PE=1 SV=2 - [EEA1_HUMAN]	3	3	0.979016	1.55858	1.59198	0.572202	0.593292	0.352223	0.671155	0.68554	0.43062	0.868841	0.790535	0.381338	1.11493	1.23306	0.963824
O95834	Echinoderm microtubule-associated protein-like 2 OS=Homo sapiens GN=EML2 PE=1 SV=1 - [EMAL2_HUMAN]	7	7	0.973696	1.41168	1.21468	2.80589	2.49847	1.93825	2.13579	2.50241	2.04775	2.83228	2.97014	2.22519	1.08236	1.16156	1.21492
Q96C19	EF-hand domain-containing protein D2 OS=Homo sapiens GN=EFHD2 PE=1 SV=1 - [EFHD2_HUMAN]	2	3	0.993619	0.944713	1.01501	1.01263	0.672057	1.0719	1.30728	1.17415	1.38379	1.759	1.08716	1.86194	1.29097	1.73706	1.34554
Q8N3D4	EH domain-binding protein 1-like protein 1 OS=Homo sapiens GN=EHBP1L1 PE=1 SV=2 - [EH1L1_HUMAN]	6	6	1.19653	1.34046	1.05368	1.21362	0.490974	0.815948	0.736216	0.477144	0.724071	1.04715	0.703587	0.804588	1.06082	1.20998	1.22167
Q9H4M9	EH domain-containing protein 1 OS=Homo sapiens GN=EHD1 PE=1 SV=2 - [EHD1_HUMAN]	19	21	1.07312	1.2256	1.1753	0.671355	0.612388	0.530484	0.743468	0.718118	0.617932	0.791066	0.726364	0.626515	1.15687	1.15701	1.00258
H0YME5	eIF-2-alpha kinase GCN2 (Fragment) OS=Homo sapiens GN=EIF2AK4 PE=1 SV=1 - [H0YME5_HUMAN]	2	2	1.06188	0.856448	0.806538	0.247256	0.232847	0.2887	0.448929	0.422768	0.524176	0.433854	0.408571	0.506573	1.81564	1.75467	0.966419
P13804	Electron transfer flavoprotein subunit alpha, mitochondrial OS=Homo sapiens GN=ETFA PE=1 SV=1 - [ETFA_HUMAN]	11	11	1.16672	1.13899	0.943079	0.448904	0.375775	0.384691	0.457827	0.391166	0.409158	0.491338	0.429648	0.449131	1.07241	1.10693	1.04601
P38117	Electron transfer flavoprotein subunit beta OS=Homo sapiens GN=ETFB PE=1 SV=3 - [ETFB_HUMAN]	7	7	0.903708	1.08513	1.19494	0.604013	0.596916	0.564715	0.385717	0.425115	0.362535	0.476559	0.49066	0.473189	0.882167	1.02934	1.16162
P68104	Elongation factor 1-alpha 1 OS=Homo sapiens GN=EEF1A1 PE=1 SV=1 - [EF1A1_HUMAN]	19	21	0.958215	1.1639	1.14333	0.230045	0.204809	0.176057	0.181302	0.180979	0.159131	0.198878	0.192476	0.170506	0.967314	0.986956	1.06798
P29692	Elongation factor 1-delta OS=Homo sapiens GN=EEF1D PE=1 SV=5 - [EF1D_HUMAN]	8	9	1.46346	1.80698	1.19848	0.201488	0.141869	0.120853	0.155733	0.098935	0.0832111	0.153936	0.111055	0.0829598	0.938512	0.923975	0.963974
P26641	Elongation factor 1-gamma OS=Homo sapiens GN=EEF1G PE=1 SV=3 - [EF1G_HUMAN]	21	21	1.5155	1.84411	1.20217	0.128255	0.0800661	0.0693858	0.120965	0.0786229	0.0644887	0.129198	0.0820063	0.0681971	1.08663	1.09752	1.04257
P13639	Elongation factor 2 OS=Homo sapiens GN=EEF2 PE=1 SV=4 - [EF2_HUMAN]	31	33	0.957405	1.39165	1.45519	0.370738	0.36169	0.25805	0.362365	0.383042	0.263933	0.360426	0.388365	0.254051	1.02732	1.00464	0.977237
C9IZ01	Elongation factor G, mitochondrial OS=Homo sapiens GN=GFM1 PE=1 SV=1 - [C9IZ01_HUMAN]	3	3	0.87869	0.827851	0.942142	0.929584	0.919115	0.924938	0.70085	0.797607	0.846589	0.699609	0.796195	0.845091	0.837416	0.929595	0.99823
P49411	Elongation factor Tu, mitochondrial OS=Homo sapiens GN=TUFM PE=1 SV=2 - [EFTU_HUMAN]	4	4	0.934941	1.08713	1.11817	0.194864	0.214946	0.197775	0.22885	0.239249	0.233666	0.200108	0.195863	0.19648	1.18148	1.03532	1.01018
P50402	Emerin OS=Homo sapiens GN=EMD PE=1 SV=1 - [EMD_HUMAN]	2	2	0.785636	0.924374	1.17659	0.229716	0.307052	0.20705	0.450632	0.573589	0.487499	0.276805	0.369994	0.249493	1.11405	1.20499	1.08163
O94919	Endonuclease domain-containing 1 protein OS=Homo sapiens GN=ENDOD1 PE=1 SV=2 - [ENDD1_HUMAN]	9	9	1.00725	1.1302	0.921526	0.844689	0.708812	0.656994	0.555379	0.546969	0.533506	0.781973	0.601435	0.624658	0.789254	1.06273	1.16558
Q99961	Endophilin-A2 OS=Homo sapiens GN=SH3GL1 PE=1 SV=1 - [SH3G1_HUMAN]	4	4	1.37824	1.27734	0.977567	0.787331	0.602557	0.616384	1.22847	0.89133	0.814828	1.16734	0.846978	0.730622	1.60248	1.39299	0.948029
Q9Y371	Endophilin-B1 OS=Homo sapiens GN=SH3GLB1 PE=1 SV=1 - [SHLB1_HUMAN]	5	6	1.22526	1.10814	0.891363	0.837133	0.684475	0.788434	1.05882	0.894667	0.967079	0.91009	0.819216	0.91906	1.21584	1.15547	0.950347
Q9NR46	Endophilin-B2 OS=Homo sapiens GN=SH3GLB2 PE=1 SV=1 - [SHLB2_HUMAN]	7	8	1.42911	1.26565	0.898063	1.23472	0.88861	1.02916	1.28997	0.925962	1.04809	1.27086	0.913424	1.03858	1.00607	1.01386	0.987561
P30040	Endoplasmic reticulum resident protein 29 OS=Homo sapiens GN=ERP29 PE=1 SV=4 - [ERP29_HUMAN]	7	7	0.943136	1.0873	1.14861	0.669369	0.725594	0.69507	0.717073	0.705923	0.653283	0.784798	0.807786	0.721787	0.975055	1.1306	1.14364
Q9BS26	Endoplasmic reticulum resident protein 44 OS=Homo sapiens GN=ERP44 PE=1 SV=1 - [ERP44_HUMAN]	3	4	0.95819	1.21674	1.33158	0.548474	0.572406	0.470455	0.784234	0.818454	0.713456	0.685449	0.726275	0.563348	1.42985	1.2463	0.887374
O60869	Endothelial differentiation-related factor 1 OS=Homo sapiens GN=EDF1 PE=1 SV=1 - [EDF1_HUMAN]	2	2	1.07085	1.13983	1.02219	0.51985	0.466197	0.456075	0.263737	0.236517	0.231382	0.511601	0.477751	0.25276	0.507333	0.554207	1.09239
A0A087WTH0	Enolase-phosphatase E1 OS=Homo sapiens GN=ENOPH1 PE=1 SV=2 - [A0A087WTH0_HUMAN]	4	4	1.0418	1.28778	1.21528	0.757256	0.726875	0.598112	0.831351	0.792947	0.607857	0.821834	0.788863	0.642068	0.95276	1.00743	1.0344
P42126	Enoyl-CoA delta isomerase 1, mitochondrial OS=Homo sapiens GN=ECI1 PE=1 SV=1 - [ECI1_HUMAN]	4	4	1.32996	1.49194	1.13377	1.5772	1.09311	0.950122	1.53593	1.2087	1.05339	1.52652	1.16674	1.0297	0.959104	0.995353	1.00593
P30084	Enoyl-CoA hydratase, mitochondrial OS=Homo sapiens GN=ECHS1 PE=1 SV=4 - [ECHM_HUMAN]	4	4	0.847676	1.1281	1.21455	0.78647	0.680276	0.560104	0.756194	0.729118	0.600318	0.832402	0.98198	0.737881	1.0718	1.16329	1.10078
Q4VB86	EPB41 protein OS=Homo sapiens GN=EPB41 PE=1 SV=2 - [Q4VB86_HUMAN]	17	18	0.830334	1.32858	1.59497	0.594245	0.736172	0.457936	0.646256	0.764043	0.487259	0.673337	0.7865	0.504778	1.04987	0.976113	1.00361
A0A024R7G6	Epidermal growth factor receptor pathway substrate 15-like 1, isoform CRA_a OS=Homo sapiens GN=EPS15L1 PE=4 SV=1 - [A0A024R7G6_HUMAN]	5	5	1.27295	1.58159	1.16745	0.894605	0.639399	0.563408	0.831442	0.625276	0.568906	0.881105	0.612979	0.52506	1.05114	1.1066	1.05973
B1AUU8	Epidermal growth factor receptor substrate 15 OS=Homo sapiens GN=EPS15 PE=1 SV=1 - [B1AUU8_HUMAN]	11	11	1.17753	1.27553	1.11266	0.654164	0.556508	0.474299	0.664669	0.579821	0.527019	0.866211	0.657717	0.60722	1.01241	1.15792	1.13581
J3KMY5	Epididymal secretory protein E1 OS=Homo sapiens GN=NPC2 PE=1 SV=1 - [J3KMY5_HUMAN]	4	4	0.836368	1.1092	1.39597	0.510109	0.580125	0.478718	0.489131	0.572329	0.439558	0.533858	0.624489	0.458139	0.972767	1.10352	1.03892
Q6PUJ7	Epididymis luminal protein 215 OS=Homo sapiens GN=HEL-S-54e PE=2 SV=1 - [Q6PUJ7_HUMAN]	11	11	0.99148	1.17354	1.19257	0.830159	0.887822	0.691113	0.878951	0.9216	0.772468	0.958427	0.955802	0.785745	1.06075	1.11817	0.999594
Q9BTA4	Epididymis secretory protein Li 286 (Fragment) OS=Homo sapiens GN=HEL-S-286 PE=2 SV=1 - [Q9BTA4_HUMAN]	5	5	1.33596	1.05662	0.890852	0.146784	0.11421	0.125525	0.216095	0.177038	0.14113	0.212641	0.174208	0.153927	1.20962	1.36167	1.10583
V9HW35	Epididymis secretory protein Li 55 OS=Homo sapiens GN=HEL-S-55 PE=2 SV=1 - [V9HW35_HUMAN]	9	9	1.30156	1.39257	1.0504	1.05844	0.848232	0.783711	1.1127	0.815505	0.761436	1.09801	0.840982	0.795077	0.922674	1.00274	1.03142
P07099	Epoxide hydrolase 1 OS=Homo sapiens GN=EPHX1 PE=1 SV=1 - [HYEP_HUMAN]	4	4	1.39165	1.50082	1.24463	0.866751	0.55155	0.591034	0.886624	0.626788	0.502073	0.64541	0.567386	0.395874	1.1374	0.667095	0.947754
Q9Y6I3	Epsin-1 OS=Homo sapiens GN=EPN1 PE=1 SV=2 - [EPN1_HUMAN]	5	5	1.02694	1.38097	1.27179	0.967217	0.890745	0.70039	1.31785	1.20405	0.897892	1.44414	1.27404	1.00178	1.35173	1.43031	1.09583
Q99808	Equilibrative nucleoside transporter 1 OS=Homo sapiens GN=SLC29A1 PE=1 SV=3 - [S29A1_HUMAN]	6	6	1.16383	1.25939	1.03385	1.53992	1.20578	1.27411	2.11351	1.82676	1.64991	2.05302	1.64969	1.59335	1.37002	1.2542	0.929549
Q8N766	ER membrane protein complex subunit 1 OS=Homo sapiens GN=EMC1 PE=1 SV=1 - [EMC1_HUMAN]	3	3	0.726782	0.78172	1.07559	0.546864	0.752445	0.699564	0.473164	0.651039	0.605286	0.446281	0.614051	0.570896	0.865232	0.816074	0.943185
E5RHW4	Erlin-2 (Fragment) OS=Homo sapiens GN=ERLIN2 PE=1 SV=1 - [E5RHW4_HUMAN]	2	3	0.85794	0.992036	1.1563	0.558959	0.651513	0.563446	0.505854	0.589615	0.509915	0.812588	0.947138	0.819111	0.904994	1.45375	1.60637
P27105	Erythrocyte band 7 integral membrane protein OS=Homo sapiens GN=STOM PE=1 SV=3 - [STOM_HUMAN]	15	15	1.0498	1.24128	1.24587	0.488041	0.472212	0.371323	0.539549	0.515478	0.422897	0.560198	0.553419	0.43532	1.13835	1.14585	1.06006
P16452	Erythrocyte membrane protein band 4.2 OS=Homo sapiens GN=EPB42 PE=1 SV=3 - [EPB42_HUMAN]	26	26	1.06485	1.26364	1.18501	0.788556	0.766962	0.621064	0.896498	0.821223	0.693452	0.913428	0.833798	0.700232	1.04093	1.11762	0.988485
E9PQS1	Ester hydrolase C11orf54 (Fragment) OS=Homo sapiens GN=C11orf54 PE=1 SV=1 - [E9PQS1_HUMAN]	4	4	1.20251	0.957588	0.796324	1.22065	1.03745	1.24877	1.09934	0.949604	1.17116	1.06061	0.867887	1.09625	0.966149	0.894012	0.933828
Q92506	Estradiol 17-beta-dehydrogenase 8 OS=Homo sapiens GN=HSD17B8 PE=1 SV=2 - [DHB8_HUMAN]	3	3	0.859602	0.973191	1.13214	0.869112	1.23282	0.804063	0.974353	1.30141	0.901427	0.960253	1.3621	0.888382	0.92666	1.10487	0.985528
Q99447	Ethanolamine-phosphate cytidylyltransferase OS=Homo sapiens GN=PCYT2 PE=1 SV=1 - [PCY2_HUMAN]	10	10	1.53844	1.48244	0.916895	1.27902	0.828516	0.889951	1.34944	1.07255	1.01256	1.47588	1.09692	1.00497	1.22163	1.14414	1.03044
Q9NTX5	Ethylmalonyl-CoA decarboxylase OS=Homo sapiens GN=ECHDC1 PE=1 SV=2 - [ECHD1_HUMAN]	10	10	0.796192	1.14168	1.28754	1.12692	1.28188	0.8941	1.20916	1.40175	1.07137	1.09088	1.67206	1.04335	1.08908	1.09363	0.981194
E7EQG2	Eukaryotic initiation factor 4A-II OS=Homo sapiens GN=EIF4A2 PE=1 SV=1 - [E7EQG2_HUMAN]	3	12	1.08999	1.12926	1.0193	0.89288	0.811688	0.724767	1.27175	1.17855	1.07	1.15392	1.12739	1.09122	1.45198	1.40472	0.967449
P38919	Eukaryotic initiation factor 4A-III OS=Homo sapiens GN=EIF4A3 PE=1 SV=4 - [IF4A3_HUMAN]	10	13	0.926966	1.00287	1.09604	0.813887	0.869865	0.778238	0.926694	1.02866	0.951049	0.953657	1.07244	0.956967	1.17806	1.10383	1.05947
B7Z7P8	Eukaryotic peptide chain release factor subunit 1 OS=Homo sapiens GN=ETF1 PE=1 SV=1 - [B7Z7P8_HUMAN]	15	15	0.792689	1.13174	1.40004	0.593697	0.772864	0.524833	0.650436	0.84603	0.581848	0.671649	0.827547	0.59383	1.14154	1.1422	1.02698
A6NJH9	Eukaryotic translation initiation factor 1A, Y-chromosomal OS=Homo sapiens GN=EIF1AY PE=1 SV=1 - [A6NJH9_HUMAN]	3	3	1.38397	1.20593	0.881741	0.442885	0.357259	0.367256	0.374084	0.30176	0.310205	0.404881	0.326603	0.335742	1.12626	0.91419	1.08232
O60739	Eukaryotic translation initiation factor 1b OS=Homo sapiens GN=EIF1B PE=1 SV=2 - [EIF1B_HUMAN]	2	2	1.5085	1.46823	0.973304	0.41836	0.277336	0.284942	0.522491	0.346365	0.355866	0.522619	0.34645	0.355953	1.2489	1.24921	1.00024
B5BU01	Eukaryotic translation initiation factor 2 beta OS=Homo sapiens GN=EIF2S2 PE=2 SV=1 - [B5BU01_HUMAN]	11	11	1.10362	1.41411	1.28757	0.369577	0.300742	0.260598	0.297613	0.275867	0.237237	0.325982	0.286997	0.246307	1.02433	1.04186	1.15072
P05198	Eukaryotic translation initiation factor 2 subunit 1 OS=Homo sapiens GN=EIF2S1 PE=1 SV=3 - [IF2A_HUMAN]	19	19	1.01535	1.29996	1.26572	0.410174	0.405802	0.300564	0.427816	0.409031	0.326902	0.409439	0.41507	0.325735	1.0755	1.08025	0.990423
P41091	Eukaryotic translation initiation factor 2 subunit 3 OS=Homo sapiens GN=EIF2S3 PE=1 SV=3 - [IF2G_HUMAN]	16	16	1.06024	1.30031	1.20119	0.349194	0.322005	0.270633	0.407022	0.375655	0.29491	0.353736	0.326891	0.275348	1.09879	1.02105	0.937151
F8WAE5	Eukaryotic translation initiation factor 2A OS=Homo sapiens GN=EIF2A PE=1 SV=1 - [F8WAE5_HUMAN]	3	3	1.18839	1.43648	1.17368	0.289142	0.243306	0.201286	0.175702	0.147849	0.122315	0.203059	0.170869	0.141359	0.607666	0.702281	1.1557
P41214	Eukaryotic translation initiation factor 2D OS=Homo sapiens GN=EIF2D PE=1 SV=3 - [EIF2D_HUMAN]	2	4	1.16108	1.34281	1.15652	0.552391	0.475757	0.411369	0.929118	0.80022	0.69192	0.866898	0.746632	0.645585	1.68199	1.56936	0.933034
J9R021	Eukaryotic translation initiation factor 3 subunit A OS=Homo sapiens GN=eIF3a PE=2 SV=1 - [J9R021_HUMAN]	27	27	1.46755	1.55537	1.02426	0.352009	0.236608	0.234433	0.348124	0.219613	0.220477	0.319587	0.217296	0.215751	0.956147	0.855818	0.988851
B4DXN6	Eukaryotic translation initiation factor 3 subunit B OS=Homo sapiens GN=EIF3B PE=2 SV=1 - [B4DXN6_HUMAN]	15	15	1.39055	1.39421	1.02838	0.444843	0.310567	0.294936	0.490966	0.339273	0.333458	0.455111	0.318024	0.334001	1.07697	1.00678	0.967497
B4DVQ5	Eukaryotic translation initiation factor 3 subunit C OS=Homo sapiens GN=EIF3C PE=2 SV=1 - [B4DVQ5_HUMAN]	20	20	1.46965	1.57257	1.06054	0.371312	0.247459	0.232718	0.312309	0.210449	0.198187	0.342652	0.235033	0.216979	0.905803	0.981034	1.07327
O15371	Eukaryotic translation initiation factor 3 subunit D OS=Homo sapiens GN=EIF3D PE=1 SV=1 - [EIF3D_HUMAN]	8	8	1.53744	1.46587	0.962902	0.425079	0.306368	0.310395	0.304577	0.197855	0.189675	0.390382	0.252865	0.284801	0.944335	1.0083	1.17222
B3KW56	Eukaryotic translation initiation factor 3 subunit E OS=Homo sapiens GN=EIF3S6 PE=2 SV=1 - [B3KW56_HUMAN]	13	13	1.40835	1.52319	1.03733	0.502457	0.376728	0.383787	0.517172	0.387761	0.395027	0.373675	0.241526	0.253607	0.98937	1.03996	1.08776
O75821	Eukaryotic translation initiation factor 3 subunit G OS=Homo sapiens GN=EIF3G PE=1 SV=2 - [EIF3G_HUMAN]	10	10	1.3471	1.46633	1.06297	0.429999	0.320173	0.302958	0.447538	0.339541	0.300509	0.423293	0.32529	0.289188	1.00575	1.02406	0.980867
A0A087WZK9	Eukaryotic translation initiation factor 3 subunit H OS=Homo sapiens GN=EIF3H PE=1 SV=1 - [A0A087WZK9_HUMAN]	10	10	1.22589	1.41851	1.06829	0.345735	0.245066	0.231152	0.357021	0.271163	0.257962	0.371546	0.289005	0.249734	1.10429	1.05924	1.06203
Q13347	Eukaryotic translation initiation factor 3 subunit I OS=Homo sapiens GN=EIF3I PE=1 SV=1 - [EIF3I_HUMAN]	11	11	1.40259	1.45458	1.03386	0.417342	0.329409	0.29315	0.36473	0.256624	0.251325	0.393185	0.293055	0.277394	0.892466	0.975572	1.05669
O75822	Eukaryotic translation initiation factor 3 subunit J OS=Homo sapiens GN=EIF3J PE=1 SV=2 - [EIF3J_HUMAN]	12	12	1.12304	1.2381	1.11913	1.14857	1.02889	0.888646	1.35037	1.15006	1.00161	1.40322	1.1563	1.07071	1.1472	1.14946	1.01093
K7ES31	Eukaryotic translation initiation factor 3 subunit K OS=Homo sapiens GN=EIF3K PE=1 SV=1 - [K7ES31_HUMAN]	3	3	1.43804	1.43379	0.997045	0.406547	0.28198	0.300325	0.393468	0.30654	0.326483	0.45662	0.314088	0.314068	1.0871	1.17039	1.1605
Q9Y262	Eukaryotic translation initiation factor 3 subunit L OS=Homo sapiens GN=EIF3L PE=1 SV=1 - [EIF3L_HUMAN]	14	14	1.44986	1.58813	1.09991	0.314923	0.228699	0.215163	0.285219	0.198778	0.173341	0.278305	0.206547	0.173381	1.00064	0.944206	0.997688
Q7L2H7	Eukaryotic translation initiation factor 3 subunit M OS=Homo sapiens GN=EIF3M PE=1 SV=1 - [EIF3M_HUMAN]	12	12	1.30552	1.41967	1.06522	0.443119	0.338873	0.3098	0.534783	0.412212	0.374024	0.552782	0.436191	0.409491	1.08241	1.10978	1.06669
H0Y3P2	Eukaryotic translation initiation factor 4 gamma 2 OS=Homo sapiens GN=EIF4G2 PE=1 SV=1 - [H0Y3P2_HUMAN]	2	2	1.27124	1.24896	1.10305	1.32299	0.816527	0.943487	1.08593	0.961153	0.873309	1.09729	0.903081	0.878564	0.925618	0.867753	0.937485
P06730	Eukaryotic translation initiation factor 4E OS=Homo sapiens GN=EIF4E PE=1 SV=2 - [IF4E_HUMAN]	6	7	1.20266	1.29751	1.08543	1.14191	0.949488	0.788505	1.166	0.970398	0.887915	1.10952	0.9038	0.845347	1.02202	1.07209	0.980095
Q13541	Eukaryotic translation initiation factor 4E-binding protein 1 OS=Homo sapiens GN=EIF4EBP1 PE=1 SV=3 - [4EBP1_HUMAN]	3	3	1.10253	1.23113	1.07377	1.06674	1.05147	0.814408	1.14633	1.12992	1.04302	1.1197	0.956872	0.909488	1.07461	1.11675	1.12755
Q15056	Eukaryotic translation initiation factor 4H OS=Homo sapiens GN=EIF4H PE=1 SV=5 - [IF4H_HUMAN]	2	2	1.23591	1.08379	0.871219	0.0631814	0.050789	0.0697165	0.267572	0.226136	0.245053	0.125852	0.101168	0.116122	1.11126	1.88157	1.74213
P55010	Eukaryotic translation initiation factor 5 OS=Homo sapiens GN=EIF5 PE=1 SV=2 - [IF5_HUMAN]	13	13	0.970222	0.977771	1.03299	0.459303	0.510403	0.476095	0.489685	0.500657	0.508109	0.51103	0.52796	0.524319	1.0249	1.05227	1.04978
I3L397	Eukaryotic translation initiation factor 5A (Fragment) OS=Homo sapiens GN=EIF5A PE=1 SV=7 - [I3L397_HUMAN]	8	8	1.0415	1.28995	1.22083	0.948538	0.904016	0.732383	1.03338	0.98271	0.810699	1.10745	1.03448	0.835491	1.07672	1.15035	1.05008
A0A087WUT6	Eukaryotic translation initiation factor 5B OS=Homo sapiens GN=EIF5B PE=1 SV=1 - [A0A087WUT6_HUMAN]	14	14	1.01687	1.13149	1.10323	0.476298	0.433283	0.397422	0.562238	0.533526	0.468137	0.500794	0.487424	0.432849	1.18603	1.1576	0.873264
P56537	Eukaryotic translation initiation factor 6 OS=Homo sapiens GN=EIF6 PE=1 SV=1 - [IF6_HUMAN]	6	6	0.792126	1.05379	1.28287	0.797278	0.928202	0.692107	0.794886	0.941824	0.709241	0.875634	0.999893	0.801753	1.02195	1.08479	1.11716
Q9NV70	Exocyst complex component 1 OS=Homo sapiens GN=EXOC1 PE=1 SV=4 - [EXOC1_HUMAN]	12	12	1.23451	1.39327	1.07769	0.845638	0.66337	0.549598	0.791875	0.731818	0.610555	0.889963	0.775233	0.753135	0.977228	1.15548	1.10682
Q96KP1	Exocyst complex component 2 OS=Homo sapiens GN=EXOC2 PE=1 SV=1 - [EXOC2_HUMAN]	14	14	1.12507	1.19451	1.05791	0.648613	0.553816	0.516858	0.736064	0.682809	0.592974	0.819717	0.716573	0.585746	1.12919	1.14061	1.0235
D6RB59	Exocyst complex component 3 OS=Homo sapiens GN=EXOC3 PE=1 SV=1 - [D6RB59_HUMAN]	4	4	1.11114	1.4919	1.34267	0.847138	0.762403	0.567824	0.85839	0.77253	0.575366	1.10117	0.991021	0.738095	1.01328	1.27063	1.28283
Q6NX51	Exocyst complex component 4 OS=Homo sapiens GN=EXOC4 PE=2 SV=1 - [Q6NX51_HUMAN]	8	8	1.20053	1.23767	1.08175	0.838271	0.708056	0.654139	0.978916	0.738854	0.755657	0.919265	0.70986	0.680574	1.08544	1.08306	1.0674
Q8IYI6	Exocyst complex component 8 OS=Homo sapiens GN=EXOC8 PE=1 SV=2 - [EXOC8_HUMAN]	4	4	0.744436	1.36714	1.10519	0.469199	0.630274	0.570286	0.486461	0.653462	0.591267	0.461347	0.619727	0.560743	1.03679	0.983265	0.948375
F2Z2C0	Exosome complex exonuclease RRP44 OS=Homo sapiens GN=DIS3 PE=1 SV=1 - [F2Z2C0_HUMAN]	3	3	0.956646	1.40145	1.35865	0.942323	1.5167	1.1321	0.9535	1.25016	0.836099	0.887989	1.42925	1.06682	0.83937	0.94234	1.12268
Q0VG75	Exportin 4 OS=Homo sapiens GN=XPO4 PE=1 SV=1 - [Q0VG75_HUMAN]	7	7	0.996503	1.19532	1.14898	0.953017	0.940336	0.827719	1.03501	1.16357	0.848506	0.970697	0.932721	0.806975	1.08471	0.986354	0.941303
O14980	Exportin-1 OS=Homo sapiens GN=XPO1 PE=1 SV=1 - [XPO1_HUMAN]	22	22	1.10531	1.26189	1.16058	0.748163	0.667154	0.582058	0.842167	0.760944	0.629232	0.868887	0.745226	0.644021	1.07684	1.08919	1.02223
P55060	Exportin-2 OS=Homo sapiens GN=CSE1L PE=1 SV=3 - [XPO2_HUMAN]	17	17	0.936247	0.996583	1.06026	0.776038	0.806818	0.724867	0.847596	0.904186	0.84507	0.836553	0.905838	0.831753	1.16059	1.13442	1.02592
E7ESC6	Exportin-7 OS=Homo sapiens GN=XPO7 PE=1 SV=1 - [E7ESC6_HUMAN]	47	47	1.04208	1.10782	1.09754	0.447161	0.422817	0.397219	0.546523	0.503879	0.457994	0.516655	0.504842	0.473489	1.17938	1.21051	1.01352
H7BXI1	Extended synaptotagmin-2 (Fragment) OS=Homo sapiens GN=ESYT2 PE=1 SV=1 - [H7BXI1_HUMAN]	2	2	1.98701	1.0215	0.514088	0.325904	0.164018	0.319046	0.386322	0.194424	0.378192	0.348283	0.17528	0.340954	1.18539	1.06867	0.901535
P52907	F-actin-capping protein subunit alpha-1 OS=Homo sapiens GN=CAPZA1 PE=1 SV=3 - [CAZA1_HUMAN]	6	8	1.03701	1.10592	1.01826	0.796567	0.798548	0.746069	0.913028	0.810743	0.780646	0.867534	0.77741	0.763473	1.04453	0.971256	0.978585
P47755	F-actin-capping protein subunit alpha-2 OS=Homo sapiens GN=CAPZA2 PE=1 SV=3 - [CAZA2_HUMAN]	5	7	1.06039	1.22859	1.16872	0.730764	0.623999	0.579781	0.785791	0.745969	0.608352	0.770116	0.682044	0.583582	1.12818	1.10103	0.939468
Q0JRZ9	F-BAR domain only protein 2 OS=Homo sapiens GN=FCHO2 PE=1 SV=2 - [FCHO2_HUMAN]	12	12	1.18319	1.24624	1.27867	0.754584	0.665427	0.472914	0.713497	0.652733	0.539776	0.702765	0.67582	0.511716	0.958901	0.945702	1.0884
Q8TB52	F-box only protein 30 OS=Homo sapiens GN=FBXO30 PE=1 SV=3 - [FBX30_HUMAN]	5	5	1.0316	1.15759	1.09036	0.576936	0.65712	0.524303	0.570193	0.514948	0.528029	0.692566	0.712362	0.599586	0.973062	1.10317	1.21462
D3DVF0	F11 receptor, isoform CRA_a OS=Homo sapiens GN=F11R PE=4 SV=1 - [D3DVF0_HUMAN]	7	7	1.13795	1.44744	1.27198	1.49881	1.15302	1.03549	1.59517	1.41872	1.00871	1.71363	1.39725	1.09849	1.14953	1.11281	1.07426
A0A087WTP3	Far upstream element-binding protein 2 OS=Homo sapiens GN=KHSRP PE=1 SV=1 - [A0A087WTP3_HUMAN]	11	14	0.918581	1.18375	1.31871	1.01865	1.06325	0.85006	1.09032	1.18697	0.882005	1.25873	1.34048	1.0402	0.97158	1.13836	1.12933
P14324	Farnesyl pyrophosphate synthase OS=Homo sapiens GN=FDPS PE=1 SV=4 - [FPPS_HUMAN]	6	6	1.33382	1.08268	0.789913	0.864393	0.625791	0.80261	0.932197	0.712815	0.897322	0.993332	0.738338	0.899112	1.12471	1.18227	0.982754
B3KVN2	Farnesyltransferase, CAAX box, alpha, isoform CRA_c OS=Homo sapiens GN=FNTA PE=1 SV=1 - [B3KVN2_HUMAN]	3	3	1.27625	1.45963	1.07154	0.911718	0.663016	0.54063	1.05353	0.823986	0.656386	1.07148	0.834122	0.66446	1.05085	1.06378	1.0123
Q9BR63	FARSB protein (Fragment) OS=Homo sapiens GN=FARSB PE=2 SV=2 - [Q9BR63_HUMAN]	14	14	0.988628	1.39318	1.39328	0.304285	0.299322	0.233234	0.310904	0.320468	0.219601	0.35671	0.353931	0.263052	0.964267	1.13678	1.18427
A0A0U1RQF0	Fatty acid synthase OS=Homo sapiens GN=FASN PE=1 SV=1 - [A0A0U1RQF0_HUMAN]	70	70	1.29329	1.48955	1.1482	0.413544	0.316566	0.273159	0.423381	0.335075	0.284902	0.439413	0.335924	0.295077	1.06551	1.10294	1.03317
Q01469	Fatty acid-binding protein, epidermal OS=Homo sapiens GN=FABP5 PE=1 SV=3 - [FABP5_HUMAN]	6	6	0.933556	1.10458	1.1832	1.02087	1.09353	0.924221	1.02393	1.10285	0.932094	1.14513	1.10261	0.904435	0.980347	1.04545	1.11815
Q86UX7	Fermitin family homolog 3 OS=Homo sapiens GN=FERMT3 PE=1 SV=1 - [URP2_HUMAN]	15	15	1.24548	1.38136	1.10242	1.06751	0.857441	0.765592	1.11299	0.91731	0.804141	1.10842	0.918289	0.789327	1.05617	1.08518	0.961413
P02794	Ferritin heavy chain OS=Homo sapiens GN=FTH1 PE=1 SV=2 - [FRIH_HUMAN]	5	5	1.73535	1.4858	0.879788	1.1702	0.682021	0.836913	1.39001	0.8052	0.957077	1.60018	0.794599	0.940396	1.10073	1.1267	0.965185
P02792	Ferritin light chain OS=Homo sapiens GN=FTL PE=1 SV=2 - [FRIL_HUMAN]	6	6	1.39526	1.18534	0.900444	1.57149	1.08629	1.33129	2.77595	1.63043	2.23979	2.75313	1.56703	2.1993	1.12239	1.08957	0.976443
Q7KZA3	Ferrochelatase OS=Homo sapiens GN=DKFZp686P18130 PE=2 SV=1 - [Q7KZA3_HUMAN]	13	13	0.925011	0.93283	1.00274	0.265772	0.348727	0.34513	0.259248	0.386995	0.369752	0.347362	0.409071	0.393002	1.18619	1.21671	1.09509
Q9Y613	FH1/FH2 domain-containing protein 1 OS=Homo sapiens GN=FHOD1 PE=1 SV=3 - [FHOD1_HUMAN]	13	13	1.08136	1.00155	0.880948	0.836058	0.684145	0.804983	0.925266	0.759799	0.787079	0.861352	0.741112	0.864506	1.03724	1.02044	0.957857
Q96C98	FHL3 protein OS=Homo sapiens GN=FHL3 PE=1 SV=1 - [Q96C98_HUMAN]	2	2	1.15866	1.14875	0.99145	0.776145	0.669866	0.675643	0.835555	0.721141	0.727359	1.16834	1.00835	1.02257	1.07654	1.50531	1.39828
Q5HY54	Filamin-A OS=Homo sapiens GN=FLNA PE=1 SV=1 - [Q5HY54_HUMAN]	49	53	0.710988	0.825173	1.12164	1.03496	1.35794	1.27738	1.13206	1.61759	1.42996	1.17023	1.62219	1.48926	1.10798	1.10201	1.01617
O75369	Filamin-B OS=Homo sapiens GN=FLNB PE=1 SV=2 - [FLNB_HUMAN]	4	8	1.02394	1.01475	0.955591	0.858383	0.691429	0.818384	0.973295	0.950539	0.959143	1.07023	1.06037	1.10965	0.974115	1.1857	1.19531
Q5T1M5	FK506-binding protein 15 OS=Homo sapiens GN=FKBP15 PE=1 SV=2 - [FKB15_HUMAN]	6	6	1.15878	1.39192	1.2162	0.341916	0.289848	0.284667	0.470244	0.431217	0.325127	0.381128	0.323089	0.237118	1.15981	1.11468	1.02748
P39748	Flap endonuclease 1 OS=Homo sapiens GN=FEN1 PE=1 SV=1 - [FEN1_HUMAN]	4	4	0.746088	1.02807	1.17905	0.507943	0.541354	0.480109	0.501361	0.532228	0.472016	0.412809	0.584075	0.350466	0.983143	0.849584	0.844852
P30043	Flavin reductase (NADPH) OS=Homo sapiens GN=BLVRB PE=1 SV=3 - [BLVRB_HUMAN]	10	10	1.24546	1.34668	1.05036	1.25086	1.00657	0.939675	1.28149	1.01796	0.94838	1.29061	1.04007	0.978949	1.04373	1.03999	1.02362
Q6FG43	FLOT2 protein OS=Homo sapiens GN=FLOT2 PE=2 SV=1 - [Q6FG43_HUMAN]	21	21	1.01066	1.22604	1.18901	1.02876	0.93696	0.84118	1.14417	1.12755	0.979777	1.32488	1.22354	1.055	1.19933	1.23616	1.07301
O75955	Flotillin-1 OS=Homo sapiens GN=FLOT1 PE=1 SV=3 - [FLOT1_HUMAN]	17	17	1.02127	1.16798	1.19106	1.06287	1.10743	0.889896	1.19092	1.24954	1.03824	1.17852	1.329	1.02527	1.16609	1.17551	1.07857
Q5VW36	Focadhesin OS=Homo sapiens GN=FOCAD PE=1 SV=1 - [FOCAD_HUMAN]	2	2	0.896496	1.10339	1.23078	0.849523	0.947604	0.76992	0.781684	0.871932	0.708437	0.809012	0.902416	0.733205	0.920144	0.952313	1.03496
O43524	Forkhead box protein O3 OS=Homo sapiens GN=FOXO3 PE=1 SV=1 - [FOXO3_HUMAN]	3	4	1.17048	1.05116	0.933587	0.391153	0.334181	0.281941	0.24357	0.208093	0.175564	0.19906	0.170067	0.143482	0.622698	0.508906	0.817261
Q9H479	Fructosamine-3-kinase OS=Homo sapiens GN=FN3K PE=1 SV=1 - [FN3K_HUMAN]	7	7	0.884062	0.966116	1.0791	0.873512	1.10649	0.906489	0.977935	1.07632	0.998393	1.11723	1.24137	1.12186	0.941505	1.17581	1.21002
P04075	Fructose-bisphosphate aldolase A OS=Homo sapiens GN=ALDOA PE=1 SV=2 - [ALDOA_HUMAN]	17	22	1.2957	1.41074	1.0719	0.527219	0.384062	0.354135	0.501839	0.388089	0.354507	0.536701	0.397147	0.368894	1.02553	1.05505	1.04926
P09972	Fructose-bisphosphate aldolase C OS=Homo sapiens GN=ALDOC PE=1 SV=2 - [ALDOC_HUMAN]	10	15	1.48392	1.36767	0.934872	0.505944	0.321311	0.34795	0.499748	0.366235	0.369881	0.493337	0.372404	0.352251	1.04237	1.11741	1.03111
Q86TT1	Full-length cDNA clone CS0DD006YL02 of Neuroblastoma of Homo sapiens (human) OS=Homo sapiens PE=2 SV=1 - [Q86TT1_HUMAN]	4	4	1.1415	1.18415	1.06746	1.08579	1.1646	0.91694	1.08862	0.953675	0.893409	0.920863	0.806711	0.755732	0.822971	0.974461	1.05851
P07954	Fumarate hydratase, mitochondrial OS=Homo sapiens GN=FH PE=1 SV=3 - [FUMH_HUMAN]	20	20	0.830808	1.07214	1.25976	1.18037	1.33513	1.07212	1.28292	1.46617	1.19891	1.28864	1.47703	1.1837	1.08661	1.07715	1.00466
Q96GK7	Fumarylacetoacetate hydrolase domain-containing protein 2A OS=Homo sapiens GN=FAHD2A PE=1 SV=1 - [FAH2A_HUMAN]	4	4	1.20003	1.45661	1.17201	0.743293	0.598062	0.510289	1.13318	0.957977	0.801248	1.09435	0.929073	0.724444	1.49588	1.56371	0.95713
Q59H57	Fusion (Involved in t(12;16) in malignant liposarcoma) isoform a variant (Fragment) OS=Homo sapiens PE=2 SV=1 - [Q59H57_HUMAN]	4	6	0.781658	0.961232	1.13989	1.0158	1.13056	1.05677	0.87374	1.10354	0.933009	0.893312	1.03125	0.929341	0.860146	0.946106	1.0224
F8W1R0	FYVE, RhoGEF and PH domain-containing protein 4 OS=Homo sapiens GN=FGD4 PE=1 SV=1 - [F8W1R0_HUMAN]	2	2	1.01674	1.21419	1.1942	1.04912	1.03184	0.864042	1.13015	1.11154	0.930781	1.15724	1.13818	0.852323	1.07724	1.10306	1.02397
F8W9W2	G protein-coupled receptor kinase 6 OS=Homo sapiens GN=GRK6 PE=1 SV=1 - [F8W9W2_HUMAN]	2	2	1.0895	1.40188	1.28672	0.632359	0.580411	0.451079	0.677333	0.62169	0.48316	0.967384	0.887914	0.690061	1.07112	1.5298	1.42822
Q7KZX8	G1 to S phase transition 1 OS=Homo sapiens PE=2 SV=1 - [Q7KZX8_HUMAN]	18	18	0.767132	1.0278	1.34529	0.59974	0.75924	0.578323	0.64551	0.866957	0.642633	0.621271	0.823085	0.621224	1.07774	1.04253	0.990745
P51570	Galactokinase OS=Homo sapiens GN=GALK1 PE=1 SV=1 - [GALK1_HUMAN]	3	3	1.16934	1.35584	1.09414	1.86437	1.65091	1.34359	1.17426	1.03982	0.846252	1.17119	1.0371	0.844039	0.629846	0.628199	0.997385
B4DJD7	Galectin OS=Homo sapiens PE=2 SV=1 - [B4DJD7_HUMAN]	3	3	1.78574	1.54769	0.866692	4.3162	2.41703	3.69129	5.07728	2.84323	3.47573	5.2167	2.92131	4.26531	0.941603	1.15551	1.22717
B4DJG2	Galectin OS=Homo sapiens PE=2 SV=1 - [B4DJG2_HUMAN]	2	2	1.50343	1.62935	1.08375	1.03913	0.691171	0.637756	1.37552	0.914919	0.844213	1.285	0.854714	0.788661	1.32372	1.23662	0.934197
Q86TY5	Galectin OS=Homo sapiens PE=2 SV=1 - [Q86TY5_HUMAN]	11	11	0.836385	1.09579	1.36257	0.963871	1.13651	0.873314	1.06287	1.24597	0.951581	1.11809	1.30378	1.01768	1.0948	1.13568	1.03296
P09382	Galectin-1 OS=Homo sapiens GN=LGALS1 PE=1 SV=2 - [LEG1_HUMAN]	8	8	1.77399	1.52632	0.862747	14.8854	9.04799	10.6954	16.6485	10.8855	10.9429	16.9205	11.0634	11.2044	1.04145	1.10068	1.0239
P60520	Gamma-aminobutyric acid receptor-associated protein-like 2 OS=Homo sapiens GN=GABARAPL2 PE=1 SV=1 - [GBRL2_HUMAN]	5	5	1.29912	1.72399	1.28892	0.623571	0.398503	0.315285	0.629657	0.45289	0.355327	0.660548	0.4341	0.336353	1.18925	1.07374	1.07629
F5H0C8	Gamma-enolase OS=Homo sapiens GN=ENO2 PE=1 SV=1 - [F5H0C8_HUMAN]	5	7	1.31939	1.32316	1.04152	0.46095	0.374466	0.350625	0.440402	0.34484	0.332842	0.45155	0.342442	0.354801	0.982086	1.06474	1.02531
O75223	Gamma-glutamylcyclotransferase OS=Homo sapiens GN=GGCT PE=1 SV=1 - [GGCT_HUMAN]	7	7	1.11996	1.1949	1.09838	0.673696	0.630762	0.567572	0.821536	0.727829	0.659799	0.817415	0.778462	0.668679	1.12355	1.13272	1.03605
Q99747	Gamma-soluble NSF attachment protein OS=Homo sapiens GN=NAPG PE=1 SV=1 - [SNAG_HUMAN]	8	8	1.0812	1.20684	1.179	0.667462	0.656281	0.559022	0.708358	0.661094	0.578304	0.758261	0.691718	0.597871	1.03449	1.1248	1.06666
Q13630	GDP-L-fucose synthase OS=Homo sapiens GN=TSTA3 PE=1 SV=1 - [FCL_HUMAN]	12	12	1.05424	1.2762	1.20595	1.45517	1.33909	1.19972	1.5812	1.47405	1.28788	1.68053	1.59174	1.36033	1.12084	1.14793	1.01123
P06396	Gelsolin OS=Homo sapiens GN=GSN PE=1 SV=1 - [GELS_HUMAN]	17	17	1.17168	1.25643	1.00101	1.4653	1.19743	1.17809	1.30743	1.19647	1.10671	1.5735	1.24126	1.14277	0.945261	1.01228	1.06418
O60763	General vesicular transport factor p115 OS=Homo sapiens GN=USO1 PE=1 SV=2 - [USO1_HUMAN]	12	12	1.19261	1.25393	1.02167	1.03578	0.863244	0.714575	0.938994	0.788827	0.710573	1.1063	0.929181	0.86768	1.11283	1.19168	1.10267
Q9NQX3	Gephyrin OS=Homo sapiens GN=GPHN PE=1 SV=1 - [GEPH_HUMAN]	5	5	1.11947	1.31919	1.1542	0.690572	0.616875	0.468764	0.752578	0.774651	0.580411	0.838916	0.778315	0.565048	0.988198	1.10157	0.973532
O95749	Geranylgeranyl pyrophosphate synthase OS=Homo sapiens GN=GGPS1 PE=1 SV=1 - [GGPPS_HUMAN]	2	2	1.00209	1.22499	1.22244	0.887982	0.886133	0.724889	0.981644	0.9796	0.801349	0.902756	0.900876	0.73695	1.10548	1.01664	0.919637
P53609	Geranylgeranyl transferase type-1 subunit beta OS=Homo sapiens GN=PGGT1B PE=1 SV=2 - [PGTB1_HUMAN]	4	4	1.15266	1.60845	1.51017	0.685637	1.07338	0.491188	1.45454	1.29557	0.857897	1.17759	1.02552	0.813931	1.28909	1.61304	0.972759
P60983	Glia maturation factor beta OS=Homo sapiens GN=GMFB PE=1 SV=2 - [GMFB_HUMAN]	2	3	1.05964	1.08055	1.01973	1.0009	0.944568	0.926288	1.04375	0.985005	0.965943	1.05819	0.998633	0.979307	1.04281	1.05724	1.01384
M0QXG8	Glomulin (Fragment) OS=Homo sapiens GN=GLMN PE=1 SV=2 - [M0QXG8_HUMAN]	2	2	1.05882	1.4382	1.35831	0.884542	0.835404	0.615034	1.00556	0.9497	0.69918	1.0613	1.00234	0.737936	1.13682	1.19983	1.05543
A8K3S1	Glucosamine-6-phosphate isomerase OS=Homo sapiens PE=2 SV=1 - [A8K3S1_HUMAN]	5	7	1.09985	1.31727	1.20439	0.69885	0.621924	0.516255	0.778231	0.734545	0.610396	0.728498	0.670124	0.557274	1.13333	1.144	0.941403
Q6PCE3	Glucose 1,6-bisphosphate synthase OS=Homo sapiens GN=PGM2L1 PE=1 SV=3 - [PGM2L_HUMAN]	17	17	1.17002	1.23879	1.05218	0.703919	0.556108	0.534932	0.682427	0.5796	0.571943	0.692418	0.570069	0.551356	1.02185	1.03232	0.979689
A8K8D9	Glucose-6-phosphate 1-dehydrogenase OS=Homo sapiens PE=2 SV=1 - [A8K8D9_HUMAN]	24	24	1.00709	1.08773	1.06979	0.681796	0.70833	0.664633	0.757715	0.754923	0.722769	0.797779	0.781089	0.755405	1.03548	1.10079	1.03132
B4DE36	Glucose-6-phosphate isomerase OS=Homo sapiens PE=2 SV=1 - [B4DE36_HUMAN]	20	20	1.44928	1.41565	0.980483	0.461159	0.318261	0.324776	0.523363	0.340095	0.357084	0.519232	0.339243	0.345693	1.12163	1.12242	0.988254
B4E0N9	Glutamate dehydrogenase OS=Homo sapiens PE=2 SV=1 - [B4E0N9_HUMAN]	4	4	1.22833	1.56403	1.20599	1.82433	1.30186	1.18708	1.62975	1.18598	1.01142	1.75871	1.27983	1.10992	0.960182	1.05577	1.07913
O15399	Glutamate receptor ionotropic, NMDA 2D OS=Homo sapiens GN=GRIN2D PE=1 SV=2 - [NMDE4_HUMAN]	2	2	1.09832	1.39024	1.26579	0.942317	0.857965	0.677811	1.09382	0.99591	0.78679	1.08582	0.988626	0.781035	1.16078	1.15229	0.992687
P48506	Glutamate--cysteine ligase catalytic subunit OS=Homo sapiens GN=GCLC PE=1 SV=2 - [GSH1_HUMAN]	23	24	1.05858	1.23753	1.14176	0.997514	0.925215	0.768448	1.0466	0.991446	0.856301	1.10714	0.990485	0.842972	1.05374	1.11943	1.02546
P48507	Glutamate--cysteine ligase regulatory subunit OS=Homo sapiens GN=GCLM PE=1 SV=1 - [GSH0_HUMAN]	8	8	1.31934	1.58822	1.22588	0.668034	0.489494	0.409186	0.727829	0.545867	0.454338	0.738975	0.560209	0.45221	1.02333	1.05286	0.986075
P15104	Glutamine synthetase OS=Homo sapiens GN=GLUL PE=1 SV=4 - [GLNA_HUMAN]	9	9	1.17221	1.08249	0.930846	0.551938	0.474098	0.493122	0.657433	0.560881	0.561127	0.654281	0.549402	0.607321	1.14847	1.20736	1.08575
O76003	Glutaredoxin-3 OS=Homo sapiens GN=GLRX3 PE=1 SV=2 - [GLRX3_HUMAN]	8	8	1.04939	1.23124	1.19773	0.500884	0.467811	0.390556	0.503629	0.472555	0.376738	0.509008	0.495153	0.37717	1.01792	0.981239	1.01645
Q86SX6	Glutaredoxin-related protein 5, mitochondrial OS=Homo sapiens GN=GLRX5 PE=1 SV=2 - [GLRX5_HUMAN]	5	5	1.14077	1.05485	0.958389	0.365972	0.313958	0.363471	0.483693	0.308381	0.46936	0.56516	0.331255	0.548413	1.18055	1.65256	1.15116
Q92947	Glutaryl-CoA dehydrogenase, mitochondrial OS=Homo sapiens GN=GCDH PE=1 SV=1 - [GCDH_HUMAN]	6	6	0.889598	0.988982	1.15714	0.68375	0.904584	0.819707	0.692046	0.915561	0.829653	0.670106	0.886534	0.80335	1.04843	1.14147	1.08874
A0A087WUQ6	Glutathione peroxidase OS=Homo sapiens GN=GPX1 PE=1 SV=1 - [A0A087WUQ6_HUMAN]	7	7	1.35067	1.66307	1.23128	0.573264	0.41501	0.365824	0.652287	0.460755	0.376621	0.697688	0.495405	0.396228	1.0931	1.15226	1.04576
A0A087X2I2	Glutathione peroxidase OS=Homo sapiens GN=GPX4 PE=1 SV=1 - [A0A087X2I2_HUMAN]	9	9	1.24716	1.2426	1.00908	1.41111	1.26194	1.33172	1.73563	1.47416	1.34548	1.70866	1.48279	1.4428	1.04627	1.08217	1.02074
P00390	Glutathione reductase, mitochondrial OS=Homo sapiens GN=GSR PE=1 SV=2 - [GSHR_HUMAN]	16	16	1.3711	1.31766	0.959625	0.891257	0.671576	0.699477	0.874348	0.616764	0.646578	0.845433	0.607371	0.665154	0.88636	0.941985	0.995873
P21266	Glutathione S-transferase Mu 3 OS=Homo sapiens GN=GSTM3 PE=1 SV=3 - [GSTM3_HUMAN]	12	13	0.648882	0.743926	1.13857	6.34972	11.6414	8.75538	6.79273	13.2122	9.60275	6.57444	12.8231	9.22444	1.1218	1.13358	1.00017
A0A0G2JQD2	Glutathione S-transferase theta-1 (Fragment) OS=Homo sapiens GN=GSTT1 PE=1 SV=1 - [A0A0G2JQD2_HUMAN]	3	3	1.67857	1.78098	1.06101	1.55891	0.92871	0.87531	1.58357	0.943403	0.889159	1.78773	1.06503	1.00379	1.01582	1.14678	1.12892
P48637	Glutathione synthetase OS=Homo sapiens GN=GSS PE=1 SV=1 - [GSHB_HUMAN]	17	17	1.44133	1.84523	1.16071	1.32787	0.920129	0.740001	1.36694	0.929771	0.765313	1.38949	0.879589	0.736202	1.06432	1.06963	1.01417
P04406	Glyceraldehyde-3-phosphate dehydrogenase OS=Homo sapiens GN=GAPDH PE=1 SV=3 - [G3P_HUMAN]	3	22	1.13339	1.26802	1.12885	0.354334	0.307396	0.294495	0.400137	0.337228	0.298034	0.387605	0.33325	0.298991	1.16283	1.07209	0.965398
Q53T76	Glycerol-3-phosphate dehydrogenase (Fragment) OS=Homo sapiens GN=GPD2 PE=3 SV=1 - [Q53T76_HUMAN]	5	5	1.16393	1.35524	1.16436	0.706733	0.662782	0.569224	0.936948	0.746162	0.578148	0.968595	0.832174	0.759314	1.21462	1.25558	1.11828
A6NDG6	Glycerol-3-phosphate phosphatase OS=Homo sapiens GN=PGP PE=1 SV=1 - [PGP_HUMAN]	10	10	1.1387	1.26056	1.15071	0.689451	0.572889	0.520351	0.703537	0.598236	0.519882	0.750083	0.650907	0.576489	1.04104	1.13877	1.08718
Q9NPB8	Glycerophosphocholine phosphodiesterase GPCPD1 OS=Homo sapiens GN=GPCPD1 PE=1 SV=2 - [GPCP1_HUMAN]	9	9	1.362	1.17453	0.904588	0.666962	0.461813	0.584587	0.701602	0.579782	0.637704	0.682855	0.49744	0.601309	1.12017	1.0545	0.916283
C9JQ42	Glycogenin-1 (Fragment) OS=Homo sapiens GN=GYG1 PE=1 SV=7 - [C9JQ42_HUMAN]	4	4	0.96277	1.15558	1.20646	0.784358	0.812594	0.671862	0.883007	0.897859	0.75157	0.951182	0.93499	0.809597	1.16619	1.2207	1.01777
P04921	Glycophorin-C OS=Homo sapiens GN=GYPC PE=1 SV=1 - [GLPC_HUMAN]	2	2	0.920894	1.18881	1.29093	1.43677	1.61943	1.2062	1.69242	1.64282	1.22362	1.67409	1.83643	1.36783	1.17793	1.16518	1.11785
A0A090N8G0	Glycyl-tRNA synthetase OS=Homo sapiens GN=GARS PE=4 SV=1 - [A0A090N8G0_HUMAN]	18	18	1.15787	1.05415	0.885432	1.46314	1.18474	1.34873	1.56167	1.34755	1.46203	1.57748	1.36926	1.50631	1.12882	1.11549	1.01701
Q9UBQ7	Glyoxylate reductase/hydroxypyruvate reductase OS=Homo sapiens GN=GRHPR PE=1 SV=1 - [GRHPR_HUMAN]	8	8	1.03693	1.11326	1.05737	0.762077	0.705228	0.666964	0.832843	0.783105	0.744906	0.834307	0.802595	0.756984	1.09286	1.10775	1.01388
P36959	GMP reductase 1 OS=Homo sapiens GN=GMPR PE=1 SV=1 - [GMPR1_HUMAN]	8	10	1.18292	1.26651	1.10822	1.18492	1.0137	0.910261	1.21489	1.09796	0.976045	1.27462	1.08766	0.972453	1.04833	1.11561	1.02797
H0YMB3	GMP reductase OS=Homo sapiens GN=GMPR2 PE=1 SV=1 - [H0YMB3_HUMAN]	3	5	1.22571	1.38922	1.1334	1.0493	0.634523	0.45303	0.826722	0.634727	0.493086	0.84836	0.573419	0.455114	1.00032	1.0131	0.962775
P49915	GMP synthase [glutamine-hydrolyzing] OS=Homo sapiens GN=GMPS PE=1 SV=1 - [GUAA_HUMAN]	18	18	1.07709	1.23487	1.16047	0.811787	0.745334	0.603591	0.889213	0.801953	0.646208	0.909303	0.890261	0.720788	1.112	1.24595	1.09219
A0A0S2Z3S5	GNAS complex locus isoform 2 (Fragment) OS=Homo sapiens GN=GNAS PE=2 SV=1 - [A0A0S2Z3S5_HUMAN]	6	7	1.01859	1.17848	1.13585	0.94036	0.895868	0.7995	1.07082	1.13042	0.947416	1.13252	1.08716	0.961005	1.15275	1.24158	1.05762
Q9H4G4	Golgi-associated plant pathogenesis-related protein 1 OS=Homo sapiens GN=GLIPR2 PE=1 SV=3 - [GAPR1_HUMAN]	5	5	1.04398	1.42386	1.30709	0.356197	0.304447	0.250163	0.453602	0.46688	0.28582	0.465722	0.450318	0.325051	1.15681	1.30152	1.03401
H7C2Z6	Grancalcin (Fragment) OS=Homo sapiens GN=GCA PE=1 SV=1 - [H7C2Z6_HUMAN]	5	5	1.91138	1.90455	1.46625	3.39542	1.56703	0.992996	4.46984	2.33853	1.48188	4.83787	2.53108	1.60389	1.25682	1.51764	1.08234
A0A087WT45	GRIP1-associated protein 1 OS=Homo sapiens GN=GRIPAP1 PE=1 SV=1 - [A0A087WT45_HUMAN]	3	4	1.19364	1.66384	1.39392	0.79086	0.662564	0.475323	0.500537	0.419338	0.300833	0.66666	0.558512	0.400676	0.632903	0.842956	1.33189
P62993	Growth factor receptor-bound protein 2 OS=Homo sapiens GN=GRB2 PE=1 SV=1 - [GRB2_HUMAN]	3	3	1.08108	1.26327	1.0914	0.90444	0.782712	0.71595	0.976616	0.903368	0.779254	1.08926	0.912695	0.836258	1.0798	1.20434	0.942198
Q9HAV7	GrpE protein homolog 1, mitochondrial OS=Homo sapiens GN=GRPEL1 PE=1 SV=2 - [GRPE1_HUMAN]	3	3	1.16011	1.13105	1.03676	0.452686	0.377758	0.409951	0.462884	0.398999	0.377207	0.482518	0.402652	0.436966	0.998681	1.09037	1.17986
P30047	GTP cyclohydrolase 1 feedback regulatory protein OS=Homo sapiens GN=GCHFR PE=1 SV=3 - [GFRP_HUMAN]	2	2	1.10455	0.760074	0.688131	1.73312	1.56907	2.2802	1.72743	1.56392	2.27271	1.54904	1.40241	2.03801	0.996715	0.893784	0.89673
P62826	GTP-binding nuclear protein Ran OS=Homo sapiens GN=RAN PE=1 SV=3 - [RAN_HUMAN]	9	9	1.16052	1.21793	1.06194	0.700387	0.590427	0.567676	0.748679	0.634465	0.616168	0.730848	0.651452	0.599582	1.0955	1.07712	1.01106
O00178	GTP-binding protein 1 OS=Homo sapiens GN=GTPBP1 PE=1 SV=3 - [GTPB1_HUMAN]	15	15	1.13873	1.35974	1.21391	0.689549	0.540164	0.430539	0.687879	0.581579	0.477189	0.724646	0.635061	0.529136	1.08878	1.12517	1.09833
H0Y7A5	GTP-binding protein 2 (Fragment) OS=Homo sapiens GN=GTPBP2 PE=1 SV=7 - [H0Y7A5_HUMAN]	2	2	0.996615	1.37773	1.29213	0.745258	1.27452	0.986371	0.948836	1.01069	0.782184	0.598074	0.763066	0.590548	0.792992	0.598707	0.754998
Q7Z4Y4	GTP:AMP phosphotransferase AK3, mitochondrial OS=Homo sapiens GN=AK3 PE=2 SV=1 - [Q7Z4Y4_HUMAN]	2	2	0.88478	1.39579	1.36944	0.875025	0.988975	0.626903	1.13905	1.28738	0.816058	1.03062	1.16483	0.738375	1.30173	1.17782	0.904807
A0A024R862	GTPase activating protein and VPS9 domains 1, isoform CRA_b OS=Homo sapiens GN=GAPVD1 PE=4 SV=1 - [A0A024R862_HUMAN]	34	34	1.10389	1.18965	1.10843	0.66916	0.632089	0.557975	0.76601	0.709302	0.652595	0.779965	0.713652	0.625591	1.09332	1.09394	1.00816
P01111	GTPase NRas OS=Homo sapiens GN=NRAS PE=1 SV=1 - [RASN_HUMAN]	3	6	1.05455	1.45057	1.37553	1.20119	1.09571	0.779362	1.1953	1.04108	0.869625	1.23146	1.07257	0.819212	1.09173	0.989293	0.972702
Q8TBN0	Guanine nucleotide exchange factor for Rab-3A OS=Homo sapiens GN=RAB3IL1 PE=1 SV=1 - [R3GEF_HUMAN]	5	9	1.03486	1.64279	1.42588	0.861902	0.756264	0.565771	0.752572	0.659713	0.458106	0.809174	0.963434	0.501736	0.792097	0.952839	0.975717
P47224	Guanine nucleotide exchange factor MSS4 OS=Homo sapiens GN=RABIF PE=1 SV=2 - [MSS4_HUMAN]	2	2	1.08925	1.31745	1.2095	0.941119	0.864006	0.714351	0.668279	0.613522	0.507253	0.902957	0.828971	0.685384	0.710089	0.95945	1.35117
Q59FM5	Guanine nucleotide-binding protein G, alpha subunit variant (Fragment) OS=Homo sapiens PE=2 SV=1 - [Q59FM5_HUMAN]	3	8	1.39487	1.2613	0.90424	0.994737	0.713138	0.78866	1.32835	0.952309	0.922327	1.81485	0.989101	0.96746	1.03351	1.08409	1.04893
P04899	Guanine nucleotide-binding protein G(i) subunit alpha-2 OS=Homo sapiens GN=GNAI2 PE=1 SV=3 - [GNAI2_HUMAN]	4	7	1.0553	1.2281	1.21613	0.858776	0.788121	0.703281	1.01151	0.854551	0.858918	1.11365	1.06706	0.858158	1.17984	1.28348	1.31265
P59768	Guanine nucleotide-binding protein G(I)/G(S)/G(O) subunit gamma-2 OS=Homo sapiens GN=GNG2 PE=1 SV=2 - [GBG2_HUMAN]	3	3	0.823894	1.00188	1.21603	0.942964	1.14452	0.941192	1.00312	1.21753	1.00123	0.999228	1.21281	0.997351	1.06379	1.05967	0.996121
P63218	Guanine nucleotide-binding protein G(I)/G(S)/G(O) subunit gamma-5 OS=Homo sapiens GN=GNG5 PE=1 SV=3 - [GBG5_HUMAN]	4	4	1.36678	1.44975	1.07722	0.971942	0.746975	0.670421	1.11182	0.813458	0.80244	1.22287	0.826438	0.8231	1.17368	1.10816	1.08553
P62879	Guanine nucleotide-binding protein G(I)/G(S)/G(T) subunit beta-2 OS=Homo sapiens GN=GNB2 PE=1 SV=3 - [GBB2_HUMAN]	3	9	1.16063	1.19604	1.03474	0.996835	0.860634	0.805258	0.829547	0.716203	0.670121	0.874751	0.755231	0.706637	0.832181	0.877529	1.05449
P08754	Guanine nucleotide-binding protein G(k) subunit alpha OS=Homo sapiens GN=GNAI3 PE=1 SV=3 - [GNAI3_HUMAN]	3	6	1.4342	1.66919	1.12069	1.37257	0.929133	0.879135	1.58555	1.10552	0.877806	1.59286	1.078	0.96395	0.946827	1.12853	1.00461
P50148	Guanine nucleotide-binding protein G(q) subunit alpha OS=Homo sapiens GN=GNAQ PE=1 SV=4 - [GNAQ_HUMAN]	4	9	0.99509	1.23765	1.1658	0.498589	0.501049	0.42709	0.701771	0.645564	0.66196	0.628639	0.576837	0.567629	1.20974	1.13102	0.93493
Q14344	Guanine nucleotide-binding protein subunit alpha-13 OS=Homo sapiens GN=GNA13 PE=1 SV=2 - [GNA13_HUMAN]	5	7	0.950919	1.24908	1.30279	0.940919	0.990497	0.663282	0.944576	1.0718	0.749379	1.01119	1.06447	0.812881	1.08209	1.27102	1.01067
Q8N4P3	Guanosine-3',5'-bis(diphosphate) 3'-pyrophosphohydrolase MESH1 OS=Homo sapiens GN=HDDC3 PE=1 SV=3 - [MESH1_HUMAN]	3	3	1.1999	1.15614	1.03171	0.887943	0.987698	0.642592	1.12001	0.854544	0.875261	0.75411	0.863945	0.652264	1.36208	0.962589	1.011
D3DT27	Guanylate binding protein 4, isoform CRA_a OS=Homo sapiens GN=GBP4 PE=4 SV=1 - [D3DT27_HUMAN]	2	2	1.09529	1.95702	1.78676	0.619258	0.491055	0.490897	0.663867	0.526429	0.526259	0.818272	0.648868	0.648659	1.07204	1.32138	1.23258
Q96IN2	GUK1 protein (Fragment) OS=Homo sapiens GN=GUK1 PE=2 SV=2 - [Q96IN2_HUMAN]	8	8	1.4403	1.73706	1.19377	0.938911	0.64028	0.538827	1.22976	0.843605	0.707863	1.11758	0.685275	0.603556	1.15837	1.04198	0.899519
K7ER15	Haloacid dehalogenase-like hydrolase domain-containing protein 2 (Fragment) OS=Homo sapiens GN=HDHD2 PE=1 SV=1 - [K7ER15_HUMAN]	4	4	1.4287	1.92333	1.19253	1.46238	0.93252	0.781967	1.58698	1.05037	0.735943	1.35158	0.854843	0.702727	1.0852	1.02145	0.954866
A0A024QZV0	HCG1811539, isoform CRA_b OS=Homo sapiens GN=hCG_1811539 PE=3 SV=1 - [A0A024QZV0_HUMAN]	5	6	0.75779	1.03918	1.27381	0.681585	0.858285	0.72767	0.640755	0.899959	0.722403	0.653498	0.866522	0.77836	1.09394	1.09033	0.99166
A0A024R3J7	HCG2032701, isoform CRA_a OS=Homo sapiens GN=hCG_2032701 PE=4 SV=1 - [A0A024R3J7_HUMAN]	2	2	1.01429	1.0416	1.02692	0.692852	0.683087	0.665183	0.906862	0.894082	0.870647	0.872103	0.859812	0.837276	1.30888	1.25871	0.961671
H3BQZ7	HCG2044799 OS=Homo sapiens GN=HNRNPUL2-BSCL2 PE=4 SV=1 - [H3BQZ7_HUMAN]	4	4	0.961518	1.11786	1.20973	0.88499	0.957726	0.791684	1.25295	1.30309	1.18249	1.2224	1.32287	1.09352	1.20131	1.28266	0.97786
V9GYZ0	HCG39342, isoform CRA_b OS=Homo sapiens GN=PANK2 PE=1 SV=1 - [V9GYZ0_HUMAN]	4	4	1.03956	0.924733	0.980628	0.490022	0.456975	0.452439	0.718191	0.644271	0.773529	0.669493	0.688273	0.612979	1.14277	0.907395	0.806096
Q7Z4H3	HD domain-containing protein 2 OS=Homo sapiens GN=HDDC2 PE=1 SV=1 - [HDDC2_HUMAN]	5	5	1.28478	1.17639	0.975786	1.67167	1.21303	1.2924	1.50358	1.32714	1.11417	1.87591	1.36887	1.29178	1.09407	1.09919	1.16427
A0A024RDQ0	Heat shock 105kDa/110kDa protein 1, isoform CRA_a OS=Homo sapiens GN=HSPH1 PE=3 SV=1 - [A0A024RDQ0_HUMAN]	18	20	1.0309	1.08991	1.02726	0.706547	0.590916	0.603744	0.746197	0.645273	0.638294	0.699982	0.638491	0.642236	1.10825	1.07636	1.00717
Q0VDF9	Heat shock 70 kDa protein 14 OS=Homo sapiens GN=HSPA14 PE=1 SV=1 - [HSP7E_HUMAN]	8	8	0.956645	1.23224	1.23526	0.561613	0.577502	0.446036	0.551438	0.573391	0.445582	0.651587	0.581563	0.501557	1.08165	1.15231	1.05527
P0DMV9	Heat shock 70 kDa protein 1B OS=Homo sapiens GN=HSPA1B PE=1 SV=1 - [HS71B_HUMAN]	27	32	1.10326	1.06572	0.9846	1.46528	1.2863	1.37113	1.42923	1.29578	1.30692	1.47358	1.3445	1.3979	1.00948	1.04734	1.0355
P34932	Heat shock 70 kDa protein 4 OS=Homo sapiens GN=HSPA4 PE=1 SV=4 - [HSP74_HUMAN]	31	34	0.934693	1.10358	1.17132	0.776086	0.812063	0.676371	0.811438	0.861599	0.734708	0.830728	0.866467	0.745252	1.10089	1.08479	1.01637
O95757	Heat shock 70 kDa protein 4L OS=Homo sapiens GN=HSPA4L PE=1 SV=3 - [HS74L_HUMAN]	12	16	0.829659	1.17526	1.3063	1.28702	1.68137	1.33065	1.56071	2.23993	1.49892	1.62994	1.96331	1.51095	1.02605	1.16718	1.05893
P11142	Heat shock cognate 71 kDa protein OS=Homo sapiens GN=HSPA8 PE=1 SV=1 - [HSP7C_HUMAN]	27	41	0.928372	1.04064	1.0937	0.699153	0.73832	0.686251	0.736564	0.797422	0.713604	0.752656	0.814759	0.711336	0.997398	1.04975	1.00986
E9PI02	Heat shock factor protein 1 (Fragment) OS=Homo sapiens GN=HSF1 PE=1 SV=7 - [E9PI02_HUMAN]	2	2	1.11874	1.19286	1.06625	0.590234	0.527587	0.494806	0.662268	0.591976	0.555194	0.624087	0.33523	0.523185	1.12204	1.05735	0.942347
P04792	Heat shock protein beta-1 OS=Homo sapiens GN=HSPB1 PE=1 SV=2 - [HSPB1_HUMAN]	13	13	1.49651	1.14328	0.815221	8.04417	5.00531	7.86315	9.60125	5.43845	7.7201	9.60613	5.54939	7.59925	1.11453	1.14061	1.02927
P07900	Heat shock protein HSP 90-alpha OS=Homo sapiens GN=HSP90AA1 PE=1 SV=5 - [HS90A_HUMAN]	24	38	0.979272	1.06508	1.07062	1.05018	1.03628	0.965845	1.11759	1.09605	1.02977	1.17327	1.15744	1.08489	1.0731	1.12002	1.02548
P08238	Heat shock protein HSP 90-beta OS=Homo sapiens GN=HSP90AB1 PE=1 SV=4 - [HS90B_HUMAN]	12	26	1.09823	1.12589	1.07491	1.21795	1.20989	1.12556	1.35909	1.35622	1.30524	1.30739	1.2977	1.24428	1.12116	1.08438	0.97507
P54652	Heat shock-related 70 kDa protein 2 OS=Homo sapiens GN=HSPA2 PE=1 SV=1 - [HSP72_HUMAN]	5	18	0.891603	1.43571	1.6206	4.08886	4.90642	3.11021	5.15637	5.68865	3.70597	5.23424	5.63473	3.6373	1.17973	1.21096	1.05951
J3KT51	Hematological and neurological-expressed 1 protein OS=Homo sapiens GN=HN1 PE=1 SV=1 - [J3KT51_HUMAN]	2	2	1.67199	1.57879	0.94426	0.882619	0.527886	0.559047	1.02999	0.616027	0.652391	1.04423	0.624547	0.661414	1.16697	1.18311	1.01383
A6NGP5	Hematological and neurological-expressed 1-like protein OS=Homo sapiens GN=HN1L PE=1 SV=2 - [A6NGP5_HUMAN]	7	7	1.20822	1.49392	1.26087	0.679065	0.562039	0.441495	0.734789	0.595173	0.483187	0.761418	0.604348	0.491707	0.974059	1.10719	1.02927
F2YMD9	Heme oxygenase 1 (Fragment) OS=Homo sapiens GN=HMOX1 PE=2 SV=1 - [F2YMD9_HUMAN]	4	4	1.42779	1.07517	0.753028	1.89078	1.36578	1.75859	2.0906	2.06128	1.94444	1.98164	2.6374	1.8431	1.10568	1.69554	1.16754
Q9NRV9	Heme-binding protein 1 OS=Homo sapiens GN=HEBP1 PE=1 SV=1 - [HEBP1_HUMAN]	8	8	1.34383	1.08416	0.799956	0.0716037	0.0534916	0.0649157	0.0877209	0.0656255	0.0771272	0.085467	0.0586538	0.0773154	1.22509	1.12631	0.968652
Q9Y5Z4	Heme-binding protein 2 OS=Homo sapiens GN=HEBP2 PE=1 SV=1 - [HEBP2_HUMAN]	5	5	1.19125	1.36698	1.08333	2.00499	1.83363	1.35397	2.05754	1.84875	1.3999	2.55692	2.07411	1.79116	1.03392	1.14231	1.16747
Q3LR79	Hemoglobin beta (Fragment) OS=Homo sapiens GN=HBB PE=3 SV=1 - [Q3LR79_HUMAN]	2	13	0.992329	1.31868	1.22218	0.852561	0.773503	0.560933	0.797988	0.756643	0.60879	0.909434	0.796487	0.679696	1.07601	1.25025	1.15055
Q6VFQ6	Hemoglobin beta chain (Fragment) OS=Homo sapiens GN=HBB PE=3 SV=1 - [Q6VFQ6_HUMAN]	2	5	1.02445	1.23456	1.24919	0.962107	0.93577	0.777667	1.05182	1.01838	0.865551	1.0469	0.961841	0.853677	1.07363	1.09638	0.989073
P02042	Hemoglobin subunit delta OS=Homo sapiens GN=HBD PE=1 SV=2 - [HBD_HUMAN]	3	18	0.900839	1.1788	1.31964	0.545504	0.601354	0.45341	0.559807	0.601857	0.456038	0.555903	0.611628	0.46857	1.00792	1.00996	0.997869
P02100	Hemoglobin subunit epsilon OS=Homo sapiens GN=HBE1 PE=1 SV=2 - [HBE_HUMAN]	5	8	0.889037	0.878392	0.988027	0.257698	0.289862	0.306736	0.524636	0.590117	0.597268	0.540548	0.608016	0.615384	1.18047	1.37014	1.03381
Q6B0K9	Hemoglobin subunit mu OS=Homo sapiens GN=HBM PE=2 SV=1 - [HBM_HUMAN]	6	6	1.28754	0.921592	0.740245	0.31004	0.238558	0.32753	0.375339	0.290025	0.388971	0.39247	0.297707	0.435188	1.11141	1.24794	1.05888
P09105	Hemoglobin subunit theta-1 OS=Homo sapiens GN=HBQ1 PE=1 SV=2 - [HBAT_HUMAN]	5	5	1.08493	1.48556	1.34755	0.712719	0.675731	0.485897	0.87181	0.782847	0.556693	0.920638	0.809169	0.606775	1.10892	1.26764	1.11041
D9YZU8	Hemoglobin, gamma A OS=Homo sapiens GN=HBG1 PE=3 SV=1 - [D9YZU8_HUMAN]	3	17	0.896322	0.567065	0.659538	0.219668	0.267079	0.414575	0.249497	0.314097	0.496328	0.263051	0.315948	0.495466	1.12524	1.19745	1.04201
P02790	Hemopexin OS=Homo sapiens GN=HPX PE=1 SV=2 - [HEMO_HUMAN]	5	5	1.28913	1.18162	0.90487	1.0267	0.717831	0.790029	0.679605	0.506576	0.545629	0.568782	0.487589	0.511142	0.5985	0.528976	0.912792
D6R9P3	Heterogeneous nuclear ribonucleoprotein A/B OS=Homo sapiens GN=HNRNPAB PE=1 SV=1 - [D6R9P3_HUMAN]	5	6	1.0222	1.08631	1.1044	1.41975	1.45616	1.31851	1.48824	1.45386	1.34381	1.51807	1.48509	1.40549	1.01742	1.07287	1.02148
F8W6I7	Heterogeneous nuclear ribonucleoprotein A1 OS=Homo sapiens GN=HNRNPA1 PE=1 SV=2 - [F8W6I7_HUMAN]	7	10	0.953631	1.03644	1.09574	1.1135	1.32466	1.17237	1.2902	1.35291	1.27028	1.2288	1.34281	1.2556	1.02995	1.04375	0.946159
B4DDB6	Heterogeneous nuclear ribonucleoprotein A3, isoform CRA_a OS=Homo sapiens GN=HNRPA3 PE=2 SV=1 - [B4DDB6_HUMAN]	5	8	1.03671	1.14776	1.19805	1.38904	1.36612	1.05577	1.09272	1.12481	0.951694	1.24732	1.20316	1.08674	0.841706	1.05998	1.17355
A0A024RDF4	Heterogeneous nuclear ribonucleoprotein D (AU-rich element RNA binding protein 1, 37kDa), isoform CRA_e OS=Homo sapiens GN=HNRPD PE=4 SV=1 - [A0A024RDF4_HUMAN]	7	9	0.84716	1.0019	1.19429	0.88145	1.11059	0.934825	0.939277	1.13194	0.929193	0.956865	1.18943	0.994465	1.05863	1.02676	1.01808
A0A087WUK2	Heterogeneous nuclear ribonucleoprotein D-like OS=Homo sapiens GN=HNRNPDL PE=1 SV=1 - [A0A087WUK2_HUMAN]	3	6	0.915553	1.09724	1.21975	0.306621	0.361072	0.292787	0.341113	0.330435	0.30763	0.306404	0.313069	0.27925	0.913906	1.06347	1.07883
E9PCY7	Heterogeneous nuclear ribonucleoprotein H OS=Homo sapiens GN=HNRNPH1 PE=1 SV=1 - [E9PCY7_HUMAN]	3	7	1.00209	1.12355	1.13586	0.900189	0.9179	0.801202	0.839768	0.85629	0.747425	1.01132	1.00921	0.888502	0.93288	1.10211	1.18141
P31942	Heterogeneous nuclear ribonucleoprotein H3 OS=Homo sapiens GN=HNRNPH3 PE=1 SV=2 - [HNRH3_HUMAN]	8	8	0.884972	1.09013	1.26608	0.761914	0.974653	0.697571	0.903522	1.08595	0.828293	0.875919	1.01624	0.776457	1.10437	1.05335	0.958678
P52272	Heterogeneous nuclear ribonucleoprotein M OS=Homo sapiens GN=HNRNPM PE=1 SV=3 - [HNRPM_HUMAN]	20	20	0.739015	1.06645	1.49475	0.901205	1.31054	0.911878	0.797494	1.15819	0.814521	0.93793	1.25088	0.885842	0.886527	1.01984	1.15236
A0A024R0J9	Heterogeneous nuclear ribonucleoprotein U-like 1, isoform CRA_a OS=Homo sapiens GN=HNRPUL1 PE=4 SV=1 - [A0A024R0J9_HUMAN]	7	7	0.941376	1.08506	1.14283	1.75972	1.88186	1.6564	1.72153	1.94508	1.27339	2.03249	2.09306	1.92591	0.993523	1.1417	1.07059
P22626	Heterogeneous nuclear ribonucleoproteins A2/B1 OS=Homo sapiens GN=HNRNPA2B1 PE=1 SV=2 - [ROA2_HUMAN]	11	13	0.868976	1.0508	1.22202	0.796299	0.977114	0.780145	0.872579	1.07365	0.86599	0.907313	1.12438	0.872079	1.07108	1.11768	1.05086
G3V4W0	Heterogeneous nuclear ribonucleoproteins C1/C2 (Fragment) OS=Homo sapiens GN=HNRNPC PE=1 SV=1 - [G3V4W0_HUMAN]	12	12	0.780374	0.868678	1.17472	1.53353	1.8767	1.61402	1.80074	2.18006	1.98928	1.79634	2.30778	2.00365	1.0991	1.08437	1.00502
B3KXY9	Hexokinase OS=Homo sapiens PE=2 SV=1 - [B3KXY9_HUMAN]	31	31	0.925775	1.02877	1.12546	1.03499	1.1239	0.985906	1.12035	1.17447	1.07237	1.13133	1.22459	1.10658	1.05124	1.10263	1.02368
P09429	High mobility group protein B1 OS=Homo sapiens GN=HMGB1 PE=1 SV=3 - [HMGB1_HUMAN]	5	10	1.01799	1.33039	1.28463	1.55185	1.63528	1.05202	1.59066	1.54199	1.41141	2.14673	2.08105	1.86958	1.18914	1.27259	1.03964
Q5U071	High-mobility group box 2 OS=Homo sapiens PE=2 SV=1 - [Q5U071_HUMAN]	4	7	0.889027	1.19644	1.33923	1.37686	1.91881	1.12491	1.97372	2.19611	1.70119	1.90882	2.26048	1.49901	1.14452	1.20351	0.980925
P49773	Histidine triad nucleotide-binding protein 1 OS=Homo sapiens GN=HINT1 PE=1 SV=2 - [HINT1_HUMAN]	6	6	1.37632	1.38931	1.0337	1.28652	0.896589	0.851257	1.26149	0.888648	0.892592	1.24143	0.875604	0.865881	0.984035	0.962665	0.988393
B4DDD8	Histidine--tRNA ligase, cytoplasmic OS=Homo sapiens GN=HARS PE=1 SV=1 - [B4DDD8_HUMAN]	8	8	0.763888	1.13958	1.47718	0.595607	0.887991	0.565643	0.738567	0.974037	0.689466	0.738181	1.06718	0.684489	1.17993	1.20179	1.02556
O14929	Histone acetyltransferase type B catalytic subunit OS=Homo sapiens GN=HAT1 PE=1 SV=1 - [HAT1_HUMAN]	2	2	0.530708	0.735618	1.38611	0.364519	0.686855	0.495528	0.393413	0.741298	0.534806	0.402499	0.758418	0.547157	1.07926	1.10419	1.02309
E5RFI6	Histone deacetylase 2 (Fragment) OS=Homo sapiens GN=HDAC2 PE=1 SV=1 - [E5RFI6_HUMAN]	2	2	0.799385	0.904911	1.13201	0.904422	1.1314	0.999459	1.18324	1.48019	1.30758	0.810489	1.01389	0.895656	1.30829	0.896141	0.684974
P16401	Histone H1.5 OS=Homo sapiens GN=HIST1H1B PE=1 SV=3 - [H15_HUMAN]	3	4	1.25532	1.60535	1.1504	2.01448	1.07523	1.08736	1.55352	1.23755	1.01014	2.39083	1.04443	0.96954	1.15319	1.1006	0.89877
P16104	Histone H2AX OS=Homo sapiens GN=H2AFX PE=1 SV=2 - [H2AX_HUMAN]	2	2	1.15017	1.56113	1.35731	1.86149	1.61845	1.1924	1.50786	1.31099	1.29445	1.76897	1.53801	1.26082	0.810029	0.950296	0.974018
A8K9J7	Histone H2B OS=Homo sapiens PE=2 SV=1 - [A8K9J7_HUMAN]	6	6	1.21424	1.48175	1.2324	3.14835	2.55088	2.18644	2.66748	2.10656	1.87414	2.85792	2.28769	1.94782	0.892903	0.910369	1.04697
P68431	Histone H3.1 OS=Homo sapiens GN=HIST1H3A PE=1 SV=2 - [H31_HUMAN]	2	2	1.43008	1.46303	1.02304	1.52017	1.063	1.03906	2.27019	1.58745	1.55171	2.49814	1.74685	1.70751	1.49338	1.64332	1.10041
P62805	Histone H4 OS=Homo sapiens GN=HIST1H4A PE=1 SV=2 - [H4_HUMAN]	7	7	1.35388	1.58461	1.14368	4.63002	3.98921	3.46997	3.57508	2.52239	2.04208	3.70111	2.7699	2.09515	0.807672	0.843437	1.04542
Q86X55	Histone-arginine methyltransferase CARM1 OS=Homo sapiens GN=CARM1 PE=1 SV=3 - [CARM1_HUMAN]	14	14	1.33762	1.32526	0.964283	1.07102	0.838304	0.883242	1.43464	1.08164	1.06572	1.44485	1.01079	0.942049	1.23605	1.1827	1.03008
Q16576	Histone-binding protein RBBP7 OS=Homo sapiens GN=RBBP7 PE=1 SV=1 - [RBBP7_HUMAN]	2	6	0.809043	0.910524	1.12543	0.827687	1.02304	0.909022	0.752816	0.930502	0.826794	0.864895	1.06904	0.949887	0.909542	1.04495	1.14888
A0A024RCR6	HLA-B associated transcript 3, isoform CRA_a OS=Homo sapiens GN=BAT3 PE=1 SV=1 - [A0A024RCR6_HUMAN]	13	13	0.991828	1.17664	1.13147	0.631669	0.637691	0.561857	0.748733	0.762914	0.672188	0.728952	0.724804	0.694336	1.15371	1.11619	1.03713
B3KNX9	HLA-B associated transcript 5, isoform CRA_a OS=Homo sapiens GN=BAT5 PE=2 SV=1 - [B3KNX9_HUMAN]	2	2	1.02336	1.72815	1.68871	0.759894	0.742549	0.439714	0.783063	0.765189	0.453121	0.545234	0.532789	0.315501	1.03049	0.717513	0.696284
P51610	Host cell factor 1 OS=Homo sapiens GN=HCFC1 PE=1 SV=2 - [HCFC1_HUMAN]	8	8	1.07461	1.2232	1.09904	1.36265	1.03928	1.02557	1.13151	0.883366	0.875564	1.00176	0.824356	0.871437	0.830378	0.978564	1.07378
A0A023HJ61	HRES-1/RAB4 variant OS=Homo sapiens GN=RAB4A PE=2 SV=1 - [A0A023HJ61_HUMAN]	2	4	0.968711	1.11929	1.15545	0.893608	0.922471	0.798369	0.69155	0.713887	0.617846	0.738708	0.762567	0.659977	0.773885	0.826657	1.06819
Q9NZL4	Hsp70-binding protein 1 OS=Homo sapiens GN=HSPBP1 PE=1 SV=1 - [HPBP1_HUMAN]	6	6	1.00942	1.0131	0.999575	0.991823	0.984554	0.987531	1.10011	1.09252	1.08638	1.27199	1.24298	1.09772	1.13368	1.23236	1.09788
D3DVR8	Huntingtin (Huntington disease), isoform CRA_a OS=Homo sapiens GN=HD PE=4 SV=1 - [D3DVR8_HUMAN]	4	4	1.12122	0.98247	0.857922	1.02316	0.671288	0.893998	0.888875	0.473815	0.666718	0.620632	0.640386	0.548044	1.05626	0.708657	1.10106
Q9NX55	Huntingtin-interacting protein K OS=Homo sapiens GN=HYPK PE=1 SV=2 - [HYPK_HUMAN]	3	3	0.983754	0.959496	0.972969	0.570026	0.610055	0.562318	0.67805	0.689247	0.752995	0.719976	0.770535	0.738036	1.38065	1.26306	1.13416
Q16775	Hydroxyacylglutathione hydrolase, mitochondrial OS=Homo sapiens GN=HAGH PE=1 SV=2 - [GLO2_HUMAN]	11	11	1.07788	1.23021	1.1303	0.849243	0.766138	0.691291	0.939922	0.889492	0.770695	0.943097	0.877789	0.793848	1.1506	1.1222	0.989447
Q6YN16	Hydroxysteroid dehydrogenase-like protein 2 OS=Homo sapiens GN=HSDL2 PE=1 SV=1 - [HSDL2_HUMAN]	7	7	1.14532	1.44795	1.27352	0.349597	0.301631	0.267896	0.4133	0.457732	0.301029	0.411375	0.351244	0.280846	1.25738	0.948301	1.0009
P00492	Hypoxanthine-guanine phosphoribosyltransferase OS=Homo sapiens GN=HPRT1 PE=1 SV=2 - [HPRT_HUMAN]	9	9	1.08179	1.2045	1.09832	0.836276	0.76373	0.710554	1.04488	0.972659	0.915713	1.06502	0.968932	0.891	1.2172	1.20768	1.00055
A0A087X054	Hypoxia up-regulated protein 1 OS=Homo sapiens GN=HYOU1 PE=1 SV=1 - [A0A087X054_HUMAN]	7	7	0.921577	0.972925	1.0954	0.579699	0.533345	0.557438	0.718241	0.639447	0.752005	0.499937	0.522429	0.528834	1.12283	1.02357	1.03936
Q59GI3	I-kappa-B-related protein variant (Fragment) OS=Homo sapiens PE=2 SV=1 - [Q59GI3_HUMAN]	3	3	1.07849	0.783033	0.726043	0.965003	0.86399	2.09962	1.12179	1.04015	1.43263	1.1425	1.05934	1.45906	1.21493	1.13234	1.01845
A0A087WXL8	Ig gamma-3 chain C region OS=Homo sapiens GN=IGHG3 PE=1 SV=1 - [A0A087WXL8_HUMAN]	4	9	1.05201	1.11656	1.04209	1.40612	1.15227	1.25933	0.729257	0.646124	0.760315	0.785494	0.658871	0.818947	0.690531	0.707775	1.02497
P01623	Ig kappa chain V-III region WOL OS=Homo sapiens PE=1 SV=1 - [KV305_HUMAN]	4	4	1.19478	0.964553	0.853671	1.28844	1.07839	1.33579	0.994992	0.832784	1.03156	1.1098	0.759621	0.993714	0.772245	0.861353	1.11539
Q6GMW4	IGL@ protein OS=Homo sapiens GN=IGL@ PE=2 SV=1 - [Q6GMW4_HUMAN]	3	4	1.13733	0.950299	0.986222	1.14879	0.945705	1.02702	1.01705	0.894238	0.849073	0.801931	0.705097	0.773017	0.826739	0.651875	1.02284
Q8WZA9	Immunity-related GTPase family Q protein OS=Homo sapiens GN=IRGQ PE=1 SV=1 - [IRGQ_HUMAN]	8	8	0.952515	1.21762	1.35113	0.793422	1.08479	0.592479	0.727231	0.883455	0.693069	0.84182	1.0259	0.692575	1.2162	1.01967	1.01201
P78318	Immunoglobulin-binding protein 1 OS=Homo sapiens GN=IGBP1 PE=1 SV=1 - [IGBP1_HUMAN]	8	8	1.02826	1.21284	1.11494	0.791019	0.75849	0.698984	0.699463	0.726581	0.636237	0.844652	0.720181	0.674497	0.905956	0.955467	0.993852
A0A024RC24	Impact homolog (Mouse), isoform CRA_c OS=Homo sapiens GN=IMPACT PE=4 SV=1 - [A0A024RC24_HUMAN]	3	3	0.668356	1.02357	1.53147	0.715858	0.589257	0.468297	0.641786	0.960245	0.627008	0.650435	0.973187	0.635458	1.2457	1.41703	1.01348
B4DII5	Importin subunit alpha OS=Homo sapiens PE=2 SV=1 - [B4DII5_HUMAN]	10	14	1.06368	1.12082	1.06768	0.588445	0.573236	0.550667	0.668475	0.62929	0.62082	0.693429	0.668808	0.612583	1.04937	1.28447	1.04631
O00629	Importin subunit alpha-3 OS=Homo sapiens GN=KPNA4 PE=1 SV=1 - [IMA3_HUMAN]	3	6	1.04579	1.22367	1.17009	0.960568	0.918507	0.784989	1.15838	1.10766	0.946647	1.11515	1.06632	0.91132	1.20594	1.16093	0.962681
O00505	Importin subunit alpha-4 OS=Homo sapiens GN=KPNA3 PE=1 SV=2 - [IMA4_HUMAN]	3	6	0.715087	0.842422	1.11167	0.683869	0.949614	0.828735	0.751418	0.96675	0.83936	0.732085	0.946198	0.825754	1.09877	1.07051	0.974272
P52294	Importin subunit alpha-5 OS=Homo sapiens GN=KPNA1 PE=1 SV=3 - [IMA5_HUMAN]	6	10	1.25127	1.22595	0.95451	0.823349	0.637294	0.592651	0.675173	0.57159	0.620384	0.833717	0.680777	0.679423	1.02373	1.06556	1.01833
F8WDV0	Importin-11 OS=Homo sapiens GN=IPO11 PE=1 SV=1 - [F8WDV0_HUMAN]	7	7	1.02806	1.09101	1.14177	0.826946	0.756219	0.668232	0.861582	0.838068	0.786677	0.895022	0.840304	0.760624	1.08771	1.15091	1.02863
H0YN14	Importin-4 OS=Homo sapiens GN=IPO4 PE=1 SV=1 - [H0YN14_HUMAN]	3	3	1.31328	1.25234	0.908366	0.475774	0.296839	0.379548	0.346781	0.319125	0.290695	0.52735	0.288376	0.331642	1.07508	1.01328	0.894105
O00410	Importin-5 OS=Homo sapiens GN=IPO5 PE=1 SV=4 - [IPO5_HUMAN]	30	30	1.025	1.28948	1.28165	0.618465	0.638803	0.476783	0.654273	0.652112	0.486348	0.661222	0.651293	0.498368	1.08169	1.03126	1.00889
O95373	Importin-7 OS=Homo sapiens GN=IPO7 PE=1 SV=1 - [IPO7_HUMAN]	18	18	1.1026	1.33383	1.2339	0.576989	0.544006	0.428949	0.623885	0.588536	0.462504	0.662324	0.650557	0.477438	1.09101	1.07337	0.994853
Q96P70	Importin-9 OS=Homo sapiens GN=IPO9 PE=1 SV=3 - [IPO9_HUMAN]	20	20	0.995817	1.23629	1.20808	0.659353	0.599997	0.536325	0.730196	0.659122	0.573136	0.670059	0.642294	0.559229	1.11686	1.16098	1.03243
Q9UPR0	Inactive phospholipase C-like protein 2 OS=Homo sapiens GN=PLCL2 PE=1 SV=2 - [PLCL2_HUMAN]	3	3	1.12557	0.957414	0.85545	0.643039	0.572926	0.59538	0.705148	0.628263	0.652886	0.692112	0.531264	0.776139	1.09659	1.03663	0.945325
Q9H2U2	Inorganic pyrophosphatase 2, mitochondrial OS=Homo sapiens GN=PPA2 PE=1 SV=2 - [IPYR2_HUMAN]	5	7	1.04986	1.09926	1.00566	0.632728	0.500341	0.580715	0.87054	0.733298	0.878077	1.03761	0.817603	0.898271	1.16753	1.49575	1.04972
Q15181	Inorganic pyrophosphatase OS=Homo sapiens GN=PPA1 PE=1 SV=2 - [IPYR_HUMAN]	11	13	0.866947	1.10584	1.31016	0.444213	0.519463	0.392543	0.517186	0.590347	0.454166	0.516424	0.581553	0.466147	1.29207	1.18496	1.01058
O43314	Inositol hexakisphosphate and diphosphoinositol-pentakisphosphate kinase 2 OS=Homo sapiens GN=PPIP5K2 PE=1 SV=3 - [VIP2_HUMAN]	12	20	1.40958	1.57811	1.02327	1.60061	1.11473	1.05551	1.67423	1.1314	1.0713	1.56632	1.10151	1.02097	1.01495	0.997395	1.00227
P29218	Inositol monophosphatase 1 OS=Homo sapiens GN=IMPA1 PE=1 SV=1 - [IMPA1_HUMAN]	5	5	1.14382	1.42878	1.23745	1.24658	1.14797	0.872483	1.59967	1.2833	1.03705	1.45755	1.36935	1.02014	1.13502	1.16923	0.972645
P14735	Insulin-degrading enzyme OS=Homo sapiens GN=IDE PE=1 SV=4 - [IDE_HUMAN]	16	16	1.0231	1.08987	1.09538	0.377197	0.399111	0.332897	0.430569	0.451488	0.395065	0.441248	0.446926	0.404508	1.16042	1.17095	1.0219
Q9Y6M1	Insulin-like growth factor 2 mRNA-binding protein 2 OS=Homo sapiens GN=IGF2BP2 PE=1 SV=2 - [IF2B2_HUMAN]	2	2	1.83688	1.50781	0.88149	1.26046	0.841163	0.954251	1.07773	0.586715	0.714764	1.07272	0.583987	0.711441	0.855026	0.851051	0.995351
P05556	Integrin beta-1 OS=Homo sapiens GN=ITGB1 PE=1 SV=2 - [ITB1_HUMAN]	5	5	1.07984	1.46496	1.42024	0.540718	0.509694	0.360211	0.939075	0.758297	0.612321	0.832159	0.70538	0.566856	1.48775	1.23816	0.871572
Q9H0C8	Integrin-linked kinase-associated serine/threonine phosphatase 2C OS=Homo sapiens GN=ILKAP PE=1 SV=1 - [ILKAP_HUMAN]	7	7	0.856778	0.873909	1.25248	0.689895	0.999252	0.848286	0.746975	0.874219	0.743957	0.693647	0.868823	0.778737	0.874873	0.908664	1.03862
Q5T985	Inter-alpha-trypsin inhibitor heavy chain H2 OS=Homo sapiens GN=ITIH2 PE=1 SV=1 - [Q5T985_HUMAN]	12	12	1.14663	1.19097	1.07739	0.877236	0.729204	0.71901	0.649205	0.531464	0.52008	0.620167	0.506759	0.533267	0.688136	0.694948	0.963994
Q14773	Intercellular adhesion molecule 4 OS=Homo sapiens GN=ICAM4 PE=1 SV=1 - [ICAM4_HUMAN]	3	3	1.24676	1.13729	0.972171	1.4049	1.16396	1.22264	1.59033	1.51907	1.39835	1.96039	1.59664	1.64235	1.14372	1.3509	1.05107
E2GIM5	Interferon regulatory factor 3a OS=Homo sapiens GN=IRF3 PE=2 SV=1 - [E2GIM5_HUMAN]	3	3	1.1082	1.32363	1.27578	0.908909	0.73801	0.711893	0.849888	0.756117	0.642087	1.07328	0.976286	0.810862	0.901943	1.13902	1.26285
A0A024RC76	Interferon stimulated exonuclease gene 20kDa, isoform CRA_a OS=Homo sapiens GN=ISG20 PE=4 SV=1 - [A0A024RC76_HUMAN]	3	3	1.26677	1.0775	0.840502	1.40093	0.922479	0.911033	1.15314	0.808025	1.0702	1.45353	0.983706	1.34898	1.14895	1.39876	1.24338
P80217	Interferon-induced 35 kDa protein OS=Homo sapiens GN=IFI35 PE=1 SV=5 - [IN35_HUMAN]	4	4	1.40311	1.32844	0.887806	0.796799	0.545981	0.583502	0.917586	0.594375	0.660832	0.866253	0.597531	0.624705	1.08367	1.089	0.930205
A0A024R3E0	Interleukin 18 (Interferon-gamma-inducing factor), isoform CRA_a OS=Homo sapiens GN=IL18 PE=4 SV=1 - [A0A024R3E0_HUMAN]	2	2	0.880007	0.744063	1.01524	0.474692	0.539418	0.53132	0.533807	0.606594	0.597488	0.577134	0.655829	0.645984	1.12453	1.21581	1.08117
B4DY09	Interleukin enhancer-binding factor 2 OS=Homo sapiens GN=ILF2 PE=1 SV=1 - [B4DY09_HUMAN]	7	7	0.800675	0.908986	1.17673	1.26258	1.59617	1.39536	1.06866	1.29162	1.18182	1.12751	1.39802	1.15409	1.00703	1.08619	1.07032
A0A0A0MTN7	Interleukin-12 receptor subunit beta-2 OS=Homo sapiens GN=IL12RB2 PE=4 SV=1 - [A0A0A0MTN7_HUMAN]	2	2	1.06226	1.11654	1.05109	1.12029	1.05463	1.00336	1.13781	1.07112	1.01905	0.793551	0.747041	0.710727	1.13832	0.893495	0.784926
Q2LAE2	Intersectin 1 short form (Fragment) OS=Homo sapiens GN=ITSN1 PE=2 SV=1 - [Q2LAE2_HUMAN]	7	7	1.1123	1.70901	1.30935	0.563948	0.42788	0.375452	0.747447	0.624295	0.492664	0.639228	0.579809	0.42557	1.32223	1.13349	0.855215
Q6PKD4	IPO13 protein (Fragment) OS=Homo sapiens GN=IPO13 PE=2 SV=1 - [Q6PKD4_HUMAN]	3	3	0.99582	1.29351	1.20282	0.873089	0.876754	0.674975	1.14471	0.99597	0.828029	0.913353	0.983961	0.710783	1.3111	1.04612	0.858404
A0A0C4DGT3	IQ motif and SEC7 domain-containing protein 1 OS=Homo sapiens GN=IQSEC1 PE=1 SV=1 - [A0A0C4DGT3_HUMAN]	4	5	0.942385	1.39699	1.38769	0.720296	0.633236	0.545264	0.712903	0.495981	0.490716	0.726867	0.589424	0.338236	0.682382	0.81772	1.1884
A4QPB0	IQ motif containing GTPase activating protein 1 OS=Homo sapiens GN=IQGAP1 PE=1 SV=1 - [A4QPB0_HUMAN]	10	10	1.10235	1.03618	0.890293	1.08215	0.978214	1.08071	1.32912	1.23405	1.24663	1.42872	1.24846	1.31395	1.12161	1.23282	1.05548
A0A0A6YY96	Iron-responsive element-binding protein 2 OS=Homo sapiens GN=IREB2 PE=1 SV=1 - [A0A0A6YY96_HUMAN]	2	2	1.21475	1.34898	1.1105	0.564835	0.464979	0.418712	0.792084	0.652053	0.587171	0.798658	0.657465	0.592044	1.40233	1.41397	1.0083
Q86U28	Iron-sulfur cluster assembly 2 homolog, mitochondrial OS=Homo sapiens GN=ISCA2 PE=1 SV=2 - [ISCA2_HUMAN]	2	2	0.814523	0.996112	1.22294	1.51877	1.86461	1.5247	1.6425	2.01652	1.64892	1.69957	2.08658	1.7062	1.08147	1.11904	1.03474
H7C5G1	Isoamyl acetate-hydrolyzing esterase 1 homolog (Fragment) OS=Homo sapiens GN=IAH1 PE=1 SV=1 - [H7C5G1_HUMAN]	6	6	1.17985	1.20919	1.03802	0.747785	0.67128	0.630717	0.746732	0.657889	0.620639	0.849907	0.722086	0.687787	1.01051	1.04365	1.02956
Q96CN7	Isochorismatase domain-containing protein 1 OS=Homo sapiens GN=ISOC1 PE=1 SV=3 - [ISOC1_HUMAN]	9	9	1.10098	1.27311	1.11164	0.947523	0.837529	0.743782	1.08435	0.941376	0.849756	1.04244	0.955113	0.845962	1.0903	1.08326	1.0264
K7ENV7	Isochorismatase domain-containing protein 2 (Fragment) OS=Homo sapiens GN=ISOC2 PE=1 SV=7 - [K7ENV7_HUMAN]	2	2	1.5812	1.66772	1.05472	2.25956	1.42902	1.35488	2.38412	1.50779	1.42957	2.34569	1.48349	1.40653	1.05512	1.03812	0.983883
H0YMU3	Isocitrate dehydrogenase [NAD] subunit alpha, mitochondrial (Fragment) OS=Homo sapiens GN=IDH3A PE=1 SV=1 - [H0YMU3_HUMAN]	3	3	1.11893	1.04587	1.04409	0.227966	0.227579	0.217968	0.253653	0.253223	0.242529	0.398538	0.397863	0.38106	1.11268	1.74824	1.5712
B2R5M8	Isocitrate dehydrogenase [NADP] OS=Homo sapiens PE=2 SV=1 - [B2R5M8_HUMAN]	15	16	1.37227	1.37426	1.01207	1.21807	0.895723	0.878338	1.24178	0.953734	0.889883	1.28943	0.968656	0.953601	1.03339	1.12267	1.00886
P48735	Isocitrate dehydrogenase [NADP], mitochondrial OS=Homo sapiens GN=IDH2 PE=1 SV=2 - [IDHP_HUMAN]	16	17	1.14696	1.17114	1.0113	0.351355	0.290709	0.311072	0.347638	0.284311	0.290933	0.354884	0.305991	0.319358	0.999865	1.00181	0.941235
J3KR24	Isoleucine--tRNA ligase, cytoplasmic OS=Homo sapiens GN=IARS PE=1 SV=1 - [J3KR24_HUMAN]	6	6	1.11264	1.52748	1.41771	0.534888	0.489656	0.377739	0.573901	0.466845	0.377825	0.676983	0.551774	0.437358	0.902539	0.992924	0.940366
Q13907	Isopentenyl-diphosphate Delta-isomerase 1 OS=Homo sapiens GN=IDI1 PE=1 SV=2 - [IDI1_HUMAN]	2	3	1.15743	1.23015	1.06283	0.805149	0.695633	0.654511	1.41592	1.22333	1.15101	1.49324	1.29013	1.21386	1.75859	1.85461	1.0546
A4D126	Isoprenoid synthase domain-containing protein OS=Homo sapiens GN=ISPD PE=1 SV=2 - [ISPD_HUMAN]	2	2	1.40794	1.22291	1.03478	1.0349	0.597971	0.846266	0.96937	0.688504	0.776651	1.39426	0.921829	0.890849	0.917738	1.05268	1.14704
H0YLC3	Isovaleryl-CoA dehydrogenase, mitochondrial (Fragment) OS=Homo sapiens GN=IVD PE=1 SV=1 - [H0YLC3_HUMAN]	2	2	0.97722	1.80139	1.84338	0.44955	0.460029	0.249557	0.413945	0.423594	0.229791	0.455339	0.465953	0.25277	0.920798	1.01288	1.1
A0A087X0M4	Kanadaptin OS=Homo sapiens GN=SLC4A1AP PE=1 SV=1 - [A0A087X0M4_HUMAN]	3	3	0.89306	1.11992	1.25403	0.891126	0.997835	0.795704	0.579724	0.649144	0.517647	0.941318	1.05404	0.840522	0.650553	1.05633	1.62373
B7ZBC9	Katanin p60 ATPase-containing subunit A1 (Fragment) OS=Homo sapiens GN=KATNA1 PE=1 SV=1 - [B7ZBC9_HUMAN]	2	2	1.30321	1.04509	0.801933	1.30146	0.998656	1.24531	1.06982	0.820912	1.02367	1.32556	1.01715	1.0503	0.822017	1.01852	1.23905
Q0KH87	Kell blood group antigen Cellano OS=Homo sapiens GN=KEL PE=4 SV=1 - [Q0KH87_HUMAN]	7	7	1.17679	1.58315	1.36529	0.955977	0.706791	0.48256	0.999875	0.795552	0.559797	1.08316	0.979401	0.61431	1.12558	1.25689	1.04491
P08779	Keratin, type I cytoskeletal 16 OS=Homo sapiens GN=KRT16 PE=1 SV=4 - [K1C16_HUMAN]	3	10	1.36793	1.16274	0.85	1.36209	0.995726	1.17144	1.17218	0.856899	1.00812	1.12028	0.818958	0.963481	0.860576	0.822473	0.955724
Q04695	Keratin, type I cytoskeletal 17 OS=Homo sapiens GN=KRT17 PE=1 SV=2 - [K1C17_HUMAN]	2	5	0.968289	1.68567	1.74087	2.00192	2.06748	1.18761	2.69007	2.77817	1.59585	1.99971	2.0652	1.1863	1.34374	0.998894	0.743367
Q9HA64	Ketosamine-3-kinase OS=Homo sapiens GN=FN3KRP PE=1 SV=2 - [KT3K_HUMAN]	9	9	1.00669	1.1321	1.02055	0.878151	0.881872	0.821137	0.982286	0.908219	0.89248	1.03747	0.929456	0.940736	1.10962	1.15713	1.02439
Q6P597	Kinesin light chain 3 OS=Homo sapiens GN=KLC3 PE=1 SV=2 - [KLC3_HUMAN]	2	3	1.09281	1.16169	1.06303	0.708066	0.647933	0.609514	1.04543	0.956646	0.899922	1.12723	1.0315	0.970335	1.47646	1.59198	1.07824
C9JKA9	Kinesin-like protein KIF15 OS=Homo sapiens GN=KIF15 PE=1 SV=1 - [C9JKA9_HUMAN]	3	3	0.9107	1.055	1.15845	0.632907	0.694968	0.599912	1.08713	1.19373	1.03046	1.12053	1.23041	1.06211	1.71768	1.77045	1.03072
D3DRX6	Kinesin-like protein OS=Homo sapiens GN=KIF5B PE=3 SV=1 - [D3DRX6_HUMAN]	13	15	1.13178	1.28023	1.19	0.970914	0.825357	0.780137	0.990285	0.944631	0.771044	1.05199	0.95553	0.823418	1.16896	1.15861	0.99743
Q9HBM1	Kinetochore protein Spc25 OS=Homo sapiens GN=SPC25 PE=1 SV=1 - [SPC25_HUMAN]	4	4	1.06131	1.37321	1.27214	1.01207	0.912711	0.719608	1.00418	0.970931	0.805874	1.02345	0.964323	0.727257	1.0516	0.982431	1.0571
P50748	Kinetochore-associated protein 1 OS=Homo sapiens GN=KNTC1 PE=1 SV=1 - [KNTC1_HUMAN]	2	2	1.57711	1.26163	0.799962	1.23318	0.781923	0.977449	1.24177	0.787368	0.984257	1.28647	0.815711	1.01969	1.00696	1.04321	1.036
Q5T278	Kynurenine--oxoglutarate transaminase 1 (Fragment) OS=Homo sapiens GN=CCBL1 PE=1 SV=1 - [Q5T278_HUMAN]	2	3	1.10538	1.09162	0.987548	0.586703	0.530769	0.537461	0.704446	0.637287	0.645323	0.914543	0.827354	0.837787	1.20069	1.55878	1.29824
Q6YP21	Kynurenine--oxoglutarate transaminase 3 OS=Homo sapiens GN=CCBL2 PE=1 SV=1 - [KAT3_HUMAN]	8	9	1.12021	0.975669	0.942408	0.525269	0.53224	0.546893	0.678474	0.629049	0.569375	0.555045	0.483032	0.506711	1.17824	1.03033	0.757097
P00338	L-lactate dehydrogenase A chain OS=Homo sapiens GN=LDHA PE=1 SV=2 - [LDHA_HUMAN]	17	20	1.23452	1.37171	1.12803	0.476376	0.386987	0.366379	0.54012	0.444714	0.404381	0.563606	0.441941	0.395417	1.18599	1.19437	1.00047
P07195	L-lactate dehydrogenase B chain OS=Homo sapiens GN=LDHB PE=1 SV=2 - [LDHB_HUMAN]	15	17	0.963099	1.2255	1.27248	0.63911	0.667084	0.54192	0.712755	0.7312	0.577674	0.696177	0.733566	0.578006	1.12931	1.09084	1.00667
Q7Z4W1	L-xylulose reductase OS=Homo sapiens GN=DCXR PE=1 SV=2 - [DCXR_HUMAN]	8	8	1.78589	1.45106	0.860477	1.31871	0.843025	0.908788	1.65946	0.871785	1.06039	1.71783	0.992807	1.06521	1.05264	1.09501	0.993253
Q6PKG0	La-related protein 1 OS=Homo sapiens GN=LARP1 PE=1 SV=2 - [LARP1_HUMAN]	7	7	1.00166	1.27016	1.22952	0.411716	0.394529	0.319647	0.468603	0.406574	0.330738	0.373858	0.375579	0.309399	1.02833	1.00514	0.923767
Q04760	Lactoylglutathione lyase OS=Homo sapiens GN=GLO1 PE=1 SV=4 - [LGUL_HUMAN]	10	10	1.02144	1.1138	1.08904	0.737866	0.695918	0.64069	0.775733	0.732035	0.672185	0.817931	0.779802	0.71398	1.03704	1.03608	1.07173
P42166	Lamina-associated polypeptide 2, isoform alpha OS=Homo sapiens GN=TMPO PE=1 SV=2 - [LAP2A_HUMAN]	5	5	0.804233	1.15147	1.43177	1.50699	1.77675	1.03688	1.7691	2.31823	1.40001	2.21186	2.75027	1.92089	1.17393	1.49175	1.51465
Q6ZV70	LanC-like protein 3 OS=Homo sapiens GN=LANCL3 PE=2 SV=2 - [LANC3_HUMAN]	7	7	1.11033	0.982381	0.96929	0.811543	0.784541	0.833102	0.974152	1.00376	0.970029	0.855364	0.849534	0.870704	1.1655	1.08284	0.846355
Q01650	Large neutral amino acids transporter small subunit 1 OS=Homo sapiens GN=SLC7A5 PE=1 SV=2 - [LAT1_HUMAN]	3	3	1.18573	1.31329	1.10477	0.439098	0.372542	0.294327	0.725278	0.620612	0.427959	0.702833	0.594765	0.414715	1.72957	1.60539	0.969053
Q9BS40	Latexin OS=Homo sapiens GN=LXN PE=1 SV=2 - [LXN_HUMAN]	2	2	1.02877	1.28095	1.38738	1.01274	1.00952	0.74978	1.01147	1.07255	0.790434	1.04981	1.09145	0.83958	1.0422	1.04997	1.03187
A0A087WW77	Lethal(2) giant larvae protein homolog 1 OS=Homo sapiens GN=LLGL1 PE=1 SV=1 - [A0A087WW77_HUMAN]	2	2	1.00179	0.684862	0.889088	0.101997	0.101814	0.14893	0.167544	0.167244	0.244639	0.121654	0.121436	0.177633	1.64264	1.19272	0.726102
O95202	LETM1 and EF-hand domain-containing protein 1, mitochondrial OS=Homo sapiens GN=LETM1 PE=1 SV=1 - [LETM1_HUMAN]	7	7	0.979438	1.21416	1.1692	0.638764	0.62029	0.498658	0.55918	0.588167	0.478665	0.734649	0.676542	0.578884	0.976436	1.06556	1.09074
Q9UIC8	Leucine carboxyl methyltransferase 1 OS=Homo sapiens GN=LCMT1 PE=1 SV=2 - [LCMT1_HUMAN]	3	3	1.32244	1.48728	1.28832	0.783786	0.454382	0.593699	0.68977	0.505401	0.554085	0.846843	0.471654	0.680259	0.880049	1.08045	0.933228
Q9NQ48	Leucine zipper transcription factor-like protein 1 OS=Homo sapiens GN=LZTFL1 PE=1 SV=1 - [LZTL1_HUMAN]	9	9	1.18714	1.18507	0.965368	1.00375	0.732208	0.766885	1.11601	0.867046	0.919052	1.16181	0.961029	0.964105	1.09642	1.18185	1.08391
P42704	Leucine-rich PPR motif-containing protein, mitochondrial OS=Homo sapiens GN=LRPPRC PE=1 SV=3 - [LPPRC_HUMAN]	4	4	0.853175	1.25147	1.52381	0.531452	0.625418	0.437153	0.682968	0.814254	0.555367	0.515462	0.602857	0.404094	1.03858	0.969912	0.981174
Q9H9A6	Leucine-rich repeat-containing protein 40 OS=Homo sapiens GN=LRRC40 PE=1 SV=1 - [LRC40_HUMAN]	11	11	1.0315	1.10006	1.05341	0.354446	0.340413	0.31544	0.383193	0.394145	0.376126	0.414714	0.401374	0.39354	1.20805	1.12252	0.940695
Q8N1G4	Leucine-rich repeat-containing protein 47 OS=Homo sapiens GN=LRRC47 PE=1 SV=1 - [LRC47_HUMAN]	3	3	0.896064	0.846226	1.00542	0.182938	0.204157	0.210801	0.250685	0.230914	0.30308	0.218782	0.251925	0.243927	1.09674	1.2111	0.840461
Q8N9N7	Leucine-rich repeat-containing protein 57 OS=Homo sapiens GN=LRRC57 PE=1 SV=1 - [LRC57_HUMAN]	8	8	1.00128	1.04232	1.05138	0.895802	0.885973	0.912186	1.03856	1.01751	0.876058	1.16404	1.06495	0.974045	1.05796	1.1748	1.11185
Q96AG4	Leucine-rich repeat-containing protein 59 OS=Homo sapiens GN=LRRC59 PE=1 SV=1 - [LRC59_HUMAN]	3	3	1.02649	1.08438	0.952115	0.374146	0.28096	0.32247	0.351619	0.342544	0.324258	0.328906	0.34129	0.358454	0.999018	1.14043	0.935403
Q08722	Leukocyte surface antigen CD47 OS=Homo sapiens GN=CD47 PE=1 SV=1 - [CD47_HUMAN]	5	5	0.968006	1.32304	1.35194	0.430042	0.452612	0.325041	0.429803	0.472557	0.349792	0.508192	0.521817	0.37474	1.11006	1.24423	1.16255
P16150	Leukosialin OS=Homo sapiens GN=SPN PE=1 SV=1 - [LEUK_HUMAN]	4	4	1.21634	1.88949	1.45669	0.668759	0.55411	0.353936	0.759845	0.506627	0.435577	1.0013	0.747615	0.489252	1.02321	1.41578	1.17827
P09960	Leukotriene A-4 hydrolase OS=Homo sapiens GN=LTA4H PE=1 SV=2 - [LKHA4_HUMAN]	22	22	0.971345	1.08042	1.11794	0.570061	0.59674	0.537514	0.61459	0.656074	0.569969	0.593592	0.624541	0.561438	1.09343	1.08486	0.990658
Q14847	LIM and SH3 domain protein 1 OS=Homo sapiens GN=LASP1 PE=1 SV=2 - [LASP1_HUMAN]	13	13	1.18233	1.23031	1.11239	1.13676	0.989386	0.873225	1.11199	0.928347	0.921867	1.17459	0.973297	0.927552	1.03103	1.08568	1.03064
E9PEM5	Lipopolysaccharide-responsive and beige-like anchor protein OS=Homo sapiens GN=LRBA PE=1 SV=1 - [E9PEM5_HUMAN]	3	3	1.18551	0.848818	0.886127	0.592423	0.499721	0.563939	0.650206	0.548462	0.618944	0.897398	0.756974	0.854251	1.09754	1.51479	1.38018
B3KU28	Lon protease homolog OS=Homo sapiens PE=2 SV=1 - [B3KU28_HUMAN]	19	19	1.30215	1.45009	1.2059	1.21264	0.956863	0.810966	1.21246	0.928533	0.818361	1.29637	1.01423	0.856582	0.983792	1.06111	1.06679
P24666	Low molecular weight phosphotyrosine protein phosphatase OS=Homo sapiens GN=ACP1 PE=1 SV=3 - [PPAC_HUMAN]	6	7	1.00056	1.07035	0.998878	0.787757	0.852445	0.745578	0.837491	0.767561	0.774119	0.889304	0.831316	0.874282	1.06604	1.08459	1.00154
E5RFX4	Lymphokine-activated killer T-cell-originated protein kinase (Fragment) OS=Homo sapiens GN=PBK PE=1 SV=2 - [E5RFX4_HUMAN]	2	2	1.2431	1.29537	1.04205	1.15561	0.929621	0.892106	1.31856	1.06071	1.0179	1.54312	1.24135	1.19126	1.14101	1.33533	1.17031
A0A087WZR3	Lys-63-specific deubiquitinase BRCC36 OS=Homo sapiens GN=BRCC3 PE=1 SV=1 - [A0A087WZR3_HUMAN]	3	3	1.08052	1.45744	1.34883	1.31721	0.886991	0.700426	1.01653	0.77151	0.609235	0.947072	0.847928	0.66958	0.869806	0.955961	1.09905
Q15046	Lysine--tRNA ligase OS=Homo sapiens GN=KARS PE=1 SV=3 - [SYK_HUMAN]	4	4	1.06206	1.23591	1.10627	0.63691	0.545615	0.530965	0.567467	0.517834	0.468088	0.575861	0.535203	0.482776	0.949083	0.970549	1.02262
Q5VWZ2	Lysophospholipase-like protein 1 OS=Homo sapiens GN=LYPLAL1 PE=1 SV=3 - [LYPL1_HUMAN]	7	7	1.26542	1.30816	1.01685	1.77057	1.45796	1.36941	1.77242	1.24843	1.20183	1.81879	1.34191	1.23328	1.03575	1.01522	1.02617
Q6P1A2	Lysophospholipid acyltransferase 5 OS=Homo sapiens GN=LPCAT3 PE=1 SV=1 - [MBOA5_HUMAN]	4	4	1.42501	1.09142	0.868002	0.701829	0.534857	0.694723	1.25984	0.880304	1.02947	1.11486	0.782351	0.901324	1.64587	1.5885	1.02758
Q96C86	m7GpppX diphosphatase OS=Homo sapiens GN=DCPS PE=1 SV=2 - [DCPS_HUMAN]	3	3	1.0775	1.43409	1.33095	0.961392	0.892246	0.670384	1.37643	1.27743	0.959792	1.15036	1.06762	0.802154	1.4317	1.19656	0.835758
P14174	Macrophage migration inhibitory factor OS=Homo sapiens GN=MIF PE=1 SV=4 - [MIF_HUMAN]	3	3	1.09392	1.34273	1.32051	1.08632	1.21643	0.766204	1.17417	1.17354	0.863436	1.11712	1.24596	0.961674	1.08086	1.08026	0.931645
Q86V88	Magnesium-dependent phosphatase 1 OS=Homo sapiens GN=MDP1 PE=1 SV=1 - [MGDP1_HUMAN]	4	4	1.08218	0.632366	0.759259	1.30218	1.23334	1.93042	1.31336	1.35928	1.79028	1.44248	1.35928	2.05824	1.0734	1.10211	1.05583
B8ZZG1	MAGUK p55 subfamily member 6 OS=Homo sapiens GN=MPP6 PE=1 SV=1 - [B8ZZG1_HUMAN]	3	3	0.932795	1.33093	1.47612	0.815563	0.874321	0.592311	0.716651	0.768283	0.520475	1.03165	1.10598	0.749247	0.87872	1.26496	1.43954
X5D7K9	Major vault protein isoform C (Fragment) OS=Homo sapiens GN=MVP PE=2 SV=1 - [X5D7K9_HUMAN]	6	6	1.13561	1.27339	1.06981	1.14382	1.0188	0.922756	1.0991	1.38649	1.12937	0.988186	1.14294	1.09922	1.29786	1.15635	0.909819
Q75MT9	Malate dehydrogenase (Fragment) OS=Homo sapiens GN=MDH2 PE=3 SV=1 - [Q75MT9_HUMAN]	16	16	0.992707	1.18579	1.21327	0.919647	0.915329	0.76265	0.929938	0.914271	0.739645	0.961069	0.991165	0.808779	0.964809	1.06259	1.05898
P40925	Malate dehydrogenase, cytoplasmic OS=Homo sapiens GN=MDH1 PE=1 SV=4 - [MDHC_HUMAN]	22	22	0.984291	1.33934	1.34316	0.906057	0.89078	0.682158	0.967127	0.997958	0.762945	0.998719	1.01028	0.751685	1.06557	1.10957	0.991032
A0A0A0MR33	Maleylacetoacetate isomerase OS=Homo sapiens GN=GSTZ1 PE=1 SV=1 - [A0A0A0MR33_HUMAN]	3	3	0.830186	1.53076	1.84388	0.656761	0.588534	0.259479	0.791517	0.709291	0.492763	0.746088	0.668582	0.314936	1.89905	1.21372	0.639123
Q9ULC4	Malignant T-cell-amplified sequence 1 OS=Homo sapiens GN=MCTS1 PE=1 SV=1 - [MCTS1_HUMAN]	4	4	1.14417	1.38506	1.25353	0.495314	0.432901	0.369249	0.44195	0.42229	0.33688	0.550165	0.439089	0.382783	0.911433	1.11255	1.03978
Q9UM22	Mammalian ependymin-related protein 1 OS=Homo sapiens GN=EPDR1 PE=1 SV=2 - [EPDR1_HUMAN]	2	2	1.06393	1.29429	1.21652	0.664528	0.6246	0.513432	0.85672	0.805244	0.661924	1.08229	1.01726	0.836208	1.28922	1.62866	1.2633
Q96IJ6	Mannose-1-phosphate guanyltransferase alpha OS=Homo sapiens GN=GMPPA PE=1 SV=1 - [GMPPA_HUMAN]	8	8	1.05785	1.1784	1.28339	0.580431	0.571183	0.472544	0.667886	0.591823	0.485048	0.770871	0.638056	0.519588	1.2155	1.07818	0.992041
Q9Y5P6	Mannose-1-phosphate guanyltransferase beta OS=Homo sapiens GN=GMPPB PE=1 SV=2 - [GMPPB_HUMAN]	5	5	1.22889	1.41152	1.17197	0.655756	0.533616	0.430527	0.765429	0.610348	0.521573	0.679838	0.554337	0.431589	1.08435	0.884246	0.876814
A0A0A0MST9	MAP/microtubule affinity-regulating kinase 3 OS=Homo sapiens GN=MARK3 PE=1 SV=1 - [A0A0A0MST9_HUMAN]	6	6	0.972942	1.55449	1.16481	0.523042	0.461265	0.316525	0.825686	0.772493	0.523714	0.93535	0.786629	0.510722	1.49363	1.16711	0.918547
P51811	Membrane transport protein XK OS=Homo sapiens GN=XK PE=1 SV=5 - [XK_HUMAN]	2	2	1.4146	1.54734	1.09383	0.838837	0.752309	0.597431	1.07421	0.963406	0.765069	1.09414	0.773465	0.707113	1.2806	1.35076	1.05479
O15173	Membrane-associated progesterone receptor component 2 OS=Homo sapiens GN=PGRMC2 PE=1 SV=1 - [PGRC2_HUMAN]	5	5	1.14202	1.29248	1.11557	0.538415	0.444686	0.468431	0.729089	0.573438	0.66295	0.70496	0.54212	0.543609	1.45157	1.31346	0.945387
C9JAZ1	Metaxin-2 (Fragment) OS=Homo sapiens GN=MTX2 PE=1 SV=1 - [C9JAZ1_HUMAN]	3	3	1.02351	1.29048	1.26085	0.96284	0.940728	0.746109	1.14601	0.762834	0.716069	1.04725	1.0232	0.811521	1.25205	0.959896	0.868712
P53582	Methionine aminopeptidase 1 OS=Homo sapiens GN=METAP1 PE=1 SV=2 - [MAP11_HUMAN]	7	7	1.08787	1.42173	1.31719	0.538227	0.483213	0.395021	0.562456	0.591711	0.429031	0.601419	0.582402	0.458332	1.09379	1.16027	1.06927
P50579	Methionine aminopeptidase 2 OS=Homo sapiens GN=METAP2 PE=1 SV=1 - [MAP2_HUMAN]	8	8	0.882764	1.02194	1.12574	0.329636	0.35811	0.312583	0.288241	0.326546	0.304836	0.324921	0.368044	0.317202	0.821122	1.09854	1.20482
P42898	Methylenetetrahydrofolate reductase OS=Homo sapiens GN=MTHFR PE=1 SV=3 - [MTHR_HUMAN]	4	4	1.1595	0.746583	0.638117	0.631539	0.544665	0.861347	0.753476	0.649829	0.954282	0.90124	0.781519	1.16462	1.19308	1.35209	1.14817
Q9BQA1	Methylosome protein 50 OS=Homo sapiens GN=WDR77 PE=1 SV=1 - [MEP50_HUMAN]	6	6	1.06848	1.35657	1.31111	0.65107	0.650927	0.522114	0.835859	0.78447	0.630003	0.769571	0.713071	0.589082	1.16237	1.18633	1.02336
E9PMI6	Methylosome subunit pICln OS=Homo sapiens GN=CLNS1A PE=1 SV=1 - [E9PMI6_HUMAN]	2	2	1.10623	1.1086	1.00214	0.814386	0.736181	0.734607	0.852869	0.770969	0.76932	0.976464	0.882695	0.880808	1.04725	1.19902	1.14492
Q9BV20	Methylthioribose-1-phosphate isomerase OS=Homo sapiens GN=MRI1 PE=1 SV=1 - [MTNA_HUMAN]	5	5	1.07429	0.676853	0.599124	0.551832	0.51742	0.784112	0.614374	0.565853	0.87163	0.679673	0.628183	0.94193	1.11104	1.10677	0.98677
Q96GX9	Methylthioribulose-1-phosphate dehydratase OS=Homo sapiens GN=APIP PE=1 SV=1 - [MTNB_HUMAN]	5	5	0.826236	1.27263	1.57313	0.502548	0.702512	0.362062	0.535836	0.688894	0.388276	0.561197	0.802343	0.388416	1.02148	1.14669	0.960779
F8VQX6	Methyltransferase-like protein 7A (Fragment) OS=Homo sapiens GN=METTL7A PE=1 SV=1 - [F8VQX6_HUMAN]	3	3	0.763828	1.14185	1.0919	0.66922	0.71034	0.621197	0.613958	0.771145	0.710431	0.714416	0.807838	0.739846	1.18297	1.17508	0.981113
Q8IY33	MICAL-like protein 2 OS=Homo sapiens GN=MICALL2 PE=1 SV=1 - [MILK2_HUMAN]	9	9	1.039	1.30328	1.212	0.845949	0.771579	0.677506	0.863203	0.903731	0.657703	0.952903	0.921322	0.661513	1.03297	1.04704	1.06303
Q9NX63	MICOS complex subunit MIC19 OS=Homo sapiens GN=CHCHD3 PE=1 SV=1 - [MIC19_HUMAN]	10	10	1.13778	1.13125	0.974824	0.806431	0.730499	0.713426	0.862086	0.79204	0.803857	0.923231	0.821835	0.818177	1.0692	1.11297	1.03499
O14880	Microsomal glutathione S-transferase 3 OS=Homo sapiens GN=MGST3 PE=1 SV=1 - [MGST3_HUMAN]	4	4	1.13628	1.25874	1.09849	0.682313	0.532829	0.524945	0.859063	0.775161	0.588997	0.790517	0.65585	0.629275	1.25904	1.28838	0.994054
H0Y2V1	Microtubule-associated protein (Fragment) OS=Homo sapiens GN=MAP4 PE=1 SV=1 - [H0Y2V1_HUMAN]	2	2	1.30557	1.61203	1.23473	0.576572	0.441626	0.357669	1.12753	0.863632	0.699448	0.68415	0.524026	0.424404	1.95557	1.18658	0.60677
Q9BRT3	Migration and invasion enhancer 1 OS=Homo sapiens GN=MIEN1 PE=1 SV=1 - [MIEN1_HUMAN]	2	2	1.10224	1.23962	1.12464	0.892264	0.8095	0.719788	0.887293	0.80499	0.715779	0.901477	0.817859	0.727221	0.994429	1.01033	1.01599
Q5J8M4	Migration-inducing gene 14 OS=Homo sapiens PE=2 SV=1 - [Q5J8M4_HUMAN]	2	2	1.21296	1.94187	1.60094	0.894118	0.933506	0.694857	1.19709	0.98692	0.616463	1.23688	1.01973	0.636954	1.01261	1.17121	1.03324
Q9BQT8	Mitochondrial 2-oxodicarboxylate carrier OS=Homo sapiens GN=SLC25A21 PE=1 SV=1 - [ODC_HUMAN]	6	6	1.17966	1.27529	0.976008	1.22428	0.868071	0.941491	1.65572	1.57127	1.44584	1.53749	1.378	1.3426	1.1202	1.169	1.01944
I3L1P8	Mitochondrial 2-oxoglutarate/malate carrier protein (Fragment) OS=Homo sapiens GN=SLC25A11 PE=1 SV=1 - [I3L1P8_HUMAN]	3	3	1.35847	1.10002	0.792084	1.04134	0.75815	0.835749	1.06067	0.772218	0.851257	1.20052	0.874041	0.963502	1.01856	1.15286	1.13186
Q7Z434	Mitochondrial antiviral-signaling protein OS=Homo sapiens GN=MAVS PE=1 SV=2 - [MAVS_HUMAN]	3	3	1.14082	1.03427	0.906599	0.479421	0.420242	0.463537	0.54298	0.475956	0.524991	0.56352	0.49396	0.54485	1.13258	1.17542	1.03783
E9PIE4	Mitochondrial carrier homolog 2 (Fragment) OS=Homo sapiens GN=MTCH2 PE=1 SV=7 - [E9PIE4_HUMAN]	3	3	1.15878	1.25724	1.16267	0.911809	0.856069	0.818391	0.826634	0.821456	0.706527	1.01791	0.906327	0.779524	0.940979	1.15181	1.10332
E5KLK2	Mitochondrial dynamin-like 120 kDa protein OS=Homo sapiens GN=OPA1 PE=4 SV=1 - [E5KLK2_HUMAN]	7	7	0.944353	1.07702	1.04444	0.528523	0.610214	0.532363	0.588473	0.551586	0.560001	0.563231	0.64009	0.53598	1.08509	1.06565	0.99013
Q9Y3D6	Mitochondrial fission 1 protein OS=Homo sapiens GN=FIS1 PE=1 SV=2 - [FIS1_HUMAN]	3	3	1.275	1.33014	1.04615	1.15984	0.909678	0.72747	1.15061	0.954384	0.872688	1.24719	0.978181	0.841419	1.15403	1.15664	1.02494
Q9Y5L4	Mitochondrial import inner membrane translocase subunit Tim13 OS=Homo sapiens GN=TIMM13 PE=1 SV=1 - [TIM13_HUMAN]	2	2	0.955475	1.21089	1.26732	0.594208	0.621899	0.490719	0.615227	0.643896	0.508077	0.683362	0.715207	0.564346	1.03537	1.15004	1.11075
Q96DA6	Mitochondrial import inner membrane translocase subunit TIM14 OS=Homo sapiens GN=DNAJC19 PE=1 SV=3 - [TIM14_HUMAN]	2	2	0.684747	1.01453	1.48161	0.830158	1.21236	0.818269	0.955479	1.39538	0.941795	0.900826	1.31556	0.887925	1.15096	1.08513	0.9428
O43615	Mitochondrial import inner membrane translocase subunit TIM44 OS=Homo sapiens GN=TIMM44 PE=1 SV=2 - [TIM44_HUMAN]	7	7	0.959805	1.13063	1.06697	0.591623	0.609697	0.615454	0.668076	0.550181	0.539656	0.808779	0.591402	0.619412	0.875982	1.1312	1.15776
O96008	Mitochondrial import receptor subunit TOM40 homolog OS=Homo sapiens GN=TOMM40 PE=1 SV=1 - [TOM40_HUMAN]	5	5	0.910697	1.40788	1.43329	0.840765	0.882581	0.680637	0.934917	0.948916	0.685069	0.892173	0.954095	0.601005	1.0601	0.921012	0.945838
E5RIA9	Mitochondrial peptide methionine sulfoxide reductase OS=Homo sapiens GN=MSRA PE=1 SV=1 - [E5RIA9_HUMAN]	2	2	0.8844	1.31527	1.48719	1.00777	1.1395	0.766209	1.19695	1.3534	0.910041	1.67498	1.89392	1.27349	1.18772	1.66206	1.39938
Q7L0Y3	Mitochondrial ribonuclease P protein 1 OS=Homo sapiens GN=TRMT10C PE=1 SV=2 - [MRRP1_HUMAN]	2	2	0.865703	1.00263	1.15816	0.160235	0.211004	0.181483	0.150941	0.198765	0.170957	0.135334	0.178213	0.15328	0.941998	0.844595	0.896599
Q9NYZ2	Mitoferrin-1 OS=Homo sapiens GN=SLC25A37 PE=2 SV=2 - [MFRN1_HUMAN]	5	5	1.44573	1.4917	1.04256	0.813785	0.488378	0.401096	0.768007	0.552172	0.453488	0.814919	0.592679	0.51175	1.0912	1.20461	1.12847
B3KR49	Mitogen-activated protein kinase 3 OS=Homo sapiens GN=MAPK3 PE=1 SV=1 - [B3KR49_HUMAN]	2	4	1.15	1.47393	1.66634	1.11843	0.955061	0.573149	1.33224	1.08929	0.653705	1.48705	1.24664	0.74813	1.14055	1.3053	1.14445
C9J840	Mitogen-activated protein kinase kinase kinase kinase 4 OS=Homo sapiens GN=MAP4K4 PE=1 SV=3 - [C9J840_HUMAN]	5	5	1.09581	1.5404	1.40572	1.37888	1.01449	0.844651	0.906825	0.667185	0.555489	1.27612	0.93889	0.781708	0.657656	0.925481	1.40724
B4DHN0	Mitogen-activated protein kinase OS=Homo sapiens PE=2 SV=1 - [B4DHN0_HUMAN]	6	8	1.05131	1.0454	1.00631	0.480489	0.46703	0.456998	0.518549	0.490627	0.476081	0.536243	0.522886	0.543256	1.02956	1.22372	1.05315
A0A087WVS8	MOB kinase activator 2 OS=Homo sapiens GN=MOB2 PE=1 SV=1 - [A0A087WVS8_HUMAN]	3	3	1.15514	1.41218	1.22251	0.541456	0.471923	0.459686	0.566893	0.494093	0.481282	0.560844	0.481587	0.459049	1.04698	1.02217	1.02485
P26038	Moesin OS=Homo sapiens GN=MSN PE=1 SV=3 - [MOES_HUMAN]	16	29	0.918113	1.13745	1.15045	0.864958	0.915954	0.733007	0.987437	1.0379	0.884251	0.913436	1.03734	0.832264	1.12663	1.07182	0.981229
Q05DJ2	MTAP protein OS=Homo sapiens GN=MTAP PE=2 SV=1 - [Q05DJ2_HUMAN]	7	7	1.02848	1.23287	1.19163	0.891081	0.886227	0.750035	0.994193	0.993442	0.824716	1.0332	1.01645	0.859084	1.14989	1.12458	1.02316
Q9H7C9	Mth938 domain-containing protein OS=Homo sapiens GN=AAMDC PE=1 SV=1 - [AAMDC_HUMAN]	5	5	1.07371	1.48445	1.14388	0.598717	0.719924	0.675223	1.26568	0.798598	0.698151	1.48912	1.10132	0.947389	1.15615	1.45801	1.24152
O15439	Multidrug resistance-associated protein 4 OS=Homo sapiens GN=ABCC4 PE=1 SV=3 - [MRP4_HUMAN]	13	14	0.945649	1.1751	1.33787	0.758355	0.956458	0.646327	0.76912	0.913419	0.681636	0.805699	0.94072	0.700708	1.00684	1.02344	1.03716
P22234	Multifunctional protein ADE2 OS=Homo sapiens GN=PAICS PE=1 SV=3 - [PUR6_HUMAN]	21	21	1.07836	1.27989	1.19177	0.595196	0.556102	0.476015	0.610287	0.593402	0.479214	0.653738	0.608467	0.489121	1.10387	1.08601	1.02716
O95205	Muscleblind-like 2 (Drosophila), isoform CRA_b OS=Homo sapiens GN=MBLL PE=1 SV=1 - [O95205_HUMAN]	4	4	1.2152	1.30185	1.12383	0.344446	0.35572	0.257057	0.543306	0.561088	0.405464	0.301815	0.25687	0.204679	1.29632	1.12826	0.873599
A0A0K2BMD8	Mutant hemoglobin alpha 2 globin chain OS=Homo sapiens GN=HBA2 PE=3 SV=1 - [A0A0K2BMD8_HUMAN]	2	16	0.960899	1.23786	1.20943	0.823765	0.840632	0.718749	1.02363	1.04747	0.897226	0.960567	0.965735	0.863484	1.1742	1.10743	0.984584
Q4LE74	MYO9B variant protein (Fragment) OS=Homo sapiens GN=MYO9B variant protein PE=2 SV=1 - [Q4LE74_HUMAN]	2	2	1.95801	1.23218	0.629305	2.06162	1.05291	1.67314	2.22022	1.13392	1.80186	2.29453	1.17187	1.86217	1.07693	1.11298	1.03347
I3L1K6	Myosin light chain 4 (Fragment) OS=Homo sapiens GN=MYL4 PE=1 SV=1 - [I3L1K6_HUMAN]	8	8	1.12737	1.15477	1.0434	0.191172	0.16535	0.151634	0.185618	0.1632	0.150794	0.192048	0.161425	0.159549	1.08987	1.1625	1.08682
F8W1R7	Myosin light polypeptide 6 OS=Homo sapiens GN=MYL6 PE=1 SV=1 - [F8W1R7_HUMAN]	9	9	1.20048	1.31668	1.08201	2.71266	2.28886	2.20522	2.84789	2.57437	2.32493	2.99386	2.48719	2.33078	1.04717	1.08802	1.00915
P19105	Myosin regulatory light chain 12A OS=Homo sapiens GN=MYL12A PE=1 SV=2 - [ML12A_HUMAN]	4	4	1.10961	1.27676	1.15395	0.823183	0.736138	0.628925	0.789328	0.743389	0.6331	0.793552	0.671005	0.603135	1.01799	1.02422	0.95496
P35580	Myosin-10 OS=Homo sapiens GN=MYH10 PE=1 SV=3 - [MYH10_HUMAN]	55	73	1.18824	1.29446	1.06929	0.865702	0.735515	0.683132	1.0201	0.841963	0.793976	1.05771	0.862464	0.800086	1.1608	1.15474	1.02682
P35579	Myosin-9 OS=Homo sapiens GN=MYH9 PE=1 SV=4 - [MYH9_HUMAN]	71	90	1.10617	1.24174	1.14866	0.66172	0.590521	0.532397	0.733874	0.668297	0.595945	0.722766	0.667241	0.597104	1.09868	1.11661	1.00164
Q59EV3	Myosin, heavy polypeptide 7, cardiac muscle, beta variant (Fragment) OS=Homo sapiens PE=2 SV=1 - [Q59EV3_HUMAN]	2	3	1.04579	1.06539	1.01875	0.855395	0.817944	0.802893	0.835212	0.798645	0.783949	0.808633	0.77323	0.759001	0.976405	0.945333	0.968177
C9JL85	Myotrophin OS=Homo sapiens GN=MTPN PE=1 SV=1 - [C9JL85_HUMAN]	4	4	1.08321	1.36327	1.28005	0.669244	0.628395	0.388507	0.854405	0.749407	0.628684	0.953133	0.905952	0.686165	1.67123	1.64051	1.09734
Q9C0I1	Myotubularin-related protein 12 OS=Homo sapiens GN=MTMR12 PE=1 SV=2 - [MTMRC_HUMAN]	3	3	0.974678	1.383	1.78413	0.961646	0.978738	0.548581	0.93031	0.954479	0.822174	0.85188	0.874012	0.75286	0.967414	0.885856	0.915695
Q9UJ70	N-acetyl-D-glucosamine kinase OS=Homo sapiens GN=NAGK PE=1 SV=4 - [NAGK_HUMAN]	12	12	1.1402	1.18855	1.04658	1.663	1.66845	1.39918	1.77356	1.55547	1.38631	1.75366	1.61775	1.5256	1.0804	1.11112	1.02823
H0YLL3	N-acetylgalactosamine kinase (Fragment) OS=Homo sapiens GN=GALK2 PE=1 SV=1 - [H0YLL3_HUMAN]	2	2	1.09499	1.37734	1.25786	1.70143	1.55384	1.2353	2.15433	1.96745	1.56412	2.04356	1.86628	1.4837	1.26619	1.20108	0.94858
Q9Y303	N-acetylglucosamine-6-phosphate deacetylase OS=Homo sapiens GN=AMDHD2 PE=1 SV=2 - [NAGA_HUMAN]	3	3	1.40101	0.979305	0.698998	0.318847	0.227584	0.325585	1.05858	0.721488	0.733765	1.04382	0.711428	0.723534	1.10776	1.09232	0.986056
H0YFA9	N-acetylglucosamine-6-sulfatase (Fragment) OS=Homo sapiens GN=GNS PE=1 SV=1 - [H0YFA9_HUMAN]	3	3	1.08089	1.51154	1.26702	0.634531	0.531882	0.41979	0.744204	0.623813	0.492347	0.644685	0.575966	0.426507	1.16963	1.016	0.866273
Q9BXD5	N-acetylneuraminate lyase OS=Homo sapiens GN=NPL PE=1 SV=1 - [NPL_HUMAN]	8	8	0.863071	1.26896	1.38286	0.397325	0.481968	0.327943	0.437881	0.49437	0.331756	0.483124	0.601967	0.382942	1.14713	1.15327	1.04627
P51606	N-acylglucosamine 2-epimerase OS=Homo sapiens GN=RENBP PE=1 SV=2 - [RENBP_HUMAN]	2	2	1.12507	1.27644	0.964311	2.47141	2.28476	2.36931	2.36498	2.33103	2.4173	2.60421	1.69921	1.7621	1.02025	0.743716	0.728952
P41227	N-alpha-acetyltransferase 10 OS=Homo sapiens GN=NAA10 PE=1 SV=1 - [NAA10_HUMAN]	9	9	0.889416	0.97922	1.11404	0.659037	0.730053	0.629159	0.699259	0.767934	0.698318	0.756384	0.807582	0.700505	0.991947	1.18734	1.07999
E7EQ69	N-alpha-acetyltransferase 50 OS=Homo sapiens GN=NAA50 PE=1 SV=1 - [E7EQ69_HUMAN]	6	6	0.947183	0.965168	1.1491	0.680824	0.76684	0.6908	0.648957	0.773786	0.666584	0.707076	0.809039	0.705063	0.982468	1.02065	1.03114
A4UCT9	N-myc-interactor (Fragment) OS=Homo sapiens PE=2 SV=1 - [A4UCT9_HUMAN]	2	2	1.22786	1.86401	1.5181	1.12449	0.915812	0.603262	0.829973	0.675951	0.445261	0.894728	0.72869	0.480001	0.738089	0.795676	1.07802
E9PPN3	N-terminal kinase-like protein OS=Homo sapiens GN=SCYL1 PE=1 SV=1 - [E9PPN3_HUMAN]	3	3	1.19542	1.27415	1.31592	1.10974	1.07345	0.551475	1.07622	0.802297	0.412171	1.01372	1.13486	0.862412	0.9698	0.913477	0.941923
Q5SSV3	N(G),N(G)-dimethylarginine dimethylaminohydrolase 2 (Fragment) OS=Homo sapiens GN=DDAH2 PE=1 SV=1 - [Q5SSV3_HUMAN]	3	3	1.01971	0.976444	0.957571	1.34464	1.31865	1.37708	1.47826	1.44968	1.51392	1.75756	1.72359	1.79996	1.09937	1.30709	1.18894
J3QRP6	Na(+)/H(+) exchange regulatory cofactor NHE-RF1 (Fragment) OS=Homo sapiens GN=SLC9A3R1 PE=1 SV=1 - [J3QRP6_HUMAN]	2	2	0.66854	0.894849	1.33851	0.397218	0.594158	0.443894	0.454583	0.679965	0.508	0.441185	0.659923	0.493027	1.14442	1.11069	0.970525
Q4G0N4	NAD kinase 2, mitochondrial OS=Homo sapiens GN=NADK2 PE=1 SV=2 - [NAKD2_HUMAN]	8	8	1.10816	1.3792	1.27546	1.71197	1.58056	0.98528	2.01308	1.80292	1.48693	1.70374	1.80857	1.41797	1.15364	1.14138	0.989368
Q13423	NAD(P) transhydrogenase, mitochondrial OS=Homo sapiens GN=NNT PE=1 SV=3 - [NNTM_HUMAN]	25	25	1.59152	1.69729	1.07581	1.04338	0.666948	0.62106	1.1555	0.736686	0.644793	1.11797	0.678943	0.675179	1.09436	1.1084	1.01974
Q3KZ25	NAD(P)(+)--arginine ADP-ribosyltransferase (Fragment) OS=Homo sapiens GN=DO PE=2 SV=1 - [Q3KZ25_HUMAN]	4	4	1.15347	1.83015	1.66853	1.05903	1.05814	0.666903	1.09889	1.16039	0.77623	1.36235	1.47638	0.930506	1.15534	1.39526	1.107
Q8NCW5	NAD(P)H-hydrate epimerase OS=Homo sapiens GN=APOA1BP PE=1 SV=2 - [NNRE_HUMAN]	6	6	0.955796	1.19934	1.23822	0.902671	0.87598	0.710825	1.10535	0.99946	0.867218	1.05954	1.04662	0.809611	1.18312	1.14638	0.946812
U3KQP3	NADH dehydrogenase [ubiquinone] 1 alpha subcomplex subunit 13 (Fragment) OS=Homo sapiens GN=NDUFA13 PE=4 SV=2 - [U3KQP3_HUMAN]	2	2	1.06699	1.14663	1.24832	1.07167	1.51894	1.21679	1.10595	1.13561	0.909714	1.1989	1.72824	1.38445	0.747637	1.1378	1.52186
O43678	NADH dehydrogenase [ubiquinone] 1 alpha subcomplex subunit 2 OS=Homo sapiens GN=NDUFA2 PE=1 SV=3 - [NDUA2_HUMAN]	2	2	1.03997	1.07421	1.03293	0.500677	0.481434	0.466087	0.530144	0.509769	0.493518	0.520869	0.500851	0.484884	1.05885	1.04033	0.982506
O95167	NADH dehydrogenase [ubiquinone] 1 alpha subcomplex subunit 3 OS=Homo sapiens GN=NDUFA3 PE=1 SV=1 - [NDUA3_HUMAN]	2	2	0.970585	1.09734	1.1306	0.849151	0.874886	0.773828	1.03062	1.06185	0.939198	0.941546	0.970081	0.858027	1.2137	1.10881	0.913574
M0R0N0	NADH dehydrogenase [ubiquinone] 1 alpha subcomplex subunit 7 OS=Homo sapiens GN=NDUFA7 PE=1 SV=1 - [M0R0N0_HUMAN]	2	2	1.21397	1.33791	1.1021	0.438453	0.361174	0.327715	0.439147	0.361746	0.328234	0.571836	0.471048	0.42741	1.00158	1.30421	1.30215
H3BPJ9	NADH dehydrogenase [ubiquinone] 1 beta subcomplex subunit 10 OS=Homo sapiens GN=NDUFB10 PE=1 SV=1 - [H3BPJ9_HUMAN]	2	2	1.05629	1.07239	1.01524	0.882181	0.964937	0.929496	1.04316	0.987568	0.972744	1.07453	1.02438	1.03855	1.04295	1.11733	1.03007
O95168	NADH dehydrogenase [ubiquinone] 1 beta subcomplex subunit 4 OS=Homo sapiens GN=NDUFB4 PE=1 SV=3 - [NDUB4_HUMAN]	4	4	1.21613	1.15515	0.928724	1.03501	0.943658	0.916389	1.04268	1.02979	0.968967	1.25621	0.943097	1.02582	1.05941	0.999405	0.946025
P17568	NADH dehydrogenase [ubiquinone] 1 beta subcomplex subunit 7 OS=Homo sapiens GN=NDUFB7 PE=1 SV=4 - [NDUB7_HUMAN]	2	2	0.937045	0.811214	0.865716	0.606525	0.647274	0.747675	0.726613	0.775431	0.89571	0.772165	0.824043	0.951863	1.19799	1.2731	1.06269
O43181	NADH dehydrogenase [ubiquinone] iron-sulfur protein 4, mitochondrial OS=Homo sapiens GN=NDUFS4 PE=1 SV=1 - [NDUS4_HUMAN]	4	4	1.06558	1.20605	0.996986	0.472508	0.419193	0.332608	0.545747	0.484168	0.373528	0.423478	0.386403	0.387571	1.12303	0.972696	0.854066
A0A024R4X0	NADH-cytochrome b5 reductase OS=Homo sapiens GN=CYB5R3 PE=3 SV=1 - [A0A024R4X0_HUMAN]	6	6	1.51713	1.77856	1.13892	0.806354	0.659049	0.493373	1.00775	0.684677	0.613376	1.00786	0.66432	0.560566	1.24156	1.18905	1.00295
P28331	NADH-ubiquinone oxidoreductase 75 kDa subunit, mitochondrial OS=Homo sapiens GN=NDUFS1 PE=1 SV=3 - [NDUS1_HUMAN]	7	7	0.957219	0.883145	0.953483	0.412037	0.35034	0.451068	0.478861	0.39737	0.537252	0.449082	0.473905	0.343523	0.950618	0.90752	0.965309
F8VZJ2	Nascent polypeptide-associated complex subunit alpha OS=Homo sapiens GN=NACA PE=1 SV=1 - [F8VZJ2_HUMAN]	5	5	1.18291	1.37325	1.14638	0.623232	0.537502	0.476074	0.750255	0.618331	0.525531	0.672457	0.567361	0.495842	1.15303	1.02034	0.954615
Q15843	NEDD8 OS=Homo sapiens GN=NEDD8 PE=1 SV=1 - [NEDD8_HUMAN]	5	5	0.975503	1.21833	1.20608	0.988267	1.05088	0.737938	0.892387	1.00645	0.784725	1.13782	1.06792	0.953425	1.14213	1.15782	1.04135
Q13564	NEDD8-activating enzyme E1 regulatory subunit OS=Homo sapiens GN=NAE1 PE=1 SV=1 - [ULA1_HUMAN]	8	8	1.02719	1.22312	1.21075	0.979808	0.920044	0.707421	0.930473	0.903363	0.709427	1.01313	0.997128	0.779539	1.06866	1.13264	1.05751
P61081	NEDD8-conjugating enzyme Ubc12 OS=Homo sapiens GN=UBE2M PE=1 SV=1 - [UBC12_HUMAN]	9	9	1.05241	1.29055	1.18695	0.756797	0.772028	0.61291	0.877579	0.851884	0.693579	0.957076	0.945498	0.752468	1.08656	1.2279	1.0759
F8WD80	NEDD8-conjugating enzyme UBE2F OS=Homo sapiens GN=UBE2F PE=1 SV=1 - [F8WD80_HUMAN]	2	2	1.40926	1.83239	1.30024	1.06674	0.756946	0.582157	0.905913	0.642828	0.49439	1.11402	0.790498	0.607961	0.849239	1.04433	1.22972
A2RRP1	Neuroblastoma-amplified sequence OS=Homo sapiens GN=NBAS PE=1 SV=2 - [NBAS_HUMAN]	5	6	1.16537	1.12571	0.915146	0.895633	0.733501	0.801512	0.955374	0.645909	0.705799	0.940905	0.56524	0.61765	1.04008	0.957936	0.921025
A0A024R1D9	Neurofibromin 2 (Bilateral acoustic neuroma), isoform CRA_d OS=Homo sapiens GN=NF2 PE=4 SV=1 - [A0A024R1D9_HUMAN]	3	3	0.939129	1.29926	1.38348	0.581073	0.618737	0.447233	0.795592	0.84716	0.61234	0.722649	0.769489	0.556198	1.36918	1.24364	0.908316
P62166	Neuronal calcium sensor 1 OS=Homo sapiens GN=NCS1 PE=1 SV=2 - [NCS1_HUMAN]	2	2	1.1969	1.27801	1.06777	0.604319	0.504903	0.472858	0.64015	0.534839	0.500894	0.463404	0.38717	0.362597	1.05929	0.766821	0.7239
Q8IY17	Neuropathy target esterase OS=Homo sapiens GN=PNPLA6 PE=1 SV=2 - [PLPL6_HUMAN]	3	3	1.38864	1.41871	1.35691	0.460434	0.428275	0.324545	0.609962	0.426154	0.332065	0.634091	0.615298	0.611027	1.30486	1.43669	1.10103
Q15758	Neutral amino acid transporter B(0) OS=Homo sapiens GN=SLC1A5 PE=1 SV=2 - [AAAT_HUMAN]	7	7	1.16521	1.43677	1.17476	0.642606	0.538293	0.447258	0.7419	0.580031	0.545093	0.73924	0.596628	0.514515	1.21074	1.15038	1.03571
Q6PIU2	Neutral cholesterol ester hydrolase 1 OS=Homo sapiens GN=NCEH1 PE=1 SV=3 - [NCEH1_HUMAN]	5	5	0.822584	1.07068	1.18054	0.422386	0.553578	0.444251	0.550262	0.622769	0.513936	0.517228	0.589929	0.540763	1.13459	1.0867	0.952352
A0A087WUW6	NF-kappa-B essential modulator OS=Homo sapiens GN=IKBKG PE=1 SV=1 - [A0A087WUW6_HUMAN]	8	8	1.08595	1.0151	1.00916	0.771257	0.732914	0.719783	0.838793	0.791321	0.706147	0.879041	0.886812	0.757333	1.02819	1.09073	1.09951
Q5QP19	NFS1 nitrogen fixation 1 (S. cerevisiae), isoform CRA_b OS=Homo sapiens GN=NFS1 PE=2 SV=1 - [Q5QP19_HUMAN]	2	2	1.08915	1.23386	1.13287	0.921678	0.846239	0.746986	0.839513	0.770799	0.680394	0.888533	0.815807	0.720123	0.910853	0.964038	1.05839
Q8NBF2	NHL repeat-containing protein 2 OS=Homo sapiens GN=NHLRC2 PE=1 SV=1 - [NHLC2_HUMAN]	8	8	1.25504	1.43493	1.14334	0.677964	0.539411	0.465061	0.752485	0.576862	0.505963	0.73552	0.545659	0.498078	1.11884	1.20004	1.09525
P43490	Nicotinamide phosphoribosyltransferase OS=Homo sapiens GN=NAMPT PE=1 SV=1 - [NAMPT_HUMAN]	13	13	1.05526	1.13391	1.11254	0.748103	0.746119	0.659565	0.918201	0.885101	0.798914	0.952445	0.943076	0.83389	1.1498	1.19233	1.00814
Q6XQN6	Nicotinate phosphoribosyltransferase OS=Homo sapiens GN=NAPRT PE=1 SV=2 - [PNCB_HUMAN]	17	17	1.06084	1.36012	1.34668	1.5512	1.55893	1.14049	1.79424	1.70031	1.25288	1.83138	1.79102	1.324	1.10939	1.06625	1.03122
Q49AL4	NMNAT3 protein OS=Homo sapiens GN=NMNAT3 PE=2 SV=1 - [Q49AL4_HUMAN]	2	2	0.616354	1.11239	1.80479	0.531282	0.861975	0.477603	0.992774	1.61072	0.892468	0.568778	0.92281	0.511311	1.86864	1.07058	0.572918
P69849	Nodal modulator 3 OS=Homo sapiens GN=NOMO3 PE=3 SV=2 - [NOMO3_HUMAN]	2	2	0.947839	1.04152	1.01214	0.670743	0.707655	0.699167	0.775415	0.818088	0.808275	0.652209	0.688101	0.679848	1.15605	0.972368	0.841109
Q6NUR1	Non-SMC condensin I complex, subunit G OS=Homo sapiens GN=NCAPG PE=2 SV=1 - [Q6NUR1_HUMAN]	13	13	0.911955	1.10727	1.18239	0.623468	0.635945	0.571813	0.7755	0.768941	0.663743	0.840685	0.715566	0.743439	1.13368	1.17711	1.04
P49321	Nuclear autoantigenic sperm protein OS=Homo sapiens GN=NASP PE=1 SV=2 - [NASP_HUMAN]	7	10	0.799904	0.870757	1.06425	0.645023	0.875023	0.753039	0.694449	0.868165	0.750194	0.739437	0.848548	0.801346	1.00865	1.1761	0.977404
Q09161	Nuclear cap-binding protein subunit 1 OS=Homo sapiens GN=NCBP1 PE=1 SV=1 - [NCBP1_HUMAN]	6	6	1.10415	1.31882	1.21114	0.970798	1.2072	0.88296	0.992715	1.01656	0.89636	1.17511	1.25319	0.962101	0.980481	1.05189	1.09757
B1AKN7	Nuclear factor 1 OS=Homo sapiens GN=NFIA PE=1 SV=1 - [B1AKN7_HUMAN]	4	4	1.36277	1.20021	0.95171	0.87304	0.633447	0.714663	0.750566	0.550764	0.577254	1.07352	0.817006	0.637029	1.30762	1.15527	1.02299
P19838	Nuclear factor NF-kappa-B p105 subunit OS=Homo sapiens GN=NFKB1 PE=1 SV=2 - [NFKB1_HUMAN]	6	6	1.0689	1.2253	1.26108	0.787363	0.728605	0.582617	0.811756	0.790154	0.617055	0.855532	0.677915	0.693525	1.04378	0.957435	1.04458
Q12972	Nuclear inhibitor of protein phosphatase 1 OS=Homo sapiens GN=PPP1R8 PE=1 SV=2 - [PP1R8_HUMAN]	3	3	0.778308	0.951849	1.22297	0.561349	0.721243	0.589746	0.685434	0.880671	0.738061	0.643645	0.826979	0.676205	1.22105	1.1466	0.939033
Q9Y266	Nuclear migration protein nudC OS=Homo sapiens GN=NUDC PE=1 SV=1 - [NUDC_HUMAN]	10	10	1.07557	1.13103	1.0401	0.525847	0.487214	0.454918	0.556803	0.501297	0.471752	0.541332	0.494632	0.469506	1.11324	1.1627	1.01332
Q59HB8	Nuclear mitotic apparatus protein 1 variant (Fragment) OS=Homo sapiens PE=2 SV=1 - [Q59HB8_HUMAN]	10	10	1.07368	1.45688	1.28737	1.36091	1.12586	1.06745	1.54226	1.45515	1.11231	1.86615	1.66257	1.11647	1.04203	1.18974	1.03536
Q92621	Nuclear pore complex protein Nup205 OS=Homo sapiens GN=NUP205 PE=1 SV=3 - [NU205_HUMAN]	3	3	1.34217	1.46946	1.09484	0.960439	0.715589	0.653601	0.691763	0.515409	0.470761	0.845053	0.629619	0.575078	0.720258	0.879861	1.22159
M0QXN5	Nuclear pore glycoprotein p62 OS=Homo sapiens GN=NUP62 PE=1 SV=1 - [M0QXN5_HUMAN]	3	3	1.42227	1.55846	0.993193	0.827701	0.605958	0.539272	0.912938	0.643637	0.585793	0.984868	0.654443	0.600152	1.10298	1.01269	1.10842
Q8TAT6	Nuclear protein localization protein 4 homolog OS=Homo sapiens GN=NPLOC4 PE=1 SV=3 - [NPL4_HUMAN]	11	11	1.03176	1.10168	1.0113	0.905484	0.828283	0.833406	1.00537	0.943183	0.927114	1.05797	0.965539	0.977256	1.11795	1.20715	1.02973
Q86WQ0	Nuclear receptor 2C2-associated protein OS=Homo sapiens GN=NR2C2AP PE=1 SV=1 - [NR2CA_HUMAN]	3	3	1.05384	1.47148	1.19459	1.30205	1.23553	1.03427	1.55794	1.47835	1.12205	1.60832	1.52615	1.27755	1.13467	1.23522	1.11992
P61970	Nuclear transport factor 2 OS=Homo sapiens GN=NUTF2 PE=1 SV=1 - [NTF2_HUMAN]	5	5	1.10947	1.35275	1.21266	0.939861	0.890971	0.699596	0.915847	0.833977	0.700693	0.947276	0.870303	0.741881	0.959354	1.12675	1.02905
A0A087X1S2	Nuclease-sensitive element-binding protein 1 OS=Homo sapiens GN=YBX1 PE=1 SV=2 - [A0A087X1S2_HUMAN]	4	6	1.21934	1.66004	1.38973	0.505847	0.345509	0.270542	0.541056	0.421153	0.295422	0.542647	0.409363	0.31339	1.18134	1.12521	0.989999
H0YMD2	Nucleolar and spindle-associated protein 1 (Fragment) OS=Homo sapiens GN=NUSAP1 PE=1 SV=1 - [H0YMD2_HUMAN]	2	2	0.774632	0.687956	0.80357	0.257006	0.331778	0.442736	0.367788	0.448442	0.598416	0.445191	0.568112	0.758107	1.35163	1.71232	1.26686
P19338	Nucleolin OS=Homo sapiens GN=NCL PE=1 SV=3 - [NUCL_HUMAN]	20	20	0.798659	0.980807	1.21708	1.27233	1.54897	1.24047	1.4143	1.82758	1.45481	1.42259	1.93306	1.49595	1.08701	1.15393	1.00259
A0A0S2Z4G7	Nucleophosmin (Nucleolar phosphoprotein B23, numatrin), isoform CRA_f (Fragment) OS=Homo sapiens GN=NPM1 PE=2 SV=1 - [A0A0S2Z4G7_HUMAN]	10	10	0.746232	1.05297	1.37147	0.943409	1.37089	0.91371	1.09208	1.42046	1.05663	1.08195	1.51439	1.03624	1.02114	1.07729	1.04082
A0A024QZW7	Nucleoporin 153kDa, isoform CRA_a OS=Homo sapiens GN=NUP153 PE=4 SV=1 - [A0A024QZW7_HUMAN]	4	4	0.56749	1.22238	1.85163	0.928836	1.63674	0.883949	1.499	2.64145	1.42655	1.28403	2.26266	1.22198	1.61384	1.38241	0.856597
Q53FD7	Nucleoporin 54kDa variant (Fragment) OS=Homo sapiens PE=2 SV=1 - [Q53FD7_HUMAN]	4	5	1.23371	1.52433	1.08153	0.854596	0.684882	0.636214	0.9012	0.722628	0.606103	0.760705	0.653622	0.529006	0.942007	0.858111	0.858646
P12270	Nucleoprotein TPR OS=Homo sapiens GN=TPR PE=1 SV=3 - [TPR_HUMAN]	3	3	1.52992	1.26921	0.788832	1.20223	1.37204	1.73933	1.01601	0.779273	0.987882	1.06041	0.923401	1.17059	0.567968	0.673015	1.18495
Q32Q12	Nucleoside diphosphate kinase OS=Homo sapiens GN=NME1-NME2 PE=1 SV=1 - [Q32Q12_HUMAN]	6	15	0.892944	1.20489	1.40419	0.839831	0.961404	0.687161	0.948754	1.01151	0.741333	0.876148	1.0015	0.753245	1.12865	1.1127	1.02413
F8W118	Nucleosome assembly protein 1-like 1 (Fragment) OS=Homo sapiens GN=NAP1L1 PE=1 SV=1 - [F8W118_HUMAN]	2	8	1.55347	1.35788	0.874091	1.21322	0.78097	0.893466	1.49517	0.962467	1.10111	1.31965	0.849484	0.971849	1.2324	1.08773	0.882611
Q99733	Nucleosome assembly protein 1-like 4 OS=Homo sapiens GN=NAP1L4 PE=1 SV=1 - [NP1L4_HUMAN]	12	13	0.942211	0.980641	1.01763	0.648825	0.724248	0.698753	0.750421	0.816585	0.786595	0.760504	0.800965	0.775547	1.10653	1.10392	0.998259
Q96RS6	NudC domain-containing protein 1 OS=Homo sapiens GN=NUDCD1 PE=1 SV=2 - [NUDC1_HUMAN]	6	6	1.04174	0.982189	0.952802	0.868363	0.831998	0.838854	0.87774	0.845495	0.901384	0.972911	0.832789	0.85241	1.01282	1.1173	1.04478
E5RFP0	NudC domain-containing protein 2 OS=Homo sapiens GN=NUDCD2 PE=1 SV=1 - [E5RFP0_HUMAN]	3	3	1.06448	1.20701	1.40363	0.682807	0.704477	0.530996	0.784602	0.769164	0.553968	0.739452	0.679406	0.520415	1.09182	1.01872	0.895071
B0FTY2	NudC-like protein OS=Homo sapiens PE=1 SV=1 - [B0FTY2_HUMAN]	2	2	1.02653	1.40694	1.37057	0.523144	0.509622	0.371831	0.917726	0.894004	0.652285	0.983644	0.958218	0.699136	1.75425	1.88025	1.07183
A0A024R858	Nudix (Nucleoside diphosphate linked moiety X)-type motif 1, isoform CRA_b OS=Homo sapiens GN=NUDT1 PE=3 SV=1 - [A0A024R858_HUMAN]	4	4	1.34371	1.54096	1.12123	0.603669	0.456024	0.39175	0.599288	0.441493	0.38419	0.700371	0.507535	0.450802	0.959376	1.10711	1.16831
A0PJK4	NUP43 protein (Fragment) OS=Homo sapiens GN=NUP43 PE=2 SV=1 - [A0PJK4_HUMAN]	2	2	1.04138	1.05941	1.01731	0.715565	0.68713	0.67544	0.698919	0.671146	0.659728	0.57891	0.555906	0.546448	0.976738	0.809026	0.828293
C9JXC3	O-acetyl-ADP-ribose deacetylase 1 OS=Homo sapiens GN=OARD1 PE=1 SV=1 - [C9JXC3_HUMAN]	2	2	1.34555	1.56286	1.16151	1.2101	0.899336	0.774285	0.962293	0.715169	0.615726	1.2917	0.959979	0.826496	0.795218	1.06743	1.34231
A1A4F3	O-phosphoseryl-tRNA(Sec) selenium transferase OS=Homo sapiens GN=SEPSECS PE=2 SV=1 - [A1A4F3_HUMAN]	4	4	0.771341	1.05617	1.36927	0.526282	0.682296	0.498292	0.932059	1.20836	0.882488	0.803926	1.04224	0.761169	1.77102	1.52756	0.862526
Q9NTK5	Obg-like ATPase 1 OS=Homo sapiens GN=OLA1 PE=1 SV=2 - [OLA1_HUMAN]	14	14	0.974269	1.29905	1.31823	0.723755	0.708638	0.547562	0.707377	0.721693	0.579216	0.775115	0.772522	0.60109	1.07918	1.09776	0.992723
H0YG54	Oligoribonuclease, mitochondrial OS=Homo sapiens GN=REXO2 PE=1 SV=2 - [H0YG54_HUMAN]	4	4	1.47765	1.53368	0.985273	0.915725	0.659761	0.61378	0.952273	0.622796	0.69638	1.02387	0.758435	0.687239	1.05278	1.15052	0.971305
Q9NQR4	Omega-amidase NIT2 OS=Homo sapiens GN=NIT2 PE=1 SV=1 - [NIT2_HUMAN]	10	10	1.23191	1.61927	1.25542	1.12723	0.862278	0.694361	1.0735	0.834058	0.687971	1.10097	0.923548	0.694009	0.969449	1.07172	1.02703
P04181	Ornithine aminotransferase, mitochondrial OS=Homo sapiens GN=OAT PE=1 SV=1 - [OAT_HUMAN]	11	12	1.21827	1.1584	0.99289	0.958593	0.737352	0.774801	1.1272	0.935185	0.977095	1.19095	0.977006	0.997428	1.18108	1.25477	1.04389
Q9BUP3	Oxidoreductase HTATIP2 OS=Homo sapiens GN=HTATIP2 PE=1 SV=2 - [HTAI2_HUMAN]	3	3	1.31467	1.10343	0.846719	1.49094	1.12226	1.35118	1.52285	1.14155	1.29378	1.66002	1.21562	1.39922	1.08237	1.07315	1.07607
P36551	Oxygen-dependent coproporphyrinogen-III oxidase, mitochondrial OS=Homo sapiens GN=CPOX PE=1 SV=3 - [HEM6_HUMAN]	16	16	1.18588	1.17255	0.98497	0.562256	0.482077	0.489615	0.609937	0.523032	0.514754	0.600943	0.522469	0.502713	1.10123	1.09099	0.984984
P22059	Oxysterol-binding protein 1 OS=Homo sapiens GN=OSBP PE=1 SV=1 - [OSBP1_HUMAN]	5	6	1.04027	1.2933	1.24323	0.795888	0.63407	0.543373	1.06668	0.952668	0.759018	1.09471	0.928014	0.715581	1.48647	1.42452	0.974122
A0A024R1L4	Oxysterol-binding protein OS=Homo sapiens GN=OSBP2 PE=3 SV=1 - [A0A024R1L4_HUMAN]	10	11	1.26648	1.42446	1.05453	1.0503	0.809615	0.694471	1.29515	0.967019	0.913236	1.15938	0.908209	0.862017	1.0653	1.10386	0.945758
Q15645	Pachytene checkpoint protein 2 homolog OS=Homo sapiens GN=TRIP13 PE=1 SV=2 - [PCH2_HUMAN]	4	4	1.52005	1.31132	0.903847	0.849821	0.62127	0.648066	0.772783	0.637084	0.630189	0.645648	0.514819	0.522799	1.02546	0.848219	0.901031
Q5VU21	PAI-1 mRNA-binding protein variant OS=Homo sapiens PE=2 SV=1 - [Q5VU21_HUMAN]	8	8	1.36738	1.368	1.01676	0.115841	0.0693878	0.0756066	0.112675	0.0771487	0.0755967	0.0876662	0.05945	0.0640441	0.983791	0.88626	0.816872
E9PIA8	Palmitoyl-protein thioesterase 1 (Fragment) OS=Homo sapiens GN=PPT1 PE=1 SV=8 - [E9PIA8_HUMAN]	2	2	0.975768	1.04149	1.06735	0.34841	0.371304	0.342716	0.302344	0.322212	0.297403	0.306627	0.326776	0.301616	0.867783	0.880076	1.01417
A0A0S2Z483	Papillary renal cell carcinoma isoform 2 OS=Homo sapiens GN=PRCC PE=2 SV=1 - [A0A0S2Z483_HUMAN]	2	2	0.84389	0.955445	1.13219	0.784985	0.930198	0.821591	1.09888	1.30216	1.15013	0.959834	1.13739	1.00459	1.39988	1.22274	0.873464
Q96PV4	Paraneoplastic antigen-like protein 5 OS=Homo sapiens GN=PNMA5 PE=1 SV=2 - [PNMA5_HUMAN]	2	2	1.19556	1.31793	1.10235	0.953044	0.797154	0.723137	1.44667	1.21003	1.09768	1.15977	0.970064	0.879993	1.51794	1.21691	0.801684
Q9BRP8	Partner of Y14 and mago OS=Homo sapiens GN=PYM1 PE=1 SV=1 - [PYM1_HUMAN]	2	2	1.09821	1.25066	1.13882	0.670211	0.610275	0.535886	0.750367	0.683262	0.599976	0.744019	0.677482	0.5949	1.1196	1.11013	0.99154
Q6IB91	PCK2 protein OS=Homo sapiens GN=PCK2 PE=2 SV=1 - [Q6IB91_HUMAN]	7	7	1.14308	1.0532	0.88866	0.617468	0.615105	0.48766	0.798882	0.618848	0.637802	0.776168	0.712651	0.612997	1.10135	1.15858	0.997907
O00151	PDZ and LIM domain protein 1 OS=Homo sapiens GN=PDLIM1 PE=1 SV=4 - [PDLI1_HUMAN]	3	3	1.30862	0.999834	0.764037	1.1934	0.911953	1.1936	1.4513	1.10903	1.45154	1.11718	0.85371	1.11737	1.2161	0.936133	0.769783
Q9UBV8	Peflin OS=Homo sapiens GN=PEF1 PE=1 SV=1 - [PEF1_HUMAN]	6	6	1.16176	1.22038	1.08623	0.745043	0.642964	0.538085	0.7419	0.669492	0.620378	0.80307	0.687682	0.64481	1.14861	1.27327	0.960053
A0A0C4DFP4	Peptide-N(4)-(N-acetyl-beta-glucosaminyl)asparagine amidase (Fragment) OS=Homo sapiens GN=NGLY1 PE=1 SV=1 - [A0A0C4DFP4_HUMAN]	3	3	1.34999	1.31774	1.05794	1.00945	0.74775	0.706799	1.15755	0.865192	0.878433	1.27207	0.931583	0.909699	1.16776	0.856195	0.941312
P30405	Peptidyl-prolyl cis-trans isomerase F, mitochondrial OS=Homo sapiens GN=PPIF PE=1 SV=1 - [PPIF_HUMAN]	2	4	1.09412	1.1742	1.07319	0.49021	0.448039	0.417485	0.383947	0.350917	0.326987	0.437528	0.399889	0.372619	0.78323	0.892532	1.13955
Q00688	Peptidyl-prolyl cis-trans isomerase FKBP3 OS=Homo sapiens GN=FKBP3 PE=1 SV=1 - [FKBP3_HUMAN]	10	10	1.14622	1.32426	1.21341	0.565776	0.600814	0.441541	0.558205	0.511657	0.414474	0.515656	0.467361	0.397239	0.984963	0.917925	0.913426
Q02790	Peptidyl-prolyl cis-trans isomerase FKBP4 OS=Homo sapiens GN=FKBP4 PE=1 SV=3 - [FKBP4_HUMAN]	16	17	0.94657	1.05944	1.15487	1.06302	1.17576	1.00632	1.15182	1.19905	1.0239	1.15243	1.2849	1.08651	1.13158	1.11035	1.02514
O43447	Peptidyl-prolyl cis-trans isomerase H OS=Homo sapiens GN=PPIH PE=1 SV=1 - [PPIH_HUMAN]	6	8	0.935596	1.19566	1.18763	0.632956	0.645993	0.592269	0.748499	0.728054	0.653293	0.828794	0.768358	0.73926	1.11226	1.12464	1.01672
H0Y4T6	Peptidyl-prolyl cis-trans isomerase NIMA-interacting 4 (Fragment) OS=Homo sapiens GN=PIN4 PE=1 SV=1 - [H0Y4T6_HUMAN]	3	3	1.26601	1.36601	1.1252	1.08277	0.855266	0.749072	1.18058	0.75747	0.635172	1.47302	0.833443	0.698879	1.09033	1.28961	1.1003
A0A0F7G8H5	Peptidyl-prolyl cis-trans isomerase OS=Homo sapiens GN=FKBP4 PE=2 SV=1 - [A0A0F7G8H5_HUMAN]	6	6	1.08926	1.39868	1.16211	0.785801	0.780778	0.833323	0.80341	0.689495	0.572782	0.786049	0.683377	0.521745	1.02417	1.06178	1.00723
V9HWC6	Peptidyl-prolyl cis-trans isomerase OS=Homo sapiens GN=HEL-S-39 PE=2 SV=1 - [V9HWC6_HUMAN]	5	6	0.78493	1.02586	1.27096	0.4496	0.587321	0.463653	0.463481	0.592349	0.466063	0.451886	0.605972	0.474788	1.0563	1.14489	1.023
A8K486	Peptidyl-prolyl cis-trans isomerase OS=Homo sapiens PE=2 SV=1 - [A8K486_HUMAN]	13	15	1.05447	1.1519	1.08547	0.813787	0.744014	0.692065	0.8705	0.811664	0.746674	0.843465	0.810251	0.775621	1.06236	1.13471	1.02913
B3KSZ1	Peptidyl-prolyl cis-trans isomerase OS=Homo sapiens PE=2 SV=1 - [B3KSZ1_HUMAN]	3	3	1.09614	1.15651	1.16602	0.860981	0.785468	0.700272	0.573747	0.611428	0.464865	0.572695	0.598433	0.486452	0.878835	0.942951	1.07563
Q9Y3C6	Peptidyl-prolyl cis-trans isomerase-like 1 OS=Homo sapiens GN=PPIL1 PE=1 SV=1 - [PPIL1_HUMAN]	6	6	0.951426	1.16476	1.24637	0.851115	0.956544	0.778978	1.0142	1.10825	0.889189	1.08473	1.09288	0.93129	1.12799	1.1718	0.988518
F5H7P7	Peptidylprolyl isomerase domain and WD repeat-containing protein 1 OS=Homo sapiens GN=PPWD1 PE=1 SV=1 - [F5H7P7_HUMAN]	5	5	0.99247	1.16188	1.23383	0.933447	1.00895	0.921794	1.03806	1.01938	0.824794	1.07192	0.928842	0.722375	1.12977	1.00085	0.982562
O60664	Perilipin-3 OS=Homo sapiens GN=PLIN3 PE=1 SV=3 - [PLIN3_HUMAN]	18	18	1.02298	1.33892	1.24427	1.08074	0.949756	0.813021	1.15476	1.10711	0.908169	1.14377	1.10066	0.895777	1.06367	1.13708	1.00455
Q06830	Peroxiredoxin-1 OS=Homo sapiens GN=PRDX1 PE=1 SV=1 - [PRDX1_HUMAN]	12	13	1.2625	1.32644	1.05971	1.026	0.812854	0.744034	1.0386	0.808699	0.749355	1.05729	0.832157	0.772802	1.02079	1.04128	1.03125
P32119	Peroxiredoxin-2 OS=Homo sapiens GN=PRDX2 PE=1 SV=5 - [PRDX2_HUMAN]	15	16	1.10763	1.36542	1.2083	1.32926	1.18053	0.984758	1.43221	1.30591	1.06933	1.5135	1.33109	1.1067	1.08973	1.11989	1.04635
P30041	Peroxiredoxin-6 OS=Homo sapiens GN=PRDX6 PE=1 SV=3 - [PRDX6_HUMAN]	17	17	0.904395	1.16813	1.28996	1.20186	1.29955	1.02025	1.32997	1.47117	1.11898	1.37038	1.51166	1.19243	1.11581	1.17051	1.03648
E1NZA1	Peroxisome proliferator activated receptor interacting complex protein OS=Homo sapiens GN=PRIC295 PE=2 SV=1 - [E1NZA1_HUMAN]	16	16	0.953208	1.17374	1.21718	0.370788	0.334784	0.286072	0.344897	0.296859	0.254024	0.238415	0.24031	0.222475	0.897452	1.01121	1.12671
Q8WW12	PEST proteolytic signal-containing nuclear protein OS=Homo sapiens GN=PCNP PE=1 SV=2 - [PCNP_HUMAN]	4	4	1.07315	1.30687	1.18874	0.913284	0.97158	0.642331	0.844029	0.762439	0.626006	0.785024	0.682185	0.583646	0.915725	0.868069	0.930091
Q9Y285	Phenylalanine--tRNA ligase alpha subunit OS=Homo sapiens GN=FARSA PE=1 SV=3 - [SYFA_HUMAN]	8	8	1.01029	1.41706	1.42442	0.344282	0.371696	0.231713	0.269696	0.291171	0.202102	0.330931	0.342029	0.225422	1.04212	1.14064	1.11905
Q92539	Phosphatidate phosphatase LPIN2 OS=Homo sapiens GN=LPIN2 PE=1 SV=1 - [LPIN2_HUMAN]	8	8	0.611381	0.786268	1.28911	0.517147	0.85848	0.647508	0.548643	0.938759	0.683133	0.532232	0.88438	0.664951	1.14115	1.1235	0.978638
Q9UKL6	Phosphatidylcholine transfer protein OS=Homo sapiens GN=PCTP PE=1 SV=1 - [PPCT_HUMAN]	3	3	1.03715	1.10942	1.12777	1.12382	1.20444	1.13061	1.38651	1.33685	1.33044	1.54283	1.64295	1.46149	1.39817	1.21714	0.981886
P30086	Phosphatidylethanolamine-binding protein 1 OS=Homo sapiens GN=PEBP1 PE=1 SV=3 - [PEBP1_HUMAN]	9	9	0.970923	1.25107	1.25329	0.675656	0.718081	0.5371	0.752084	0.775682	0.582854	0.768436	0.789015	0.603779	1.09079	1.12798	1.03044
Q9NTJ5	Phosphatidylinositide phosphatase SAC1 OS=Homo sapiens GN=SACM1L PE=1 SV=2 - [SAC1_HUMAN]	6	6	1.05106	1.29464	1.22155	0.554172	0.588853	0.515041	0.586337	0.613656	0.518549	0.710993	0.70623	0.652316	1.06992	1.20312	1.19759
A8MYT4	Phosphatidylinositol 3-kinase OS=Homo sapiens GN=PIK3C3 PE=1 SV=2 - [A8MYT4_HUMAN]	3	3	0.729002	1.12868	1.54826	0.334802	0.459261	0.296631	0.55977	0.767858	0.49595	0.65721	0.90152	0.582281	1.67194	1.96298	1.17407
Q92835	Phosphatidylinositol 3,4,5-trisphosphate 5-phosphatase 1 OS=Homo sapiens GN=INPP5D PE=1 SV=2 - [SHIP1_HUMAN]	19	19	1.0108	1.14038	1.07425	0.350991	0.339713	0.363596	0.412643	0.382466	0.351891	0.37305	0.384715	0.333065	1.20394	1.03771	1.05379
Q9BTU6	Phosphatidylinositol 4-kinase type 2-alpha OS=Homo sapiens GN=PI4K2A PE=1 SV=1 - [P4K2A_HUMAN]	13	14	1.28958	1.38915	1.01266	0.88102	0.604813	0.609011	0.97218	0.723118	0.735145	1.00254	0.712649	0.696825	1.12884	1.15103	1.00367
P48426	Phosphatidylinositol 5-phosphate 4-kinase type-2 alpha OS=Homo sapiens GN=PIP4K2A PE=1 SV=2 - [PI42A_HUMAN]	10	10	1.01639	1.07264	1.03316	0.596681	0.605112	0.594676	0.570003	0.593372	0.587181	0.650264	0.683736	0.617945	0.927546	0.961958	1.0418
Q8TBX8	Phosphatidylinositol 5-phosphate 4-kinase type-2 gamma OS=Homo sapiens GN=PIP4K2C PE=1 SV=3 - [PI42C_HUMAN]	3	3	1.08526	1.28372	1.23824	0.413978	0.34176	0.372204	0.516573	0.423113	0.464446	0.700608	0.645564	0.535582	1.1428	1.43895	1.15316
A0A024R5L7	Phosphatidylinositol binding clathrin assembly protein, isoform CRA_c OS=Homo sapiens GN=PICALM PE=4 SV=1 - [A0A024R5L7_HUMAN]	9	11	1.28695	1.33372	1.03857	0.351786	0.274424	0.247429	0.346237	0.266113	0.261738	0.352011	0.268537	0.250666	1.04932	1.00672	1.03824
F5GWE5	Phosphatidylinositol transfer protein alpha isoform OS=Homo sapiens GN=PITPNA PE=1 SV=1 - [F5GWE5_HUMAN]	11	12	1.16045	1.20992	1.06385	0.68561	0.560754	0.536801	0.77156	0.694858	0.673908	0.780578	0.694916	0.645148	1.12165	1.12375	1.00991
A0A0A0MSW4	Phosphatidylinositol transfer protein beta isoform OS=Homo sapiens GN=PITPNB PE=1 SV=1 - [A0A0A0MSW4_HUMAN]	5	6	1.15439	1.22649	1.02252	0.920422	0.779846	0.831537	1.21294	1.02772	1.06382	1.26106	1.00166	1.08956	1.37996	1.36713	0.977985
O95394	Phosphoacetylglucosamine mutase OS=Homo sapiens GN=PGM3 PE=1 SV=1 - [AGM1_HUMAN]	10	10	1.20467	1.28123	1.05361	2.39162	1.98722	1.95523	2.49766	1.79223	1.80411	2.61946	1.98472	1.92896	1.06555	1.10471	1.04479
Q8TCT1	Phosphoethanolamine/phosphocholine phosphatase OS=Homo sapiens GN=PHOSPHO1 PE=1 SV=1 - [PHOP1_HUMAN]	4	4	0.96584	1.06242	1.09999	0.826365	0.908432	0.809878	1.02725	0.977783	0.888901	0.920987	0.953561	0.866881	1.14281	1.02954	0.975227
Q96G03	Phosphoglucomutase-2 OS=Homo sapiens GN=PGM2 PE=1 SV=4 - [PGM2_HUMAN]	18	18	1.13083	1.29179	1.18356	0.654162	0.58471	0.482592	0.722308	0.682255	0.553355	0.758328	0.68457	0.585169	1.11163	1.13179	1.01324
P00558	Phosphoglycerate kinase 1 OS=Homo sapiens GN=PGK1 PE=1 SV=3 - [PGK1_HUMAN]	25	31	1.44837	0.814743	0.536957	0.482559	0.328033	0.581081	0.489878	0.338453	0.638487	0.522159	0.350902	0.650067	1.07224	1.16263	1.07716
P07205	Phosphoglycerate kinase 2 OS=Homo sapiens GN=PGK2 PE=1 SV=3 - [PGK2_HUMAN]	2	9	1.44561	0.797632	0.551763	0.457731	0.319335	0.57767	0.486963	0.339728	0.614562	0.504814	0.352182	0.637091	1.06386	1.10286	1.03666
P18669	Phosphoglycerate mutase 1 OS=Homo sapiens GN=PGAM1 PE=1 SV=2 - [PGAM1_HUMAN]	13	13	1.18176	1.35938	1.14668	0.574309	0.485667	0.424239	0.60831	0.507517	0.444542	0.682864	0.559548	0.487234	1.11985	1.19014	1.07153
Q6ZUJ8	Phosphoinositide 3-kinase adapter protein 1 OS=Homo sapiens GN=PIK3AP1 PE=1 SV=2 - [BCAP_HUMAN]	3	3	0.849326	1.34391	0.8061	0.905693	1.34215	0.786736	0.96448	0.578513	0.71767	0.992866	1.47134	0.86246	1.10307	1.09625	0.993818
Q9Y263	Phospholipase A-2-activating protein OS=Homo sapiens GN=PLAA PE=1 SV=2 - [PLAP_HUMAN]	18	18	1.07463	1.11947	1.07753	0.784707	0.730455	0.644867	0.715166	0.663138	0.610212	0.775459	0.724428	0.688398	0.945839	1.02048	1.05316
C9J6E1	Phospholipid scramblase 4 (Fragment) OS=Homo sapiens GN=PLSCR4 PE=1 SV=1 - [C9J6E1_HUMAN]	2	2	1.02309	1.51735	1.44177	1.55999	1.48252	1.04502	2.0907	2.03235	1.49652	2.00399	1.92725	1.4813	1.37087	1.29998	0.958528
Q5T1Z0	Phospholysine phosphohistidine inorganic pyrophosphate phosphatase OS=Homo sapiens GN=LHPP PE=1 SV=1 - [Q5T1Z0_HUMAN]	5	5	1.72669	1.31039	0.758481	2.06542	1.19617	1.53716	2.02036	1.28356	1.46626	2.35103	1.36158	1.69344	1.12745	1.17769	1.04317
Q9HAB8	Phosphopantothenate--cysteine ligase OS=Homo sapiens GN=PPCS PE=1 SV=2 - [PPCS_HUMAN]	7	7	1.30897	1.12438	0.99389	0.885847	0.703797	0.690243	0.904176	0.783416	0.818517	1.01068	0.7921	0.817057	1.15831	1.15215	0.972294
H3BRQ0	Phosphopantothenoylcysteine decarboxylase OS=Homo sapiens GN=PPCDC PE=1 SV=1 - [H3BRQ0_HUMAN]	3	3	0.838071	1.56385	1.50502	1.20924	1.44288	0.773243	0.863932	0.907581	0.603038	1.0603	1.28357	0.85286	0.714444	0.876835	1.41427
Q14558	Phosphoribosyl pyrophosphate synthase-associated protein 1 OS=Homo sapiens GN=PRPSAP1 PE=1 SV=2 - [KPRA_HUMAN]	4	7	1.13608	1.30073	1.10358	0.809423	0.668389	0.634321	0.811393	0.670015	0.571078	0.884748	0.730589	0.662019	0.927407	1.02797	1.19452
E7EPA1	Phosphoribosyl pyrophosphate synthase-associated protein 2 (Fragment) OS=Homo sapiens GN=PRPSAP2 PE=1 SV=1 - [E7EPA1_HUMAN]	8	11	1.04297	1.23339	1.2011	0.703389	0.626907	0.550448	0.73717	0.70021	0.621633	0.830855	0.7699	0.637905	1.15488	1.25715	1.10873
A8K8N7	Phosphoribosylformylglycinamidine synthase (FGAR amidotransferase), isoform CRA_b OS=Homo sapiens GN=PFAS PE=2 SV=1 - [A8K8N7_HUMAN]	19	19	1.06891	1.31926	1.22462	0.631628	0.513966	0.450852	0.530286	0.485957	0.381038	0.598294	0.545824	0.430343	1.03454	1.11477	1.07752
P46019	Phosphorylase b kinase regulatory subunit alpha, liver isoform OS=Homo sapiens GN=PHKA2 PE=1 SV=1 - [KPB2_HUMAN]	3	3	1.13206	1.13332	1.0704	0.679719	0.600428	0.56094	0.727616	0.642737	0.600467	0.750393	0.662857	0.619263	1.07047	1.10397	1.0313
Q59GQ4	Phosphorylase kinase, gamma 2 (Testis) variant (Fragment) OS=Homo sapiens PE=2 SV=1 - [Q59GQ4_HUMAN]	2	2	0.885737	1.41417	1.5966	0.347918	0.392801	0.246023	0.689181	0.778088	0.487339	0.627858	0.708854	0.443976	1.98087	1.80461	0.911021
Q9Y617	Phosphoserine aminotransferase OS=Homo sapiens GN=PSAT1 PE=1 SV=2 - [SERC_HUMAN]	22	23	1.62131	1.48367	0.894377	2.14471	1.25679	1.46151	2.11132	1.31253	1.45978	2.17866	1.3136	1.43906	1.0153	1.01956	1.00632
A0A0A0MSI3	Phosphotriesterase-related protein OS=Homo sapiens GN=PTER PE=1 SV=1 - [A0A0A0MSI3_HUMAN]	4	4	1.3014	1.59109	1.22647	1.27782	0.984985	0.803106	1.38121	1.01113	0.837837	1.27161	0.934851	0.768732	1.08092	1.10893	0.940286
O00625	Pirin OS=Homo sapiens GN=PIR PE=1 SV=1 - [PIR_HUMAN]	8	8	0.900903	1.36901	1.45935	1.01366	1.14908	0.744952	1.09525	1.22533	0.796881	1.0513	1.11918	0.786125	1.04905	1.05082	0.982554
Q9GZP4	PITH domain-containing protein 1 OS=Homo sapiens GN=PITHD1 PE=1 SV=1 - [PITH1_HUMAN]	10	10	0.858284	1.09597	1.19601	0.309654	0.367196	0.323194	0.381644	0.447485	0.337935	0.342187	0.385057	0.29136	1.08817	1.0549	0.984483
Q14651	Plastin-1 OS=Homo sapiens GN=PLS1 PE=1 SV=2 - [PLSI_HUMAN]	3	5	1.0351	1.04156	1.11682	0.359398	0.381209	0.372275	0.25778	0.245427	0.276337	0.292235	0.27823	0.253193	1.00665	0.949194	0.97038
P13796	Plastin-2 OS=Homo sapiens GN=LCP1 PE=1 SV=6 - [PLSL_HUMAN]	21	23	0.895661	1.07222	1.2792	0.676545	0.721187	0.597977	0.712125	0.787653	0.611513	0.731543	0.799871	0.636738	1.06092	1.11782	1.01807
P43034	Platelet-activating factor acetylhydrolase IB subunit alpha OS=Homo sapiens GN=PAFAH1B1 PE=1 SV=2 - [LIS1_HUMAN]	6	13	1.15612	1.2703	1.09983	0.941956	0.835296	0.799243	0.977976	0.871158	0.798262	0.912863	0.80804	0.726889	0.991041	0.976354	0.900232
P68402	Platelet-activating factor acetylhydrolase IB subunit beta OS=Homo sapiens GN=PAFAH1B2 PE=1 SV=1 - [PA1B2_HUMAN]	5	6	1.13347	1.27505	1.20531	0.875551	0.835194	0.730173	0.970865	0.937974	0.699848	0.985651	0.929921	0.752246	0.974328	1.03023	1.02018
Q15102	Platelet-activating factor acetylhydrolase IB subunit gamma OS=Homo sapiens GN=PAFAH1B3 PE=1 SV=1 - [PA1B3_HUMAN]	9	9	1.05807	1.27557	1.22646	2.4676	2.16005	1.7139	2.71596	2.31684	1.9321	2.68388	2.29763	1.95922	1.07259	1.08426	1.05634
Q9H8W4	Pleckstrin homology domain-containing family F member 2 OS=Homo sapiens GN=PLEKHF2 PE=1 SV=1 - [PKHF2_HUMAN]	8	8	1.28903	1.1589	0.97323	1.35067	1.07643	1.31343	1.30765	1.06121	1.12835	1.42793	1.13786	1.2112	0.910816	0.964259	1.0464
Q9NYT0	Pleckstrin-2 OS=Homo sapiens GN=PLEK2 PE=1 SV=1 - [PLEK2_HUMAN]	3	3	1.0489	1.56602	1.62158	1.15112	0.756789	0.77999	0.943346	1.09848	0.677415	1.04975	0.898879	0.71219	0.819501	0.913076	1.11279
Q15149	Plectin OS=Homo sapiens GN=PLEC PE=1 SV=3 - [PLEC_HUMAN]	6	6	0.934052	1.02361	1.49102	1.11214	1.14507	0.88791	1.47746	1.8264	1.292	1.16777	1.55084	1.06059	1.29946	1.19862	1.00348
Q9UIW2	Plexin-A1 OS=Homo sapiens GN=PLXNA1 PE=1 SV=3 - [PLXA1_HUMAN]	2	2	1.39723	1.72672	1.23581	1.59849	1.14404	0.925737	1.48999	1.06638	0.862901	1.60681	1.14999	0.930554	0.932123	1.0052	1.0784
D3DN94	Poly (ADP-ribose) polymerase family, member 14, isoform CRA_a OS=Homo sapiens GN=PARP14 PE=4 SV=1 - [D3DN94_HUMAN]	2	2	0.653694	1.11556	1.70655	0.362928	0.555196	0.325333	0.57825	0.884588	0.51835	0.521975	0.798501	0.467905	1.59329	1.43823	0.902681
B2R5W3	Poly [ADP-ribose] polymerase OS=Homo sapiens PE=2 SV=1 - [B2R5W3_HUMAN]	2	2	0.751609	1.07503	1.4303	0.572344	0.761491	0.532399	0.750063	0.997943	0.697714	0.638055	0.848919	0.593524	1.31051	1.11481	0.850669
B3KY29	Poly [ADP-ribose] polymerase OS=Homo sapiens PE=2 SV=1 - [B3KY29_HUMAN]	4	4	0.939266	0.874394	0.977431	0.713285	0.706218	0.744817	0.9416	0.934179	1.1519	0.856498	1.17024	0.979533	1.32009	1.30026	0.850364
Q9NX46	Poly(ADP-ribose) glycohydrolase ARH3 OS=Homo sapiens GN=ADPRHL2 PE=1 SV=1 - [ARHL2_HUMAN]	4	4	1.07772	1.26776	1.235	0.615072	0.570295	0.60906	0.859253	0.801224	0.694406	0.926909	0.860065	0.715703	1.38911	1.45746	1.07874
Q15365	Poly(rC)-binding protein 1 OS=Homo sapiens GN=PCBP1 PE=1 SV=2 - [PCBP1_HUMAN]	9	15	1.11771	1.12615	1.10574	0.57024	0.433649	0.443593	0.677009	0.592806	0.479932	0.618595	0.599747	0.589637	1.06713	1.03753	0.951198
Q15366	Poly(rC)-binding protein 2 OS=Homo sapiens GN=PCBP2 PE=1 SV=1 - [PCBP2_HUMAN]	6	12	1.22005	1.24861	1.03752	0.419611	0.38545	0.365601	0.487379	0.389015	0.385243	0.454617	0.390501	0.37419	1.11468	1.10135	1.00102
A0A087WTT1	Polyadenylate-binding protein OS=Homo sapiens GN=PABPC1 PE=1 SV=1 - [A0A087WTT1_HUMAN]	11	16	0.907784	0.970409	1.0829	0.304719	0.351246	0.346119	0.272906	0.319802	0.286861	0.264329	0.312569	0.278901	0.969235	1.03646	1.01638
B1ANR0	Polyadenylate-binding protein OS=Homo sapiens GN=PABPC4 PE=1 SV=1 - [B1ANR0_HUMAN]	5	10	0.814709	1.05662	1.38104	0.389921	0.44035	0.336262	0.348986	0.403196	0.307891	0.35417	0.42952	0.373076	0.814314	0.978478	1.12476
D6REB4	Polyadenylate-binding protein-interacting protein 1 OS=Homo sapiens GN=PAIP1 PE=1 SV=1 - [D6REB4_HUMAN]	2	2	1.07782	0.964186	0.894567	0.678888	0.629869	0.704105	1.2487	1.15854	1.29508	1.15112	1.068	1.19387	1.83933	1.69559	0.921852
A6NLN1	Polypyrimidine tract binding protein 1, isoform CRA_b OS=Homo sapiens GN=PTBP1 PE=1 SV=4 - [A6NLN1_HUMAN]	6	9	0.945782	1.08821	1.18489	0.952975	0.959866	0.824817	0.954827	0.863069	0.912715	1.04504	0.927202	0.868783	0.954096	1.01832	1.03474
P08397	Porphobilinogen deaminase OS=Homo sapiens GN=HMBS PE=1 SV=2 - [HEM3_HUMAN]	19	19	0.996704	0.998497	0.989471	0.607072	0.601438	0.618515	0.668913	0.673443	0.679926	0.706388	0.681537	0.692518	1.0964	1.10365	1.01616
Q86XZ2	PPP2R5E protein (Fragment) OS=Homo sapiens GN=PPP2R5E PE=2 SV=1 - [Q86XZ2_HUMAN]	3	3	1.19126	1.30229	1.1049	0.19991	0.162548	0.147115	0.445444	0.368014	0.334851	0.290346	0.259379	0.22893	1.0666	0.831485	1.08453
Q9UMS4	Pre-mRNA-processing factor 19 OS=Homo sapiens GN=PRPF19 PE=1 SV=1 - [PRP19_HUMAN]	5	5	0.913688	1.3584	1.56849	1.17442	1.2172	0.904304	1.21943	1.58118	1.08802	1.2503	1.49516	1.11081	1.17193	0.982525	1.01659
O43143	Pre-mRNA-splicing factor ATP-dependent RNA helicase DHX15 OS=Homo sapiens GN=DHX15 PE=1 SV=2 - [DHX15_HUMAN]	19	19	0.792708	0.96727	1.28427	0.895007	1.2453	0.93856	0.856808	1.14991	0.887854	0.904204	1.27197	0.927331	0.941095	0.960969	1.06449
Q969E8	Pre-rRNA-processing protein TSR2 homolog OS=Homo sapiens GN=TSR2 PE=1 SV=1 - [TSR2_HUMAN]	2	2	1.28291	1.29295	1.00782	0.425663	0.400854	0.43432	0.668324	0.520943	0.516901	0.441069	0.343803	0.341135	1.36784	0.918117	0.659963
O60925	Prefoldin subunit 1 OS=Homo sapiens GN=PFDN1 PE=1 SV=2 - [PFD1_HUMAN]	6	6	1.13781	1.40163	1.23187	0.887832	0.720351	0.612122	0.936893	0.796801	0.646822	0.917674	0.795738	0.632696	1.1456	1.07022	0.946175
Q9UHV9	Prefoldin subunit 2 OS=Homo sapiens GN=PFDN2 PE=1 SV=1 - [PFD2_HUMAN]	7	7	1.14789	1.32552	1.16757	0.705702	0.667974	0.557987	0.848104	0.736193	0.670717	0.792712	0.76181	0.65073	1.14766	1.13246	0.993123
Q6FH24	Prefoldin subunit 3 OS=Homo sapiens GN=VBP1 PE=2 SV=1 - [Q6FH24_HUMAN]	11	11	1.26293	1.42148	1.11948	0.892687	0.611442	0.61777	0.907286	0.713488	0.648346	0.988982	0.746766	0.681091	1.17656	1.24654	1.017
B2R548	Prefoldin subunit 4 OS=Homo sapiens PE=2 SV=1 - [B2R548_HUMAN]	5	5	1.14117	1.44823	1.21136	0.856321	0.747531	0.618088	0.87586	0.713637	0.589357	0.8685	0.774639	0.605545	0.986991	0.975521	1.03286
Q99471	Prefoldin subunit 5 OS=Homo sapiens GN=PFDN5 PE=1 SV=2 - [PFD5_HUMAN]	5	5	1.22282	1.46015	1.20944	0.744273	0.606028	0.512512	0.886422	0.741536	0.608061	0.887028	0.748082	0.621514	1.2198	1.23954	1.05018
O15212	Prefoldin subunit 6 OS=Homo sapiens GN=PFDN6 PE=1 SV=1 - [PFD6_HUMAN]	7	7	1.13066	1.28587	1.14602	0.815992	0.706044	0.632984	0.897756	0.796785	0.680811	0.943437	0.829087	0.692104	1.10831	1.11134	1.01164
Q92841	Probable ATP-dependent RNA helicase DDX17 OS=Homo sapiens GN=DDX17 PE=1 SV=2 - [DDX17_HUMAN]	12	13	0.894656	1.08602	1.1596	1.21186	1.16768	1.13204	1.17548	1.31389	1.03436	1.26287	1.37044	1.157	0.958035	1.03611	1.04304
B2RDJ6	Probable cytosolic iron-sulfur protein assembly protein CIAO1 OS=Homo sapiens GN=CIAO1 PE=2 SV=1 - [B2RDJ6_HUMAN]	3	3	1.0951	1.23305	1.12597	0.908553	0.816115	0.799105	0.67894	0.531943	0.582273	0.798576	0.729227	0.647644	0.679592	0.75635	1.16041
J3KPF0	Probable E3 ubiquitin-protein ligase HECTD4 OS=Homo sapiens GN=HECTD4 PE=1 SV=3 - [J3KPF0_HUMAN]	30	30	1.2015	1.52736	1.23233	0.517391	0.503859	0.344221	0.582343	0.52305	0.420649	0.576432	0.495874	0.412804	1.06676	1.19905	1.03179
Q15751	Probable E3 ubiquitin-protein ligase HERC1 OS=Homo sapiens GN=HERC1 PE=1 SV=2 - [HERC1_HUMAN]	3	3	1.36037	1.37918	1.01382	0.549973	0.404283	0.39877	0.436923	0.32118	0.3168	0.553122	0.406597	0.401053	0.794444	1.00573	1.26595
Q9Y2G3	Probable phospholipid-transporting ATPase IF OS=Homo sapiens GN=ATP11B PE=1 SV=2 - [AT11B_HUMAN]	4	4	0.938184	0.984174	1.11055	0.806946	0.814002	0.819922	0.834965	1.05163	0.816023	0.803983	1.16134	0.79057	0.995245	0.874621	0.962894
Q9NPF4	Probable tRNA N6-adenosine threonylcarbamoyltransferase OS=Homo sapiens GN=OSGEP PE=1 SV=1 - [OSGEP_HUMAN]	4	4	0.946501	1.25494	1.23307	0.524463	0.569563	0.447194	0.747388	0.856547	0.618439	0.594055	0.57619	0.483299	1.44141	0.986376	0.69575
Q9NWX6	Probable tRNA(His) guanylyltransferase OS=Homo sapiens GN=THG1L PE=1 SV=2 - [THG1_HUMAN]	4	4	1.15227	1.41055	1.20869	1.20836	1.04427	0.771858	1.00409	0.819539	0.675272	1.06281	0.981256	0.724668	0.908822	0.967817	1.09234
Q93008	Probable ubiquitin carboxyl-terminal hydrolase FAF-X OS=Homo sapiens GN=USP9X PE=1 SV=3 - [USP9X_HUMAN]	53	54	1.14657	1.17357	0.980014	0.797002	0.684478	0.693647	0.857754	0.742558	0.723753	0.870032	0.732149	0.748918	1.0473	1.10892	1.02758
P07737	Profilin-1 OS=Homo sapiens GN=PFN1 PE=1 SV=2 - [PROF1_HUMAN]	10	10	0.988725	1.00873	1.0463	0.92354	0.946199	0.917371	1.03996	1.09049	1.05708	1.07691	1.11846	1.07604	1.17435	1.18959	1.01197
Q8WUM4	Programmed cell death 6-interacting protein OS=Homo sapiens GN=PDCD6IP PE=1 SV=1 - [PDC6I_HUMAN]	11	37	1.24056	1.33842	1.07888	0.790489	0.6846	0.619941	0.84742	0.690115	0.65028	0.863089	0.691857	0.653949	1.1233	1.06816	0.980424
C9J5C3	Programmed cell death protein 10 (Fragment) OS=Homo sapiens GN=PDCD10 PE=1 SV=1 - [C9J5C3_HUMAN]	7	7	1.10475	1.26113	1.07031	0.594194	0.563159	0.493483	0.618942	0.526844	0.477124	0.729	0.638281	0.584439	1.05033	1.2663	1.14666
O14737	Programmed cell death protein 5 OS=Homo sapiens GN=PDCD5 PE=1 SV=3 - [PDCD5_HUMAN]	7	7	0.958474	1.52914	1.58305	1.96241	2.03501	1.2855	2.07117	2.1609	1.31804	2.15019	2.14596	1.4357	1.04207	1.17474	1.03826
O75340	Programmed cell death protein 6 OS=Homo sapiens GN=PDCD6 PE=1 SV=1 - [PDCD6_HUMAN]	4	4	1.24445	1.27941	1.07324	0.806622	0.654709	0.614865	1.01602	0.837558	0.794131	1.07875	0.873818	0.846117	1.2596	1.3761	1.07389
Q99623	Prohibitin-2 OS=Homo sapiens GN=PHB2 PE=1 SV=2 - [PHB2_HUMAN]	18	18	1.02999	1.28963	1.2033	0.818922	0.837889	0.695539	0.917353	0.868652	0.706972	0.883046	0.859617	0.742054	1.0728	1.12241	0.984636
O94903	Proline synthase co-transcribed bacterial homolog protein OS=Homo sapiens GN=PROSC PE=1 SV=1 - [PROSC_HUMAN]	7	7	1.02981	1.18866	1.1545	0.677167	0.652938	0.553342	0.787138	0.787085	0.686756	0.785138	0.762408	0.61927	1.0691	1.14061	0.975287
Q96B36	Proline-rich AKT1 substrate 1 OS=Homo sapiens GN=AKT1S1 PE=1 SV=1 - [AKTS1_HUMAN]	2	2	1.6221	1.46275	0.901763	1.01722	0.627097	0.695412	1.07109	0.660312	0.732245	0.931561	0.574292	0.636854	1.05297	0.915794	0.869728
Q59GQ8	Promyelocytic leukemia protein isoform 8 variant (Fragment) OS=Homo sapiens PE=2 SV=1 - [Q59GQ8_HUMAN]	2	2	1.09003	1.38281	1.28263	0.937383	1.06062	0.688338	0.901862	1.02043	0.662254	0.784953	0.888153	0.576405	0.962106	0.837387	0.870369
P07602	Prosaposin OS=Homo sapiens GN=PSAP PE=1 SV=2 - [SAP_HUMAN]	16	16	1.19535	1.1958	0.996204	0.590067	0.497873	0.505516	0.839597	0.748093	0.710456	0.861084	0.748362	0.732269	1.35246	1.31947	1.03178
Q15185	Prostaglandin E synthase 3 OS=Homo sapiens GN=PTGES3 PE=1 SV=1 - [TEBP_HUMAN]	7	7	0.933298	1.0794	1.15618	0.447031	0.47237	0.417926	0.587905	0.634278	0.546443	0.608035	0.657084	0.582507	1.1999	1.18834	1.01127
Q8TBF2	Prostamide/prostaglandin F synthase OS=Homo sapiens GN=FAM213B PE=2 SV=1 - [PGFS_HUMAN]	2	2	1.13737	1.40526	1.23554	0.841295	0.739685	0.598675	0.695463	0.611466	0.494899	0.759415	0.667695	0.540408	0.826657	0.902674	1.09196
Q16186	Proteasomal ubiquitin receptor ADRM1 OS=Homo sapiens GN=ADRM1 PE=1 SV=2 - [ADRM1_HUMAN]	7	7	1.19783	1.37361	1.20352	0.88256	0.646989	0.667971	0.853506	0.751249	0.606753	0.832388	0.685495	0.594355	1.11065	1.1287	0.937721
A0A024R201	Proteasome (Prosome, macropain) 26S subunit, non-ATPase, 13, isoform CRA_a OS=Homo sapiens GN=PSMD13 PE=4 SV=1 - [A0A024R201_HUMAN]	19	19	1.10717	1.23675	1.12339	0.774016	0.690654	0.622036	0.81291	0.747355	0.662307	0.841538	0.766243	0.696934	1.05082	1.10737	1.04239
Q06323	Proteasome activator complex subunit 1 OS=Homo sapiens GN=PSME1 PE=1 SV=1 - [PSME1_HUMAN]	15	15	1.09929	1.16363	1.11347	0.628968	0.597623	0.465689	0.799124	0.754899	0.675745	0.838362	0.77578	0.702288	1.19118	1.32304	1.03895
Q14997	Proteasome activator complex subunit 4 OS=Homo sapiens GN=PSME4 PE=1 SV=2 - [PSME4_HUMAN]	6	6	1.13921	1.25968	1.10575	0.64234	0.561296	0.468803	0.953348	0.873971	0.761814	0.91248	0.82168	0.729157	1.35996	1.48022	0.984071
O95456	Proteasome assembly chaperone 1 OS=Homo sapiens GN=PSMG1 PE=1 SV=1 - [PSMG1_HUMAN]	9	9	1.15617	1.31614	1.12085	0.459187	0.422889	0.358311	0.418658	0.384821	0.341026	0.452406	0.40582	0.389985	0.983756	1.16597	1.08827
K7ENR6	Proteasome assembly chaperone 2 OS=Homo sapiens GN=PSMG2 PE=1 SV=1 - [K7ENR6_HUMAN]	7	7	1.05975	1.1784	1.08347	0.50994	0.411789	0.396617	0.460785	0.372445	0.390089	0.467472	0.39007	0.401703	0.923278	0.959878	1.01009
Q5QPM7	Proteasome inhibitor PI31 subunit OS=Homo sapiens GN=PSMF1 PE=1 SV=2 - [Q5QPM7_HUMAN]	9	9	1.20897	1.17945	0.975585	0.818091	0.582714	0.693804	0.942688	0.735606	0.77531	0.977055	0.68893	0.77258	1.14484	1.12582	0.999086
Q05DH1	Proteasome subunit alpha type (Fragment) OS=Homo sapiens GN=PSMA7 PE=2 SV=1 - [Q05DH1_HUMAN]	11	11	1.09897	1.21766	1.09694	0.682376	0.581324	0.523204	0.804295	0.700546	0.629351	0.8321	0.735809	0.655737	1.26641	1.2925	1.03326
P25786	Proteasome subunit alpha type-1 OS=Homo sapiens GN=PSMA1 PE=1 SV=1 - [PSA1_HUMAN]	15	15	1.12495	1.24327	1.08157	0.681518	0.586229	0.541231	0.800476	0.718469	0.643968	0.791381	0.722498	0.651125	1.19495	1.19998	1.01006
P25787	Proteasome subunit alpha type-2 OS=Homo sapiens GN=PSMA2 PE=1 SV=2 - [PSA2_HUMAN]	10	10	1.18073	1.15642	1.01094	0.852665	0.791096	0.733927	0.798428	0.664766	0.675854	0.834465	0.833885	0.757241	1.0763	1.01713	1.08652
P25788	Proteasome subunit alpha type-3 OS=Homo sapiens GN=PSMA3 PE=1 SV=2 - [PSA3_HUMAN]	12	12	1.14322	1.26886	1.15164	0.69937	0.585346	0.468686	0.817398	0.706015	0.602752	0.834764	0.737565	0.653649	1.26921	1.26435	1.03016
P25789	Proteasome subunit alpha type-4 OS=Homo sapiens GN=PSMA4 PE=1 SV=1 - [PSA4_HUMAN]	13	13	1.16746	1.27579	1.11229	0.698227	0.557214	0.513472	0.869378	0.726338	0.660444	0.875616	0.769953	0.745585	1.30572	1.2922	1.03872
P28066	Proteasome subunit alpha type-5 OS=Homo sapiens GN=PSMA5 PE=1 SV=3 - [PSA5_HUMAN]	9	10	1.09405	1.22351	1.11026	0.692517	0.636431	0.565856	0.775169	0.726222	0.640701	0.765699	0.709984	0.622328	1.10271	1.09946	1.00277
P60900	Proteasome subunit alpha type-6 OS=Homo sapiens GN=PSMA6 PE=1 SV=1 - [PSA6_HUMAN]	13	13	1.12951	1.29891	1.09869	0.667213	0.542846	0.475684	0.798782	0.697544	0.636155	0.77287	0.681184	0.639655	1.12514	1.1337	1.01464
B2RAQ9	Proteasome subunit beta type OS=Homo sapiens PE=2 SV=1 - [B2RAQ9_HUMAN]	8	8	1.10878	1.22763	1.06277	0.632702	0.535427	0.459232	0.755708	0.651921	0.617162	0.746121	0.719313	0.676827	1.19441	1.17926	1.10412
P20618	Proteasome subunit beta type-1 OS=Homo sapiens GN=PSMB1 PE=1 SV=2 - [PSB1_HUMAN]	8	8	1.05152	1.30364	1.21283	0.739483	0.696576	0.558786	0.895361	0.774911	0.680639	0.912609	0.834499	0.678669	1.14677	1.12712	1.02718
P49721	Proteasome subunit beta type-2 OS=Homo sapiens GN=PSMB2 PE=1 SV=1 - [PSB2_HUMAN]	6	7	1.11682	1.23755	1.11013	0.651728	0.59104	0.542411	0.826513	0.76321	0.684812	0.81382	0.727335	0.687165	1.26728	1.21545	0.97486
P49720	Proteasome subunit beta type-3 OS=Homo sapiens GN=PSMB3 PE=1 SV=2 - [PSB3_HUMAN]	6	6	1.15401	1.36209	1.16508	0.728842	0.614657	0.524181	0.852501	0.781145	0.64994	0.897462	0.753949	0.659324	1.16594	1.12263	1.05974
P28070	Proteasome subunit beta type-4 OS=Homo sapiens GN=PSMB4 PE=1 SV=4 - [PSB4_HUMAN]	7	7	1.01216	1.06962	1.09098	0.689023	0.68483	0.66667	0.78193	0.773223	0.694184	0.831236	0.867835	0.854519	0.964908	1.19523	1.15487
P28074	Proteasome subunit beta type-5 OS=Homo sapiens GN=PSMB5 PE=1 SV=3 - [PSB5_HUMAN]	11	11	1.07959	1.21857	1.152	0.751706	0.737638	0.663134	0.859575	0.749347	0.701046	0.881658	0.816113	0.793118	1.06263	1.12389	1.02569
P28072	Proteasome subunit beta type-6 OS=Homo sapiens GN=PSMB6 PE=1 SV=4 - [PSB6_HUMAN]	6	6	1.04508	1.20294	1.18066	0.766841	0.805566	0.61241	0.848553	0.806943	0.733721	0.891645	0.842696	0.736055	1.04803	1.17751	1.05765
Q5VYK3	Proteasome-associated protein ECM29 homolog OS=Homo sapiens GN=ECM29 PE=1 SV=2 - [ECM29_HUMAN]	31	31	1.06959	1.3293	1.19113	0.975342	0.862437	0.722688	0.968274	0.910251	0.749328	1.08739	0.948394	0.80834	1.02903	1.11321	1.06855
P02760	Protein AMBP OS=Homo sapiens GN=AMBP PE=1 SV=1 - [AMBP_HUMAN]	3	3	1.04056	1.09457	1.19662	0.651981	0.79827	0.667105	0.759544	0.729937	0.693919	0.767301	0.737392	0.701007	1.16498	1.17688	1.01021
D3DPQ2	Protein archease OS=Homo sapiens GN=ZBTB8OS PE=1 SV=1 - [D3DPQ2_HUMAN]	2	2	0.938811	1.04952	1.11793	0.475823	0.506836	0.453372	0.453054	0.482583	0.431677	0.750944	0.799888	0.715511	0.952148	1.5782	1.65752
E9PKG1	Protein arginine N-methyltransferase 1 OS=Homo sapiens GN=PRMT1 PE=1 SV=1 - [E9PKG1_HUMAN]	10	10	1.04551	1.06212	0.977587	0.570643	0.543923	0.557138	0.719984	0.653967	0.636181	0.648562	0.621026	0.636903	1.08707	1.0352	0.952277
B2RDD7	Protein arginine N-methyltransferase 5 OS=Homo sapiens PE=2 SV=1 - [B2RDD7_HUMAN]	12	12	0.988524	1.24433	1.2872	0.694662	0.706685	0.558767	0.728895	0.750897	0.590764	0.73174	0.729516	0.565124	1.07483	1.09271	0.976549
Q9UKV8	Protein argonaute-2 OS=Homo sapiens GN=AGO2 PE=1 SV=3 - [AGO2_HUMAN]	29	29	1.07657	1.31234	1.23567	0.876712	0.803058	0.720315	0.976074	0.875431	0.743819	0.984106	0.845088	0.726606	1.0828	1.08883	1.00558
Q9UKY7	Protein CDV3 homolog OS=Homo sapiens GN=CDV3 PE=1 SV=1 - [CDV3_HUMAN]	9	9	1.16129	1.37164	1.15533	0.806506	0.678172	0.602251	0.903602	0.787417	0.64712	0.855691	0.724356	0.638808	1.00016	1.00379	0.986641
Q5TDH0	Protein DDI1 homolog 2 OS=Homo sapiens GN=DDI2 PE=1 SV=1 - [DDI2_HUMAN]	14	14	0.957105	1.11361	1.15251	0.978143	1.0315	0.893313	1.10466	1.10252	0.969877	1.13076	1.16906	1.02968	1.10605	1.13191	1.03601
Q99497	Protein deglycase DJ-1 OS=Homo sapiens GN=PARK7 PE=1 SV=2 - [PARK7_HUMAN]	14	14	0.945471	1.17316	1.25209	0.839877	0.868376	0.749628	0.947197	1.01809	0.800759	0.95222	1.04231	0.808637	1.11012	1.12908	1.01233
A0A0G2JH68	Protein diaphanous homolog 1 OS=Homo sapiens GN=DIAPH1 PE=1 SV=1 - [A0A0G2JH68_HUMAN]	36	36	1.01593	1.19967	1.23108	0.51508	0.5225	0.417745	0.53636	0.529785	0.433877	0.563662	0.563582	0.436159	1.07799	1.12337	1.02844
P13667	Protein disulfide-isomerase A4 OS=Homo sapiens GN=PDIA4 PE=1 SV=2 - [PDIA4_HUMAN]	5	5	0.794254	1.00946	1.27095	0.414781	0.560234	0.440799	0.487898	0.679184	0.516552	0.535431	0.586799	0.523683	1.20764	1.01628	1.11228
Q15084	Protein disulfide-isomerase A6 OS=Homo sapiens GN=PDIA6 PE=1 SV=1 - [PDIA6_HUMAN]	7	8	0.825328	1.1217	1.39407	0.671753	0.845697	0.588987	0.730621	0.886283	0.6504	0.696623	0.921326	0.631077	1.05356	1.11023	0.980923
P07237	Protein disulfide-isomerase OS=Homo sapiens GN=P4HB PE=1 SV=3 - [PDIA1_HUMAN]	10	18	0.926235	1.18502	1.28291	0.530485	0.58192	0.460352	0.532398	0.574459	0.456782	0.546364	0.592189	0.469464	0.951212	1.13559	1.09302
B3KQT9	Protein disulfide-isomerase OS=Homo sapiens PE=2 SV=1 - [B3KQT9_HUMAN]	14	14	0.886799	1.06392	1.21421	0.54624	0.611263	0.519852	0.635513	0.709565	0.580093	0.655735	0.753399	0.637316	1.16082	1.17397	1.00646
Q9BVM2	Protein DPCD OS=Homo sapiens GN=DPCD PE=1 SV=2 - [DPCD_HUMAN]	6	6	1.16067	1.43163	1.28516	0.730338	0.63097	0.499342	0.814535	0.747039	0.552182	0.798527	0.670405	0.539655	1.06665	1.0687	0.993112
Q01658	Protein Dr1 OS=Homo sapiens GN=DR1 PE=1 SV=1 - [NC2B_HUMAN]	2	2	0.802346	1.10032	1.37138	1.0434	1.30044	0.948269	1.06162	1.32314	0.964822	0.883098	1.10064	0.802582	1.01746	0.846365	0.831844
Q9NRY5	Protein FAM114A2 OS=Homo sapiens GN=FAM114A2 PE=1 SV=4 - [F1142_HUMAN]	15	15	1.01169	1.41952	1.44604	0.643954	0.646977	0.435525	0.716641	0.708361	0.512732	0.723173	0.730563	0.510188	1.08661	1.14173	1.00724
Q5W0V3	Protein FAM160B1 OS=Homo sapiens GN=FAM160B1 PE=1 SV=1 - [F16B1_HUMAN]	2	2	1.26386	1.15497	0.91384	0.706198	0.558761	0.611443	0.679614	0.537727	0.588425	0.671131	0.531015	0.581081	0.962355	0.950343	0.987518
Q96KR6	Protein FAM210B OS=Homo sapiens GN=FAM210B PE=1 SV=2 - [F210B_HUMAN]	2	2	1.06774	1.47738	1.38365	0.716195	0.670758	0.484774	0.861813	0.807137	0.583339	0.887765	0.831443	0.600906	1.20332	1.23956	1.03011
Q9NUQ9	Protein FAM49B OS=Homo sapiens GN=FAM49B PE=1 SV=1 - [FA49B_HUMAN]	12	12	0.952158	1.27307	1.24151	1.1446	1.15039	0.877184	1.39977	1.47542	1.18841	1.49296	1.51394	1.20397	1.20312	1.31862	1.02621
Q8NEG4	Protein FAM83F OS=Homo sapiens GN=FAM83F PE=1 SV=1 - [FA83F_HUMAN]	2	2	1.06769	0.688454	0.644807	1.78534	1.67215	2.59326	1.6541	1.54923	2.40263	1.64364	1.53943	2.38744	0.926493	0.920632	0.993675
Q52LJ0	Protein FAM98B OS=Homo sapiens GN=FAM98B PE=1 SV=1 - [FA98B_HUMAN]	3	3	0.867823	0.996467	1.13357	1.87842	1.85357	1.6887	1.46013	1.81839	1.54904	1.71807	1.78818	1.57257	0.867019	0.91464	0.96442
O94915	Protein furry homolog-like OS=Homo sapiens GN=FRYL PE=1 SV=2 - [FRYL_HUMAN]	3	3	0.86351	0.99304	0.769176	0.342092	0.264973	0.344489	0.519592	0.402459	0.523234	0.401334	0.31086	0.404147	1.51887	1.17318	0.772402
Q9BTY7	Protein HGH1 homolog OS=Homo sapiens GN=HGH1 PE=1 SV=1 - [HGH1_HUMAN]	3	3	1.22778	1.39106	1.13299	1.16025	0.703059	0.834079	0.988891	0.744738	0.710891	0.995111	0.778136	0.715362	1.05928	0.87441	1.00629
A0A024R4X1	Protein kinase C and casein kinase substrate in neurons 2, isoform CRA_a OS=Homo sapiens GN=PACSIN2 PE=4 SV=1 - [A0A024R4X1_HUMAN]	6	6	1.44654	1.47283	0.99112	0.661156	0.431429	0.433015	0.686258	0.390939	0.43279	0.660971	0.431733	0.408933	1.10697	0.949553	0.963153
P05771	Protein kinase C beta type OS=Homo sapiens GN=PRKCB PE=1 SV=4 - [KPCB_HUMAN]	8	9	1.15332	1.20403	1.01961	2.75683	2.13352	1.99644	3.19168	2.33679	2.39922	3.63353	2.51159	2.45295	1.22069	1.24306	1.05278
Q8WYJ5	Protein kinase C inhibitor-2 OS=Homo sapiens PE=2 SV=1 - [Q8WYJ5_HUMAN]	3	3	1.47949	1.58188	0.806313	0.791402	0.582576	0.622499	0.747533	0.550284	0.587994	0.757571	0.557673	0.595889	0.944569	0.957252	1.01343
A0A024R7F1	Protein kinase C substrate 80K-H, isoform CRA_a OS=Homo sapiens GN=PRKCSH PE=4 SV=1 - [A0A024R7F1_HUMAN]	9	9	0.853175	1.04924	1.2245	0.619202	0.671373	0.572061	0.742888	0.827199	0.674774	0.750647	0.86584	0.717341	1.21674	1.32362	1.04842
A0A0S2Z472	Protein kinase cAMP-dependent regulatory type II alpha isoform 1 (Fragment) OS=Homo sapiens GN=PRKAR2A PE=2 SV=1 - [A0A0S2Z472_HUMAN]	3	3	1.30754	1.32126	0.960024	0.766911	0.549716	0.580438	0.657841	0.471536	0.369234	0.658847	0.472257	0.424081	0.857781	0.859092	1.11849
A0A096LNH5	Protein LOC102724023 OS=Homo sapiens GN=LOC102724023 PE=4 SV=1 - [A0A096LNH5_HUMAN]	2	2	1.41018	1.45034	1.02848	1.30444	0.925021	0.899404	1.22025	0.865318	0.841355	1.13591	0.805508	0.783201	0.935458	0.8708	0.930881
Q8WZA0	Protein LZIC OS=Homo sapiens GN=LZIC PE=1 SV=1 - [LZIC_HUMAN]	7	7	1.09422	1.31176	1.20769	0.920003	0.814205	0.674182	0.958076	0.898519	0.725939	0.972505	0.871016	0.718339	1.07444	1.06707	1.02548
P61326	Protein mago nashi homolog OS=Homo sapiens GN=MAGOH PE=1 SV=1 - [MGN_HUMAN]	6	6	0.825846	1.14467	1.28702	0.849128	1.02935	0.799797	1.10295	1.29709	1.00782	1.25665	1.52337	1.13735	1.2601	1.2056	1.1187
Q9BZQ8	Protein Niban OS=Homo sapiens GN=FAM129A PE=1 SV=1 - [NIBAN_HUMAN]	7	7	1.01805	1.57982	1.12723	1.88737	1.48908	1.19868	1.70182	1.49742	1.19662	1.80357	1.50585	1.26278	0.915377	0.956681	1.05979
F8WCR5	Protein NipSnap homolog 1 OS=Homo sapiens GN=NIPSNAP1 PE=1 SV=1 - [F8WCR5_HUMAN]	2	2	1.44696	1.28875	0.890658	0.975036	0.673851	0.756577	1.14407	0.79067	0.887737	0.912806	0.630843	0.708289	1.17336	0.936176	0.797859
O60502	Protein O-GlcNAcase OS=Homo sapiens GN=MGEA5 PE=1 SV=2 - [OGA_HUMAN]	10	10	1.20471	1.4662	1.04731	0.722836	0.515968	0.468223	0.894195	0.578482	0.545635	0.821433	0.6197	0.519288	1.13146	1.0509	0.966072
Q9BUH6	Protein PAXX OS=Homo sapiens GN=C9orf142 PE=1 SV=2 - [PAXX_HUMAN]	2	2	0.89423	1.423	1.59131	0.90104	1.00762	0.633198	0.973566	1.08872	0.684165	0.870903	0.973914	0.612019	1.08049	0.966553	0.894549
Q6ZMI0	Protein phosphatase 1 regulatory subunit 21 OS=Homo sapiens GN=PPP1R21 PE=1 SV=1 - [PPR21_HUMAN]	3	3	1.00815	1.28808	1.3277	0.679049	0.686624	0.585751	0.722391	0.730449	0.623137	0.812255	0.805691	0.649169	1.06383	0.617714	0.580653
Q15435	Protein phosphatase 1 regulatory subunit 7 OS=Homo sapiens GN=PPP1R7 PE=1 SV=1 - [PP1R7_HUMAN]	10	10	1.10474	1.33414	1.16877	0.741798	0.675555	0.552379	0.808043	0.733035	0.594825	0.817081	0.743948	0.607669	1.12814	1.08867	1.01489
B5BUD5	Protein phosphatase 1A isoform 1 (Fragment) OS=Homo sapiens GN=PPM1A PE=2 SV=1 - [B5BUD5_HUMAN]	8	10	1.03287	1.29189	1.25998	0.895181	0.8936	0.692924	0.987066	0.962395	0.785179	1.00071	0.941757	0.787056	1.10371	1.20383	1.01615
E7EMN6	Protein phosphatase inhibitor 2 (Fragment) OS=Homo sapiens GN=PPP1R2 PE=1 SV=1 - [E7EMN6_HUMAN]	5	5	1.18028	1.45602	1.02093	0.943895	0.845828	0.64827	0.753899	0.718594	0.517781	0.88177	0.877861	0.591129	0.84408	1.03787	1.20707
Q9Y570	Protein phosphatase methylesterase 1 OS=Homo sapiens GN=PPME1 PE=1 SV=3 - [PPME1_HUMAN]	14	14	1.17532	1.21416	1.08664	0.642663	0.544405	0.529503	0.656974	0.581667	0.531455	0.678153	0.579661	0.536495	1.06808	1.07844	1.0247
Q96M27	Protein PRRC1 OS=Homo sapiens GN=PRRC1 PE=1 SV=1 - [PRRC1_HUMAN]	6	6	1.08724	1.26512	1.22371	0.811566	0.78353	0.640293	0.805277	0.720415	0.610268	0.884233	0.774137	0.698931	0.919447	1.09158	1.18721
R4GN98	Protein S100 (Fragment) OS=Homo sapiens GN=S100A6 PE=1 SV=1 - [R4GN98_HUMAN]	5	5	1.50042	1.16299	0.748406	1.38982	0.899735	1.20748	1.41318	0.926267	1.24783	1.52849	0.996282	1.30124	1.04371	1.1154	1.07326
P31949	Protein S100-A11 OS=Homo sapiens GN=S100A11 PE=1 SV=2 - [S10AB_HUMAN]	2	2	0.990672	1.37177	1.38469	2.65718	8.4267	6.08562	2.60319	6.41985	4.63631	9.1587	9.24493	6.67653	0.979681	1.0971	1.44005
P26447	Protein S100-A4 OS=Homo sapiens GN=S100A4 PE=1 SV=1 - [S10A4_HUMAN]	5	5	1.99231	1.08108	0.541352	0.416353	0.207327	0.390807	0.508987	0.256204	0.472684	0.495674	0.245945	0.466952	1.2248	1.24125	0.996515
J3KND1	Protein SAAL1 OS=Homo sapiens GN=SAAL1 PE=1 SV=1 - [J3KND1_HUMAN]	2	2	0.945182	1.06794	1.12988	0.878829	0.929799	0.822917	1.04643	1.10712	0.979855	1.14517	1.21158	1.07231	1.19071	1.30306	1.09435
J3QL56	Protein SCO1 homolog, mitochondrial OS=Homo sapiens GN=SCO1 PE=1 SV=1 - [J3QL56_HUMAN]	2	2	1.30205	1.7889	1.37391	0.661047	0.507696	0.369526	0.71005	0.545331	0.396919	1.19695	0.91928	0.669098	1.07413	1.81069	1.68573
A8MXL6	Protein SEC13 homolog OS=Homo sapiens GN=SEC13 PE=1 SV=1 - [A8MXL6_HUMAN]	4	4	0.997177	1.07243	1.06237	0.825769	0.823094	0.78656	0.790717	0.754723	0.736176	0.959096	0.933349	0.920873	0.951033	1.16555	1.08689
A0A0C4DFV9	Protein SET OS=Homo sapiens GN=SET PE=1 SV=1 - [A0A0C4DFV9_HUMAN]	5	5	0.691809	0.841876	1.22334	1.48498	2.27085	1.74648	1.66284	2.66809	2.03524	1.81859	2.70264	2.08318	1.10906	1.15501	1.04143
Q9Y2Z0	Protein SGT1 homolog OS=Homo sapiens GN=SUGT1 PE=1 SV=3 - [SGT1_HUMAN]	10	10	1.06542	1.27053	1.17283	0.692947	0.588143	0.509311	0.785156	0.681638	0.578609	0.681706	0.619807	0.520167	1.12754	1.03944	0.986407
C9JJP5	Protein TFG (Fragment) OS=Homo sapiens GN=TFG PE=1 SV=1 - [C9JJP5_HUMAN]	3	4	1.05096	1.20737	1.09765	0.416746	0.378351	0.344692	0.564539	0.529948	0.467576	0.564522	0.512512	0.466918	1.34066	1.35459	1.07657
O94979	Protein transport protein Sec31A OS=Homo sapiens GN=SEC31A PE=1 SV=3 - [SC31A_HUMAN]	6	6	1.15498	1.19887	0.988717	0.922385	0.874751	0.822141	0.866206	0.761479	0.698724	1.00367	0.872648	0.83718	0.849883	1.11821	1.13394
C9JJV1	Protein TSSC4 (Fragment) OS=Homo sapiens GN=TSSC4 PE=1 SV=7 - [C9JJV1_HUMAN]	2	2	1.15946	1.28233	1.10597	0.950395	0.819685	0.741148	0.72645	0.626539	0.566508	0.713197	0.615109	0.556173	0.764366	0.750421	0.981757
Q9H3U1	Protein unc-45 homolog A OS=Homo sapiens GN=UNC45A PE=1 SV=1 - [UN45A_HUMAN]	7	7	0.906959	0.897771	1.02241	0.391218	0.405994	0.41152	0.45708	0.455577	0.456691	0.552577	0.646939	0.648521	1.28163	1.24507	0.95692
Q08AM6	Protein VAC14 homolog OS=Homo sapiens GN=VAC14 PE=1 SV=1 - [VAC14_HUMAN]	8	8	1.08558	1.16953	1.08065	0.809706	0.734916	0.670309	1.00685	0.93689	0.8643	0.925675	0.818399	0.731795	1.43748	1.34188	0.933498
Q9Y4B6	Protein VPRBP OS=Homo sapiens GN=VPRBP PE=1 SV=3 - [VPRBP_HUMAN]	3	3	0.941238	1.29821	1.37926	0.924961	1.12997	0.819259	1.0876	1.1555	0.837767	1.19658	1.27128	0.921713	1.02259	1.12506	1.1002
B2R6F5	Protein XRP2 OS=Homo sapiens PE=2 SV=1 - [B2R6F5_HUMAN]	4	4	0.933868	1.06518	1.12786	0.746732	0.790822	0.706666	0.865291	0.96416	0.834643	0.873056	0.934882	0.828895	1.1811	1.18216	1.08248
Q9H900	Protein zwilch homolog OS=Homo sapiens GN=ZWILCH PE=1 SV=2 - [ZWILC_HUMAN]	2	2	1.07519	1.24635	1.15919	1.05155	0.978017	0.843706	1.22673	1.14094	0.984256	1.14806	1.06778	0.921139	1.16659	1.09178	0.935873
Q9H993	Protein-glutamate O-methyltransferase OS=Homo sapiens GN=ARMT1 PE=1 SV=1 - [ARMT1_HUMAN]	5	5	1.02375	1.06007	1.0455	0.995879	0.960773	0.883967	1.15839	1.05841	1.03805	1.21044	1.06217	1.0242	1.13236	1.16753	1.0047
P21980	Protein-glutamine gamma-glutamyltransferase 2 OS=Homo sapiens GN=TGM2 PE=1 SV=2 - [TGM2_HUMAN]	25	25	0.956101	0.982305	1.02058	1.18808	1.2523	1.21612	1.29583	1.3305	1.33639	1.29178	1.38504	1.36116	1.08895	1.10401	1.00657
P22061	Protein-L-isoaspartate(D-aspartate) O-methyltransferase OS=Homo sapiens GN=PCMT1 PE=1 SV=4 - [PIMT_HUMAN]	12	12	1.08603	1.24351	1.15813	1.45694	1.28041	1.14701	1.4646	1.36515	1.18894	1.44146	1.34687	1.14761	1.0971	1.13085	0.981033
Q14289	Protein-tyrosine kinase 2-beta OS=Homo sapiens GN=PTK2B PE=1 SV=2 - [FAK2_HUMAN]	2	2	0.866234	1.48137	1.71012	0.447401	0.51649	0.302019	0.553356	0.638807	0.373544	0.6137	0.708469	0.414279	1.23682	1.3717	1.10905
E9PIT3	Prothrombin OS=Homo sapiens GN=F2 PE=1 SV=1 - [E9PIT3_HUMAN]	5	5	1.01657	1.09153	1.09435	0.934836	0.955275	0.856446	0.898781	0.810291	0.73864	0.594963	0.732703	0.544308	0.865525	0.748602	0.874167
P50336	Protoporphyrinogen oxidase OS=Homo sapiens GN=PPOX PE=1 SV=1 - [PPOX_HUMAN]	5	6	1.19066	1.20882	1.01525	0.558294	0.434829	0.439967	0.480908	0.467174	0.406713	0.501789	0.439038	0.41571	1.02422	0.86365	0.958163
Q2NLD4	PURA protein (Fragment) OS=Homo sapiens GN=PURA PE=2 SV=1 - [Q2NLD4_HUMAN]	7	7	1.25468	1.44468	1.15046	0.874618	0.666966	0.583001	0.848049	0.707786	0.616175	0.845269	0.712299	0.613318	1.07025	1.04972	0.979965
P00491	Purine nucleoside phosphorylase OS=Homo sapiens GN=PNP PE=1 SV=2 - [PNPH_HUMAN]	16	16	1.09185	1.14655	1.00033	0.548603	0.482781	0.48833	0.597867	0.522002	0.53252	0.632116	0.532565	0.543919	1.08581	1.10582	1.04021
Q6P1N9	Putative deoxyribonuclease TATDN1 OS=Homo sapiens GN=TATDN1 PE=1 SV=2 - [TATD1_HUMAN]	9	9	0.935601	1.25082	1.31423	1.21327	1.32173	0.984022	1.35165	1.44347	1.08325	1.28122	1.38249	1.08317	1.0946	1.09078	1.04308
Q8WUX2	Putative glutathione-specific gamma-glutamylcyclotransferase 2 OS=Homo sapiens GN=CHAC2 PE=2 SV=1 - [CHAC2_HUMAN]	3	3	1.15691	1.12365	1.18453	0.916496	0.909615	0.823995	0.927664	0.858718	0.724942	0.844844	0.79135	0.759575	0.944045	0.921819	0.921549
Q6GMV3	Putative peptidyl-tRNA hydrolase PTRHD1 OS=Homo sapiens GN=PTRHD1 PE=1 SV=1 - [PTRD1_HUMAN]	4	4	1.03526	1.19008	1.16092	1.28392	1.21112	1.05629	1.34801	1.3078	1.09607	1.43003	1.38283	1.16496	1.11523	1.10557	1.04035
A8MWD9	Putative small nuclear ribonucleoprotein G-like protein 15 OS=Homo sapiens GN=SNRPGP15 PE=5 SV=2 - [RUXGL_HUMAN]	2	2	1.12122	1.30386	1.16289	1.47721	1.31751	1.13295	1.70313	1.519	1.30622	1.74599	1.55723	1.3391	1.15294	1.18195	1.02517
O75061	Putative tyrosine-protein phosphatase auxilin OS=Homo sapiens GN=DNAJC6 PE=1 SV=3 - [AUXI_HUMAN]	4	4	1.03893	0.951744	0.915969	0.582341	0.484409	0.601937	0.5447	0.531593	0.572318	0.526246	0.513583	0.552929	1.07429	1.36326	0.966121
Q53FE5	Putative uncharacterized protein (Fragment) OS=Homo sapiens PE=2 SV=1 - [Q53FE5_HUMAN]	6	6	1.14845	1.31953	1.07979	0.843209	0.703906	0.645102	0.860514	0.740442	0.662128	0.817714	0.674104	0.645546	0.993749	0.961544	0.963687
Q8TBT6	Putative uncharacterized protein (Fragment) OS=Homo sapiens PE=2 SV=1 - [Q8TBT6_HUMAN]	3	3	1.05111	1.13813	1.08279	0.877616	0.834943	0.771101	1.11468	1.06048	1.12442	1.21904	1.15977	1.07109	1.27013	1.38904	1.09363
Q9BU08	Putative uncharacterized protein (Fragment) OS=Homo sapiens PE=2 SV=1 - [Q9BU08_HUMAN]	37	38	1.04233	1.20361	1.15268	0.748121	0.695762	0.60978	0.816635	0.773182	0.669711	0.833612	0.795029	0.689292	1.08201	1.09661	1.01101
Q53SY7	Putative uncharacterized protein CAD (Fragment) OS=Homo sapiens GN=CAD PE=3 SV=1 - [Q53SY7_HUMAN]	27	27	0.998738	1.1025	1.12269	0.587501	0.589393	0.535239	0.642124	0.653654	0.580981	0.68302	0.642784	0.593264	1.04459	1.05297	1.01991
Q5JQ44	Putative uncharacterized protein DKFZp547A0616 (Fragment) OS=Homo sapiens GN=DKFZp547A0616 PE=2 SV=1 - [Q5JQ44_HUMAN]	5	8	0.947607	1.09701	1.1031	0.728643	0.718111	0.619306	0.756673	0.816362	0.737849	0.749319	0.745002	0.712403	1.14462	1.10976	0.97321
Q9UF24	Putative uncharacterized protein DKFZp586K0821 (Fragment) OS=Homo sapiens GN=DKFZp586K0821 PE=2 SV=1 - [Q9UF24_HUMAN]	3	3	0.997346	0.988668	1.01041	0.419061	0.417887	0.423864	0.542546	0.508212	0.548764	0.530079	0.53149	0.509055	1.18687	1.13552	1.01459
Q658T6	Putative uncharacterized protein DKFZp666P073 OS=Homo sapiens GN=DKFZp666P073 PE=2 SV=1 - [Q658T6_HUMAN]	2	2	1.07298	1.17244	1.09269	0.531824	0.495651	0.453604	0.542547	0.505644	0.46275	0.668143	0.622697	0.569874	1.02016	1.25632	1.23149
Q68D16	Putative uncharacterized protein DKFZp686D0638 (Fragment) OS=Homo sapiens GN=DKFZp686D0638 PE=2 SV=1 - [Q68D16_HUMAN]	9	9	0.977372	1.08974	1.07827	0.658685	0.669833	0.629175	0.71441	0.624488	0.590863	0.74356	0.679968	0.632077	0.995119	0.934837	1.05324
Q5JPB8	Putative uncharacterized protein DKFZp686O1117 OS=Homo sapiens GN=DKFZp686O1117 PE=2 SV=1 - [Q5JPB8_HUMAN]	24	24	1.07947	1.25727	1.18053	0.719564	0.68613	0.57787	0.814384	0.759148	0.634249	0.851924	0.745112	0.635538	1.11407	1.12359	1.0101
Q63HP7	Putative uncharacterized protein DKFZp686P1551 OS=Homo sapiens GN=DKFZp686P1551 PE=2 SV=1 - [Q63HP7_HUMAN]	5	5	1.10501	1.13987	1.13811	0.476162	0.521345	0.416519	0.525877	0.480445	0.426674	0.503146	0.47198	0.458245	1.01016	1.08646	1.14644
Q658J0	Putative uncharacterized protein DKFZp762L015 (Fragment) OS=Homo sapiens GN=DKFZp762L015 PE=2 SV=1 - [Q658J0_HUMAN]	8	8	0.990418	1.25544	1.31356	0.735029	0.753593	0.573704	0.770125	0.818721	0.592411	0.760499	0.766215	0.606595	1.11667	1.07703	1.01197
Q7Z684	Putative uncharacterized protein DKFZp779G118 (Fragment) OS=Homo sapiens GN=DKFZp779G118 PE=2 SV=1 - [Q7Z684_HUMAN]	2	3	1.09562	1.24163	1.13327	1.05671	0.964484	0.851063	1.10755	1.01089	0.892012	1.06986	0.976485	0.861652	1.04811	1.01244	0.965965
Q68DS2	Putative uncharacterized protein DKFZp779M0222 (Fragment) OS=Homo sapiens GN=DKFZp779M0222 PE=2 SV=1 - [Q68DS2_HUMAN]	2	2	1.01478	1.12352	1.10716	1.14536	1.12867	1.01943	0.815201	0.803326	0.725575	0.868272	0.855625	0.772812	0.711744	0.75808	1.0651
Q7Z3K9	Putative uncharacterized protein DKFZp781L0540 (Fragment) OS=Homo sapiens GN=DKFZp781L0540 PE=1 SV=1 - [Q7Z3K9_HUMAN]	5	5	0.838302	0.806236	0.961749	0.71466	0.847766	0.887513	0.811911	0.955249	0.967461	0.855055	0.946494	1.06855	1.09008	1.07304	1.02454
Q4W5K9	Putative uncharacterized protein LIM (Fragment) OS=Homo sapiens GN=LIM PE=4 SV=1 - [Q4W5K9_HUMAN]	4	4	1.63703	1.85064	1.0089	2.93815	1.73009	1.12095	2.27966	1.3843	0.954523	2.46737	1.50722	1.07633	0.877484	0.934505	1.10952
Q4ZG57	Putative uncharacterized protein MCM6 (Fragment) OS=Homo sapiens GN=MCM6 PE=3 SV=1 - [Q4ZG57_HUMAN]	9	9	0.968591	1.0236	1.0572	0.971354	1.07098	0.933415	0.962959	1.15807	0.940753	1.08858	1.22579	1.0771	1.01105	1.09068	1.00457
Q75MN6	Putative uncharacterized protein MLL3 (Fragment) OS=Homo sapiens GN=MLL3 PE=4 SV=1 - [Q75MN6_HUMAN]	2	2	1.0536	1.37131	1.30154	0.861166	0.817355	0.62799	1.15753	1.09864	0.844106	1.21129	1.14966	0.883309	1.34414	1.40657	1.04644
Q4W5E0	Putative uncharacterized protein MOB4A (Fragment) OS=Homo sapiens GN=MOB4A PE=4 SV=1 - [Q4W5E0_HUMAN]	6	6	0.9247	1.24246	1.17198	0.835996	0.781636	0.60877	0.906286	0.912369	0.738881	0.972485	1.00627	0.843651	1.22629	1.32114	1.06478
Q53SW4	Putative uncharacterized protein NDUFA10 (Fragment) OS=Homo sapiens GN=NDUFA10 PE=4 SV=1 - [Q53SW4_HUMAN]	3	3	0.957588	1.0384	0.948731	0.580996	0.485015	0.562744	0.66587	0.596933	0.654692	0.629848	0.481837	0.606554	1.09077	0.886558	1.09293
O95330	Putative uncharacterized protein OS=Homo sapiens PE=2 SV=1 - [O95330_HUMAN]	2	2	1.07528	1.38004	1.28342	0.90165	0.838524	0.653349	0.724203	0.6735	0.524768	0.893098	0.83057	0.647152	0.803197	0.990514	1.23321
Q4W5Q4	Putative uncharacterized protein PDZGEF1 (Fragment) OS=Homo sapiens GN=PDZGEF1 PE=4 SV=1 - [Q4W5Q4_HUMAN]	6	6	1.05551	1.2265	1.02385	0.614961	0.466989	0.501396	0.722437	0.655982	0.701031	0.831609	0.574065	0.678035	1.13347	1.11747	0.960813
Q4W5F5	Putative uncharacterized protein PTPN13 (Fragment) OS=Homo sapiens GN=PTPN13 PE=4 SV=1 - [Q4W5F5_HUMAN]	2	2	0.892381	0.990281	1.10971	0.585933	0.656595	0.591683	0.639637	0.716775	0.645914	0.647063	0.725096	0.653413	1.09166	1.10433	1.01161
O00764	Pyridoxal kinase OS=Homo sapiens GN=PDXK PE=1 SV=1 - [PDXK_HUMAN]	8	8	1.22668	1.32632	1.06965	1.19091	1.02376	0.898755	1.20776	0.924141	0.883569	1.19642	1.02203	0.944422	0.834092	0.907146	1.05361
Q96GD0	Pyridoxal phosphate phosphatase OS=Homo sapiens GN=PDXP PE=1 SV=2 - [PLPP_HUMAN]	9	9	1.12865	1.29983	1.10184	0.650396	0.608122	0.552892	0.96524	0.867348	0.759312	1.15772	0.984483	0.861857	1.27216	1.39373	1.13505
Q53FP0	Pyridoxine 5'-phosphate oxidase variant (Fragment) OS=Homo sapiens PE=2 SV=1 - [Q53FP0_HUMAN]	3	3	1.5153	1.44547	0.953917	1.70846	1.12427	1.18194	1.58479	0.948774	1.09639	1.81976	1.15017	1.25894	0.868117	1.15366	1.17197
Q53H96	Pyrroline-5-carboxylate reductase 3 OS=Homo sapiens GN=PYCRL PE=1 SV=3 - [P5CR3_HUMAN]	6	6	1.2227	1.32744	1.19501	0.637554	0.615185	0.556609	0.703026	0.660126	0.579858	0.7749	0.787342	0.639984	1.19822	1.26858	1.11327
B3KMB7	Pyrroline-5-carboxylate reductase family, member 2, isoform CRA_a OS=Homo sapiens GN=PYCR2 PE=2 SV=1 - [B3KMB7_HUMAN]	3	3	1.11144	1.02306	0.885178	0.35818	0.345756	0.562917	0.578273	0.448869	0.507095	0.357278	0.344885	0.561499	0.932642	0.997481	1.10537
P11498	Pyruvate carboxylase, mitochondrial OS=Homo sapiens GN=PC PE=1 SV=2 - [PYC_HUMAN]	7	7	0.993118	1.01641	1.02346	0.559368	0.666592	0.643553	0.579392	0.716085	0.727357	0.57907	0.711714	0.687115	0.884095	1.01361	1.17094
P08559	Pyruvate dehydrogenase E1 component subunit alpha, somatic form, mitochondrial OS=Homo sapiens GN=PDHA1 PE=1 SV=3 - [ODPA_HUMAN]	6	6	1.09947	1.37638	1.06376	0.801892	0.591376	0.591455	0.599537	0.580791	0.51744	0.8514	0.82478	0.734815	0.836364	1.01668	0.94565
P30613	Pyruvate kinase PKLR OS=Homo sapiens GN=PKLR PE=1 SV=2 - [KPYR_HUMAN]	28	30	1.63521	1.57188	1.00092	0.978239	0.605226	0.608987	1.05087	0.639044	0.651858	1.09348	0.678968	0.690511	1.06295	1.1468	1.04316
P14618	Pyruvate kinase PKM OS=Homo sapiens GN=PKM PE=1 SV=4 - [KPYM_HUMAN]	20	22	1.20823	1.1825	0.962743	1.61037	1.24528	1.34098	1.69125	1.46928	1.43514	1.6728	1.45775	1.44751	1.09851	1.12944	1.01188
H7BZH6	Quinone oxidoreductase PIG3 (Fragment) OS=Homo sapiens GN=TP53I3 PE=1 SV=1 - [H7BZH6_HUMAN]	3	3	1.3402	1.38928	1.03662	0.587474	0.438349	0.422863	0.605488	0.45179	0.43583	0.813327	0.606872	0.585432	1.03066	1.38445	1.34326
P50395	Rab GDP dissociation inhibitor beta OS=Homo sapiens GN=GDI2 PE=1 SV=2 - [GDIB_HUMAN]	9	29	1.02298	1.29211	1.27148	0.630065	0.639227	0.517085	0.759562	0.74842	0.602525	0.757228	0.750042	0.583771	1.1546	1.13099	0.990933
Q59GT6	Rab geranylgeranyltransferase, beta subunit variant (Fragment) OS=Homo sapiens PE=2 SV=1 - [Q59GT6_HUMAN]	4	4	0.993782	1.1858	1.19625	0.867767	0.862202	0.722476	0.910199	0.915894	0.757803	1.04017	1.06188	0.826618	1.0489	1.07009	1.15939
Q9Y3P9	Rab GTPase-activating protein 1 OS=Homo sapiens GN=RABGAP1 PE=1 SV=3 - [RBGP1_HUMAN]	3	5	0.987115	1.12406	1.3332	0.791953	0.802291	0.75896	0.959927	0.972457	0.991717	1.02214	1.03548	1.12097	1.2121	1.29066	1.06481
Q5R372	Rab GTPase-activating protein 1-like OS=Homo sapiens GN=RABGAP1L PE=1 SV=1 - [RBG1L_HUMAN]	7	7	1.08935	1.23332	1.15596	1.21143	1.13901	1.03375	1.24828	1.12314	0.960478	1.10832	1.09889	0.898661	0.994999	0.790831	1.03416
Q15276	Rab GTPase-binding effector protein 1 OS=Homo sapiens GN=RABEP1 PE=1 SV=2 - [RABE1_HUMAN]	5	5	1.06856	1.2903	1.25203	1.1681	1.03424	0.767329	0.907324	0.813137	0.741081	0.900344	0.806881	0.785742	0.97991	1.0105	1.06027
Q96QF0	Rab-3A-interacting protein OS=Homo sapiens GN=RAB3IP PE=1 SV=1 - [RAB3I_HUMAN]	2	3	1.10194	1.70037	1.54306	1.59914	1.4512	0.940469	1.58471	1.4381	0.93198	1.70609	1.54825	1.00337	0.990973	1.06688	1.0766
Q96NA2	Rab-interacting lysosomal protein OS=Homo sapiens GN=RILP PE=1 SV=1 - [RILP_HUMAN]	8	8	1.1776	1.23912	1.07171	0.830362	0.790038	0.671968	0.822037	0.632767	0.61507	0.947859	0.775571	0.779725	1.01273	1.09461	1.03132
Q5HYI8	Rab-like protein 3 OS=Homo sapiens GN=RABL3 PE=1 SV=1 - [RABL3_HUMAN]	2	2	1.25229	0.832883	0.665087	0.729403	0.582454	0.875757	0.88821	0.709267	1.06643	0.79126	0.631849	0.950024	1.21772	1.0848	0.890848
Q6FIG4	RAB1B protein OS=Homo sapiens GN=RAB1B PE=2 SV=1 - [Q6FIG4_HUMAN]	4	11	0.994864	1.28316	1.32474	0.863473	0.808078	0.555929	0.729591	0.842837	0.574301	0.870353	0.926146	0.635847	1.03226	1.09365	1.08853
D3DP75	RAB3 GTPase activating protein subunit 1 (Catalytic), isoform CRA_a OS=Homo sapiens GN=RAB3GAP1 PE=4 SV=1 - [D3DP75_HUMAN]	4	4	1.10847	1.11141	1.04727	0.617724	0.614265	0.527619	0.797837	0.793369	0.736865	0.832748	0.752578	0.732429	1.29157	1.08174	0.921509
Q9H2M9	Rab3 GTPase-activating protein non-catalytic subunit OS=Homo sapiens GN=RAB3GAP2 PE=1 SV=1 - [RBGPR_HUMAN]	12	12	1.09821	1.16764	1.12957	0.813037	0.798371	0.689626	0.916823	0.825285	0.761194	0.850192	0.822811	0.75552	1.20531	1.11503	0.886096
A0A024R5H8	RAB6A, member RAS oncogene family, isoform CRA_b OS=Homo sapiens GN=RAB6A PE=3 SV=1 - [A0A024R5H8_HUMAN]	2	5	1.26134	1.51564	1.20161	0.880136	0.697779	0.580703	1.1065	0.877245	0.730057	1.14435	0.907247	0.755025	1.2572	1.30019	1.0342
Q6FHF7	RABGGTA protein (Fragment) OS=Homo sapiens GN=RABGGTA PE=2 SV=1 - [Q6FHF7_HUMAN]	12	12	1.08304	1.39141	1.275	1.11995	0.97684	0.81071	1.27882	1.18933	0.912698	1.20013	1.1357	0.937669	1.14245	1.0391	0.938282
P35241	Radixin OS=Homo sapiens GN=RDX PE=1 SV=1 - [RADI_HUMAN]	9	25	1.001	1.16118	1.24816	0.638685	0.688624	0.57773	0.779988	0.760005	0.552629	0.747871	0.815379	0.555107	1.0138	1.12509	0.958945
H0YFI1	Ragulator complex protein LAMTOR1 (Fragment) OS=Homo sapiens GN=LAMTOR1 PE=1 SV=1 - [H0YFI1_HUMAN]	3	3	1.28329	1.44954	1.04392	0.615771	0.493145	0.399398	0.839421	0.666949	0.615933	0.848295	0.64271	0.555842	1.56428	1.33161	0.943162
Q9Y2Q5	Ragulator complex protein LAMTOR2 OS=Homo sapiens GN=LAMTOR2 PE=1 SV=1 - [LTOR2_HUMAN]	3	3	1.20709	1.3141	1.11258	0.719902	0.616529	0.57558	0.911236	0.770947	0.792323	0.885694	0.758515	0.709983	1.33993	1.2492	0.932503
R4GMU8	Ragulator complex protein LAMTOR5 OS=Homo sapiens GN=LAMTOR5 PE=1 SV=1 - [R4GMU8_HUMAN]	2	2	1.78209	1.43208	0.803595	0.944797	0.723582	0.546655	0.846413	0.474955	0.591037	0.851895	0.478031	0.594865	1.13851	1.14043	1.00648
H0YE89	RalBP1-associated Eps domain-containing protein 1 (Fragment) OS=Homo sapiens GN=REPS1 PE=1 SV=1 - [H0YE89_HUMAN]	2	2	1.12093	1.47204	1.31323	0.88084	0.785809	0.598381	0.827731	0.73843	0.562303	0.860013	0.767229	0.584233	0.939707	0.976356	1.039
P46060	Ran GTPase-activating protein 1 OS=Homo sapiens GN=RANGAP1 PE=1 SV=1 - [RAGP1_HUMAN]	25	25	0.888362	0.968196	1.10163	0.601908	0.671879	0.605151	0.691755	0.780804	0.706502	0.726392	0.808035	0.738221	1.17584	1.24704	1.04563
C9JXG8	Ran-specific GTPase-activating protein (Fragment) OS=Homo sapiens GN=RANBP1 PE=1 SV=2 - [C9JXG8_HUMAN]	7	7	1.12272	1.22568	1.08605	0.535293	0.496566	0.469788	0.570464	0.490156	0.442654	0.56549	0.52514	0.459447	1.05588	1.05665	1.00435
Q9BYM8	RanBP-type and C3HC4-type zinc finger-containing protein 1 OS=Homo sapiens GN=RBCK1 PE=1 SV=2 - [HOIL1_HUMAN]	4	4	0.991372	1.27378	1.33027	0.687472	0.874766	0.778358	1.03689	1.15726	0.845381	0.938797	1.12794	0.800701	1.95358	1.36558	1.09127
P47736	Rap1 GTPase-activating protein 1 OS=Homo sapiens GN=RAP1GAP PE=1 SV=2 - [RPGP1_HUMAN]	7	7	0.856593	1.31889	1.57421	1.01233	1.22631	0.80208	1.06458	1.21287	0.7778	1.02583	1.54687	0.902241	0.949909	1.0853	0.982686
Q13283	Ras GTPase-activating protein-binding protein 1 OS=Homo sapiens GN=G3BP1 PE=1 SV=1 - [G3BP1_HUMAN]	8	9	1.13238	1.16552	1.05534	0.656645	0.569445	0.550944	0.648566	0.541209	0.552624	0.739838	0.679589	0.63566	0.927562	1.08946	1.10508
E7EWC2	Ras GTPase-activating-like protein IQGAP2 (Fragment) OS=Homo sapiens GN=IQGAP2 PE=1 SV=1 - [E7EWC2_HUMAN]	10	10	0.93093	0.940397	0.959073	0.192249	0.197302	0.195246	0.384989	0.414758	0.378224	0.411482	0.422298	0.40959	1.26562	1.29907	1.05283
Q15404	Ras suppressor protein 1 OS=Homo sapiens GN=RSU1 PE=1 SV=3 - [RSU1_HUMAN]	8	8	1.05721	1.37693	1.32731	1.31867	1.24119	0.948245	1.71203	1.59154	1.22005	1.66104	1.56739	1.20633	1.28226	1.27339	1.00757
P63000	Ras-related C3 botulinum toxin substrate 1 OS=Homo sapiens GN=RAC1 PE=1 SV=1 - [RAC1_HUMAN]	5	9	1.15065	1.29128	1.1718	0.984893	0.901436	0.731203	0.953604	0.874133	0.75766	1.05223	0.9416	0.799343	0.717776	1.06837	1.04682
Q7L523	Ras-related GTP-binding protein A OS=Homo sapiens GN=RRAGA PE=1 SV=1 - [RRAGA_HUMAN]	3	3	1.47407	1.53429	1.01449	0.9061	0.622732	0.650976	1.0133	0.651391	0.680935	1.11402	0.755746	0.726081	1.04602	0.979443	0.92283
P61026	Ras-related protein Rab-10 OS=Homo sapiens GN=RAB10 PE=1 SV=1 - [RAB10_HUMAN]	8	12	0.998116	1.21588	1.17478	0.511358	0.489053	0.420567	0.707241	0.717963	0.60274	0.733449	0.737442	0.626135	1.25967	1.22378	0.971509
Q15907	Ras-related protein Rab-11B OS=Homo sapiens GN=RAB11B PE=1 SV=4 - [RB11B_HUMAN]	10	10	1.12227	1.33365	1.25579	1.01773	0.928995	0.722659	1.02088	0.989099	0.75439	0.999139	0.966639	0.735494	1.01797	1.01158	0.948732
P61106	Ras-related protein Rab-14 OS=Homo sapiens GN=RAB14 PE=1 SV=4 - [RAB14_HUMAN]	9	10	1.02217	1.27755	1.14561	0.854394	0.869408	0.733114	1.07405	0.978323	0.809751	1.11064	1.06441	0.884721	1.12907	1.42614	1.05565
P62820	Ras-related protein Rab-1A OS=Homo sapiens GN=RAB1A PE=1 SV=3 - [RAB1A_HUMAN]	6	13	1.03497	1.28236	1.22725	0.789806	0.791441	0.615899	0.855632	0.937984	0.655499	0.888962	0.962644	0.757974	1.17413	1.12554	1.05755
Q9UL25	Ras-related protein Rab-21 OS=Homo sapiens GN=RAB21 PE=1 SV=3 - [RAB21_HUMAN]	7	7	1.23529	1.14498	1.02994	0.828838	0.692906	0.696296	1.03779	0.872116	0.846766	0.917216	0.808203	0.799639	1.21188	1.13501	0.936566
Q9UL26	Ras-related protein Rab-22A OS=Homo sapiens GN=RAB22A PE=1 SV=2 - [RB22A_HUMAN]	2	2	1.01023	1.09244	1.08137	0.72402	0.716686	0.662758	0.670334	0.663543	0.613614	0.730351	0.722952	0.668553	0.92585	1.00874	1.08953
Q15286	Ras-related protein Rab-35 OS=Homo sapiens GN=RAB35 PE=1 SV=1 - [RAB35_HUMAN]	6	9	1.05891	1.20145	1.17085	0.742675	0.763408	0.6088	0.830248	0.800431	0.696682	0.946659	0.833887	0.685147	1.12189	1.15493	1.06002
P61018	Ras-related protein Rab-4B OS=Homo sapiens GN=RAB4B PE=1 SV=1 - [RAB4B_HUMAN]	4	5	1.16829	1.17728	0.991419	0.98158	0.873288	0.843198	1.10114	0.973914	0.950679	1.20238	0.972154	1.02132	1.13499	1.21124	1.06718
P20339	Ras-related protein Rab-5A OS=Homo sapiens GN=RAB5A PE=1 SV=2 - [RAB5A_HUMAN]	4	9	0.993191	1.06011	1.1496	0.674389	0.702501	0.525365	0.893284	0.930521	0.69589	1.03977	1.02404	0.684998	1.32458	1.27829	0.965052
P61020	Ras-related protein Rab-5B OS=Homo sapiens GN=RAB5B PE=1 SV=1 - [RAB5B_HUMAN]	4	8	1.03085	1.32727	1.27618	0.815356	0.734867	0.626426	0.969845	0.914632	0.679542	1.01194	0.977194	0.802819	1.22614	1.24707	1.037
P51148	Ras-related protein Rab-5C OS=Homo sapiens GN=RAB5C PE=1 SV=2 - [RAB5C_HUMAN]	5	8	1.17046	1.32558	1.12975	1.01669	0.908537	0.808098	0.953751	0.821321	0.689957	0.993921	0.832322	0.813161	0.942236	1.00468	1.0233
Q9NRW1	Ras-related protein Rab-6B OS=Homo sapiens GN=RAB6B PE=1 SV=1 - [RAB6B_HUMAN]	3	6	0.83902	1.09597	1.32208	0.856878	1.02128	0.633494	0.847589	1.02246	0.726242	0.932543	1.08046	0.870494	1.14467	1.25173	1.09353
P51149	Ras-related protein Rab-7a OS=Homo sapiens GN=RAB7A PE=1 SV=1 - [RAB7A_HUMAN]	13	13	1.25736	1.33685	1.01077	0.991872	0.744858	0.697565	1.06849	0.842672	0.795479	1.04328	0.831344	0.768682	1.11389	1.10205	0.988215
P61006	Ras-related protein Rab-8A OS=Homo sapiens GN=RAB8A PE=1 SV=1 - [RAB8A_HUMAN]	4	11	1.08948	1.18061	1.18445	0.821061	0.761579	0.64298	0.986238	0.855393	0.792811	0.950118	0.820369	0.822977	1.21593	1.08856	0.963376
Q92930	Ras-related protein Rab-8B OS=Homo sapiens GN=RAB8B PE=1 SV=2 - [RAB8B_HUMAN]	3	9	1.21113	1.126	1.02116	1.12175	1.02626	0.94145	0.79694	0.620105	0.650513	0.847012	0.659066	0.691385	0.832606	0.869694	1.06283
H7C3P7	Ras-related protein Ral-A (Fragment) OS=Homo sapiens GN=RALA PE=1 SV=1 - [H7C3P7_HUMAN]	3	3	1.10264	1.21699	1.10371	0.852983	0.773583	0.700895	1.04014	0.943321	0.854683	1.07151	0.971768	0.880457	1.21942	1.25619	1.03016
P62834	Ras-related protein Rap-1A OS=Homo sapiens GN=RAP1A PE=1 SV=1 - [RAP1A_HUMAN]	3	8	1.03451	1.22097	1.18934	1.04009	1.00377	0.836565	1.11126	1.04038	0.909139	1.09867	1.04416	0.880947	1.09062	1.05922	0.970272
P61224	Ras-related protein Rap-1b OS=Homo sapiens GN=RAP1B PE=1 SV=1 - [RAP1B_HUMAN]	4	9	1.00666	1.11505	1.16881	0.728288	0.653363	0.623325	0.837761	0.799392	0.742843	0.812828	0.799523	0.679209	1.08119	1.05051	0.9703
A5PLK7	RCC2 protein (Fragment) OS=Homo sapiens GN=RCC2 PE=2 SV=1 - [A5PLK7_HUMAN]	4	4	0.980957	1.04204	1.05213	0.76468	0.819486	0.731393	0.938266	0.993057	0.901889	0.961195	0.920262	0.933211	1.21753	1.18807	1.03076
B7Z6B3	Receptor expression-enhancing protein OS=Homo sapiens PE=2 SV=1 - [B7Z6B3_HUMAN]	2	2	0.999759	1.19831	1.19859	0.498727	0.498847	0.416194	0.520492	0.520617	0.434356	0.56423	0.564366	0.470857	1.04364	1.13134	1.08403
P63244	Receptor of activated protein C kinase 1 OS=Homo sapiens GN=RACK1 PE=1 SV=3 - [RACK1_HUMAN]	10	15	1.33271	1.35335	1.00564	0.308972	0.186134	0.222325	0.170932	0.123814	0.130653	0.225785	0.19164	0.182563	0.89965	1.03156	0.971129
Q9NQG5	Regulation of nuclear pre-mRNA domain-containing protein 1B OS=Homo sapiens GN=RPRD1B PE=1 SV=1 - [RPR1B_HUMAN]	3	3	0.989702	1.15393	1.43141	1.00579	0.867103	0.572424	1.12454	1.34026	1.14951	1.24117	1.35023	1.1445	1.08198	1.23402	1.00744
O43665	Regulator of G-protein signaling 10 OS=Homo sapiens GN=RGS10 PE=1 SV=2 - [RGS10_HUMAN]	3	3	1.12412	1.0506	1.07025	0.604069	0.554365	0.517979	0.676174	0.601855	0.643606	0.607366	0.544399	0.557948	1.11937	0.982023	0.904536
H0YC27	Regulator of microtubule dynamics protein 1 (Fragment) OS=Homo sapiens GN=RMDN1 PE=1 SV=1 - [H0YC27_HUMAN]	2	2	1.35732	1.27351	0.938249	0.851519	0.627353	0.668642	0.91687	0.675499	0.719957	0.893339	0.658163	0.701479	1.07675	1.04911	0.974335
H0YMB1	Regulator of microtubule dynamics protein 3 (Fragment) OS=Homo sapiens GN=RMDN3 PE=1 SV=1 - [H0YMB1_HUMAN]	5	5	1.10462	1.15185	1.11609	0.846155	0.708757	0.732705	0.544763	0.509414	0.506286	0.790154	0.701208	0.628272	0.718742	1.08357	1.19191
Q9HAU5	Regulator of nonsense transcripts 2 OS=Homo sapiens GN=UPF2 PE=1 SV=1 - [RENT2_HUMAN]	2	2	1.79441	1.97238	0.858996	0.87285	0.543385	0.632582	0.899188	0.699513	0.814338	0.89196	0.620942	0.72287	1.28732	1.14273	0.887678
B5MC59	Replication protein A 14 kDa subunit OS=Homo sapiens GN=RPA3 PE=1 SV=1 - [B5MC59_HUMAN]	3	3	0.897923	0.875611	1.01185	1.09199	1.28009	1.18492	1.06845	1.19552	1.16484	1.14214	1.3221	1.28817	0.983054	1.08714	1.07293
P27694	Replication protein A 70 kDa DNA-binding subunit OS=Homo sapiens GN=RPA1 PE=1 SV=2 - [RFA1_HUMAN]	7	7	1.01651	1.01815	0.968035	0.999168	1.01636	0.972752	1.24004	1.12057	1.21453	1.08482	1.13216	1.15871	1.2022	1.11393	0.968292
F8W914	Reticulon OS=Homo sapiens GN=RTN4 PE=1 SV=1 - [F8W914_HUMAN]	6	6	1.42742	1.20123	0.829753	0.617419	0.404197	0.460689	0.823716	0.535279	0.552815	0.699228	0.489854	0.527228	1.1589	1.11193	0.956235
B7Z361	Reticulon OS=Homo sapiens PE=2 SV=1 - [B7Z361_HUMAN]	2	3	1.6124	1.25855	0.75574	0.801189	0.502181	0.714433	0.875268	0.531203	0.713852	1.02776	0.722763	0.81662	1.10833	1.18726	1.14396
Q9HBH5	Retinol dehydrogenase 14 OS=Homo sapiens GN=RDH14 PE=1 SV=1 - [RDH14_HUMAN]	4	4	1.28234	1.47922	1.11786	0.710207	0.531108	0.442072	0.812545	0.724742	0.621026	0.99802	0.744905	0.623842	1.41963	1.34499	1.01655
A0A023UN48	RHAG OS=Homo sapiens GN=RHAG PE=2 SV=1 - [A0A023UN48_HUMAN]	2	2	1.11311	1.35813	1.22013	0.565048	0.476736	0.398456	0.855609	0.733487	0.628982	0.862079	0.774479	0.613247	1.57855	1.52567	0.949325
P52565	Rho GDP-dissociation inhibitor 1 OS=Homo sapiens GN=ARHGDIA PE=1 SV=3 - [GDIR1_HUMAN]	7	7	1.07773	1.31724	1.23285	1.04206	1.00322	0.806669	1.29404	1.17768	0.939932	1.19432	1.17732	0.957259	1.14286	1.17012	0.972773
F5H6Q0	Rho GDP-dissociation inhibitor 2 (Fragment) OS=Homo sapiens GN=ARHGDIB PE=1 SV=1 - [F5H6Q0_HUMAN]	4	4	1.3123	1.55862	1.24922	0.229666	0.208215	0.15475	0.264787	0.19982	0.15551	0.257341	0.194185	0.150809	0.941593	0.990324	1.02156
Q07960	Rho GTPase-activating protein 1 OS=Homo sapiens GN=ARHGAP1 PE=1 SV=1 - [RHG01_HUMAN]	6	6	1.10115	1.42126	1.2642	0.855445	0.776921	0.602488	0.969753	0.898326	0.740393	0.959255	0.871202	0.675601	1.19283	1.05661	0.928218
Q68EM7	Rho GTPase-activating protein 17 OS=Homo sapiens GN=ARHGAP17 PE=1 SV=1 - [RHG17_HUMAN]	5	5	1.25731	1.62455	1.26196	0.679823	0.55891	0.329715	0.724173	0.543633	0.540915	0.805644	0.498894	0.313834	1.18712	1.20198	0.848042
A0A0U1RQV4	Rho-associated protein kinase 1 OS=Homo sapiens GN=ROCK1 PE=1 SV=1 - [A0A0U1RQV4_HUMAN]	6	7	1.06875	1.37903	1.13624	0.861257	0.825632	0.675596	0.84613	0.755935	0.541682	0.867347	0.750689	0.515685	0.955992	0.988738	1.07699
O75116	Rho-associated protein kinase 2 OS=Homo sapiens GN=ROCK2 PE=1 SV=4 - [ROCK2_HUMAN]	11	12	1.14336	1.27069	1.09336	1.0714	0.944376	0.694612	1.15274	1.00131	0.883479	1.24411	1.06539	0.904723	1.02542	1.18144	1.00524
P84095	Rho-related GTP-binding protein RhoG OS=Homo sapiens GN=RHOG PE=1 SV=1 - [RHOG_HUMAN]	7	8	1.26214	1.17217	0.950285	0.659988	0.54614	0.575204	0.647842	0.492767	0.550884	0.614292	0.500907	0.528485	1.00529	0.981321	1.00993
Q5TBB1	Ribonuclease H2 subunit B OS=Homo sapiens GN=RNASEH2B PE=1 SV=1 - [RNH2B_HUMAN]	2	2	0.85053	0.940557	1.10585	0.988247	1.16192	1.0507	0.903268	1.06201	0.960354	0.94989	1.11682	1.00992	0.914011	0.961187	1.05161
P52758	Ribonuclease UK114 OS=Homo sapiens GN=HRSP12 PE=1 SV=1 - [UK114_HUMAN]	3	3	0.877602	1.1823	1.38915	0.681214	0.75614	0.576176	0.819744	0.916443	0.725589	0.738879	0.943999	0.672949	1.19255	1.24174	1.07402
A0A024RC87	Ribonuclease/angiogenin inhibitor 1, isoform CRA_a OS=Homo sapiens GN=RNH1 PE=4 SV=1 - [A0A024RC87_HUMAN]	19	19	1.29782	1.31795	1.00955	1.14383	0.868465	0.813357	1.16002	0.911252	0.906506	1.25671	0.939719	0.909461	1.02597	1.09222	1.028
B4E0I8	Ribonucleoside-diphosphate reductase OS=Homo sapiens PE=2 SV=1 - [B4E0I8_HUMAN]	7	7	0.655477	0.835471	1.3079	1.15513	1.67243	1.49477	1.31611	1.9969	1.6635	1.44901	2.21062	1.53083	1.09399	1.18448	1.08272
P49247	Ribose-5-phosphate isomerase OS=Homo sapiens GN=RPIA PE=1 SV=3 - [RPIA_HUMAN]	13	13	1.09401	1.16892	1.00403	0.977314	0.805449	0.775556	1.06757	0.91372	0.93083	1.05915	0.958052	0.937813	1.12192	1.18538	0.979326
P60891	Ribose-phosphate pyrophosphokinase 1 OS=Homo sapiens GN=PRPS1 PE=1 SV=2 - [PRPS1_HUMAN]	7	11	1.33379	1.44458	1.05606	0.634884	0.493002	0.411815	0.626075	0.451189	0.421458	0.647536	0.481622	0.445453	1.09838	1.09535	1.02317
E7EQV9	Ribosomal protein L15 (Fragment) OS=Homo sapiens GN=RPL15 PE=1 SV=1 - [E7EQV9_HUMAN]	4	4	1.33643	1.37329	0.9778	0.630146	0.46773	0.488257	0.656678	0.487423	0.473032	0.585307	0.454676	0.420153	1.0421	0.97209	0.888212
Q9BQQ5	Ribosomal protein L27a OS=Homo sapiens GN=L27a PE=3 SV=1 - [Q9BQQ5_HUMAN]	3	3	1.22351	1.28897	1.05351	0.137725	0.09143	0.091527	0.10639	0.0706282	0.0707032	0.143513	0.0952722	0.0953732	1.07165	1.0091	0.912841
A0A024R326	Ribosomal protein L29, isoform CRA_a OS=Homo sapiens GN=RPL29 PE=4 SV=1 - [A0A024R326_HUMAN]	3	3	1.29495	1.37845	1.02914	0.0883453	0.0633618	0.0640906	0.0974623	0.0704525	0.0684575	0.0764155	0.0548057	0.055436	0.893578	0.864964	0.726556
B3KTM6	Ribosomal protein L5, isoform CRA_b OS=Homo sapiens GN=RPL5 PE=2 SV=1 - [B3KTM6_HUMAN]	4	4	1.25249	1.20645	0.974237	0.372742	0.315249	0.320404	0.253152	0.190696	0.228051	0.449635	0.338704	0.405052	0.919592	1.05472	1.19648
E9PGT3	Ribosomal protein S6 kinase OS=Homo sapiens GN=RPS6KA1 PE=1 SV=1 - [E9PGT3_HUMAN]	4	9	0.947524	1.03903	1.16334	0.491287	0.546774	0.489817	0.51768	0.579619	0.534168	0.633347	0.61204	0.521356	1.10409	1.06439	0.952118
A0A087X020	Ribosome maturation protein SBDS OS=Homo sapiens GN=SBDS PE=1 SV=1 - [A0A087X020_HUMAN]	9	9	0.978918	1.18756	1.20817	0.762326	0.761175	0.656336	0.932517	0.956653	0.803166	0.967456	0.990049	0.81556	1.25681	1.28919	1.03491
Q96AT9	Ribulose-phosphate 3-epimerase OS=Homo sapiens GN=RPE PE=1 SV=1 - [RPE_HUMAN]	4	4	1.05112	1.20148	1.1312	0.922794	0.915572	0.770905	0.981805	0.900859	0.827102	1.00561	0.93171	0.875964	1.06001	1.08149	0.97486
D6RBY0	Rieske domain-containing protein (Fragment) OS=Homo sapiens GN=RFESD PE=1 SV=1 - [D6RBY0_HUMAN]	5	5	1.48316	1.56175	1.00413	0.931232	0.677148	0.600986	1.02418	0.737898	0.654903	1.1177	0.767537	0.654482	1.10794	1.14541	1.04542
A0A0J9YWJ4	RNA polymerase II subunit A C-terminal domain phosphatase (Fragment) OS=Homo sapiens GN=CTDP1 PE=1 SV=1 - [A0A0J9YWJ4_HUMAN]	2	2	0.889386	0.827376	0.930278	0.611771	0.687858	0.739411	0.619185	0.696194	0.748372	0.536934	0.603714	0.648961	1.01212	0.877672	0.867164
P38159	RNA-binding motif protein, X chromosome OS=Homo sapiens GN=RBMX PE=1 SV=3 - [RBMX_HUMAN]	4	11	0.753197	1.21801	1.28665	0.3014	0.5405	0.247453	0.316128	0.302844	0.28813	0.369756	0.490915	0.381546	0.98556	1.02458	1.37698
P98179	RNA-binding protein 3 OS=Homo sapiens GN=RBM3 PE=1 SV=1 - [RBM3_HUMAN]	2	2	0.934562	1.00017	1.07021	0.280054	0.299664	0.280006	0.283157	0.302984	0.283108	0.32163	0.344151	0.321575	1.01108	1.14846	1.13587
A0A0J9YW13	RNA-binding protein 8A (Fragment) OS=Homo sapiens GN=RBM8A PE=1 SV=1 - [A0A0J9YW13_HUMAN]	3	3	0.889835	1.01002	1.19138	1.06291	1.17705	1.03909	1.05611	1.21854	1.08238	1.19374	1.38886	1.18396	0.980169	1.09487	1.15527
E4W6B6	RPL27/NME2 fusion protein (Fragment) OS=Homo sapiens GN=RPL27 PE=2 SV=1 - [E4W6B6_HUMAN]	4	4	1.43924	1.47428	0.967829	0.271163	0.192614	0.181504	0.270338	0.18938	0.18337	0.265681	0.175757	0.182619	0.96211	1.39603	1.19723
Q49AJ9	RPL3 protein OS=Homo sapiens GN=RPL3 PE=2 SV=1 - [Q49AJ9_HUMAN]	8	8	1.2303	1.49931	1.06265	0.106443	0.0741666	0.0697943	0.105642	0.0885301	0.0701363	0.123008	0.0977573	0.0818957	1.05993	1.16395	1.04375
Q96IR1	RPS4X protein (Fragment) OS=Homo sapiens GN=RPS4X PE=2 SV=2 - [Q96IR1_HUMAN]	8	9	1.42291	1.3295	0.944531	0.214512	0.151014	0.167124	0.261573	0.184989	0.1948	0.254337	0.175797	0.200794	0.907501	1.00466	1.02553
Q9HC36	rRNA methyltransferase 3, mitochondrial OS=Homo sapiens GN=RNMTL1 PE=1 SV=2 - [MRM3_HUMAN]	2	2	1.03544	1.07756	1.04068	0.425234	0.410678	0.394626	0.47995	0.463521	0.445404	0.744715	0.719222	0.691111	1.12867	1.75131	1.55165
Q96T51	RUN and FYVE domain-containing protein 1 OS=Homo sapiens GN=RUFY1 PE=1 SV=2 - [RUFY1_HUMAN]	6	6	1.28649	1.45117	1.00457	1.03245	0.714646	0.711396	0.885797	0.713062	0.816225	1.31369	0.921978	0.917785	1.41831	1.29012	1.02831
Q9Y230	RuvB-like 2 OS=Homo sapiens GN=RUVBL2 PE=1 SV=3 - [RUVB2_HUMAN]	18	18	1.03363	1.2129	1.18216	0.705875	0.68906	0.565963	0.839286	0.809378	0.628719	0.832395	0.805055	0.641383	1.16035	1.17924	1.01362
B5BUB1	RuvB-like helicase (Fragment) OS=Homo sapiens GN=RUVBL1 PE=2 SV=1 - [B5BUB1_HUMAN]	15	15	1.05562	1.249	1.18558	0.723376	0.694652	0.542333	0.743764	0.727435	0.611859	0.81566	0.752884	0.634817	1.07639	1.103	1.05677
P31153	S-adenosylmethionine synthase isoform type-2 OS=Homo sapiens GN=MAT2A PE=1 SV=1 - [METK2_HUMAN]	8	8	1.25042	1.06559	0.860387	1.10883	0.845422	0.962691	1.45553	1.27857	1.12727	1.31177	1.16688	1.13987	1.09496	1.12264	1.01894
P10768	S-formylglutathione hydrolase OS=Homo sapiens GN=ESD PE=1 SV=2 - [ESTD_HUMAN]	11	11	1.05865	1.31766	1.22089	0.850333	0.784073	0.638222	0.996869	0.945278	0.726766	0.971114	0.925528	0.712724	1.16919	1.18912	0.979385
E5RJR5	S-phase kinase-associated protein 1 OS=Homo sapiens GN=SKP1 PE=1 SV=1 - [E5RJR5_HUMAN]	4	4	1.07063	1.00173	0.940285	0.76836	0.716027	0.676513	0.740417	0.708715	0.78685	0.769355	0.716171	0.748517	1.04441	1.14091	1.01052
Q8NBX0	Saccharopine dehydrogenase-like oxidoreductase OS=Homo sapiens GN=SCCPDH PE=1 SV=1 - [SCPDL_HUMAN]	5	5	1.09672	1.44097	1.34402	0.610583	0.544983	0.458039	0.746324	0.662117	0.448035	0.818678	0.728122	0.526475	0.97816	1.33318	0.958453
A0A024R5F3	SAPS domain family, member 3, isoform CRA_c OS=Homo sapiens GN=SAPS3 PE=4 SV=1 - [A0A024R5F3_HUMAN]	15	15	1.21011	1.25875	1.05352	0.767854	0.506534	0.516367	0.605051	0.54603	0.480677	0.644841	0.519821	0.4832	0.928649	0.977128	0.951221
Q0VGA5	SARS protein OS=Homo sapiens GN=SARS PE=2 SV=1 - [Q0VGA5_HUMAN]	18	18	1.35031	1.41041	1.08539	0.737512	0.541992	0.499312	0.814929	0.594027	0.568112	0.775941	0.603176	0.589862	1.08942	1.07153	1.00411
P0C7P3	Schlafen family member 14 OS=Homo sapiens GN=SLFN14 PE=2 SV=2 - [SLN14_HUMAN]	18	18	1.0614	0.831029	0.79989	0.386573	0.39076	0.5389	0.508178	0.436042	0.614178	0.451503	0.378061	0.594627	1.13969	1.03897	0.934389
O76054	SEC14-like protein 2 OS=Homo sapiens GN=SEC14L2 PE=1 SV=1 - [S14L2_HUMAN]	6	6	0.960042	1.23584	1.22491	1.00403	0.942625	0.798553	0.973313	0.911949	0.779015	1.05367	0.954453	0.821844	0.95163	1.02834	1.04661
Q9UDX3	SEC14-like protein 4 OS=Homo sapiens GN=SEC14L4 PE=1 SV=1 - [S14L4_HUMAN]	14	14	1.24352	1.46072	1.15806	0.601646	0.474013	0.387911	0.670341	0.465523	0.455481	0.634925	0.485146	0.423737	1.1174	1.21018	1.07885
A5YP36	SEC15-like protein 3 OS=Homo sapiens GN=SEC15L3 PE=2 SV=1 - [A5YP36_HUMAN]	3	3	1.25731	1.48238	1.05865	0.621011	0.443501	0.504828	0.771779	0.639405	0.470768	0.932984	0.6663	0.546404	1.12374	0.940128	1.18405
P49903	Selenide, water dikinase 1 OS=Homo sapiens GN=SEPHS1 PE=1 SV=2 - [SPS1_HUMAN]	4	4	0.863284	1.12571	1.24638	1.16345	1.11334	1.08129	0.990596	1.10354	0.885395	1.12658	1.29556	0.999983	0.839348	0.982839	1.18243
Q13228	Selenium-binding protein 1 OS=Homo sapiens GN=SELENBP1 PE=1 SV=2 - [SBP1_HUMAN]	28	28	1.36506	1.15223	0.84463	0.951439	0.671206	0.802335	1.07631	0.780835	0.922044	1.07967	0.796219	0.942002	1.15134	1.1413	0.993861
B4DDP9	Selenocysteine lyase, isoform CRA_a OS=Homo sapiens GN=SCLY PE=2 SV=1 - [B4DDP9_HUMAN]	2	2	1.41601	1.41502	0.999296	0.73685	0.537886	0.438472	1.04665	0.739156	0.739677	0.885305	0.625209	0.62565	1.24374	1.03181	0.845842
C9J8T0	Selenocysteine-specific elongation factor OS=Homo sapiens GN=EEFSEC PE=1 SV=1 - [C9J8T0_HUMAN]	6	6	1.06885	1.15173	1.07754	0.684459	0.58219	0.513539	0.449059	0.524179	0.426197	0.588256	0.455997	0.473919	0.666701	0.922849	0.969496
B7ZVZ1	SEPT8 protein OS=Homo sapiens GN=SEPT8 PE=2 SV=1 - [B7ZVZ1_HUMAN]	7	10	1.22515	1.37219	1.0489	1.01321	0.87124	0.887764	1.09463	0.910004	0.796697	1.10701	0.884367	0.80571	1.02541	1.1318	0.971828
D6RGI3	Septin 11, isoform CRA_b OS=Homo sapiens GN=SEPT11 PE=1 SV=1 - [D6RGI3_HUMAN]	7	10	1.10331	1.19999	1.0174	0.906649	0.768706	0.759638	1.04077	0.890202	0.851622	0.980286	0.830408	0.867088	1.14399	1.1437	0.967978
Q15019	Septin-2 OS=Homo sapiens GN=SEPT2 PE=1 SV=1 - [SEPT2_HUMAN]	10	10	1.10611	1.14356	1.1236	0.871699	0.754215	0.737171	0.969799	0.861424	0.792743	0.958586	0.876166	0.780463	1.1104	1.07443	0.95183
Q16181	Septin-7 OS=Homo sapiens GN=SEPT7 PE=1 SV=2 - [SEPT7_HUMAN]	15	16	1.16428	1.19955	1.09233	0.901632	0.773284	0.717569	0.959281	0.835443	0.797273	0.979807	0.863823	0.829738	1.06239	1.10437	1.032
Q96GA7	Serine dehydratase-like OS=Homo sapiens GN=SDSL PE=1 SV=1 - [SDSL_HUMAN]	8	10	1.15415	1.46256	1.17454	0.300458	0.199562	0.171555	0.306875	0.191191	0.16931	0.321001	0.186475	0.166326	1.16183	1.17526	1.0434
D3DXC9	Serine hydroxymethyltransferase OS=Homo sapiens GN=SHMT1 PE=3 SV=1 - [D3DXC9_HUMAN]	8	9	1.0781	1.6014	1.45046	0.507281	0.480347	0.311961	0.625366	0.579793	0.395432	0.600494	0.542248	0.398071	1.06832	1.15297	1.03136
B4E1G2	Serine hydroxymethyltransferase OS=Homo sapiens PE=2 SV=1 - [B4E1G2_HUMAN]	13	14	1.20778	1.20632	0.993399	0.746522	0.60957	0.628622	0.740139	0.616301	0.606863	0.768521	0.673	0.665904	1.03143	1.04435	1.13423
I3L4W4	Serine racemase (Fragment) OS=Homo sapiens GN=SRR PE=1 SV=1 - [I3L4W4_HUMAN]	2	2	1.0423	1.77468	1.70266	0.405792	0.338929	0.2552	0.396025	0.379954	0.223153	0.326322	0.313079	0.183877	1.18998	1.11961	0.823993
Q9Y3F4	Serine-threonine kinase receptor-associated protein OS=Homo sapiens GN=STRAP PE=1 SV=1 - [STRAP_HUMAN]	7	7	0.972638	0.946947	0.96518	0.365592	0.370505	0.358319	0.421798	0.458785	0.433148	0.439087	0.507278	0.430499	1.21856	1.20093	1.04705
Q07955	Serine/arginine-rich splicing factor 1 OS=Homo sapiens GN=SRSF1 PE=1 SV=2 - [SRSF1_HUMAN]	3	7	0.852297	1.3446	1.57762	1.12414	1.31896	0.836041	1.00212	1.17579	0.745292	1.11116	1.30373	0.826387	0.891455	0.988453	1.10881
P84103	Serine/arginine-rich splicing factor 3 OS=Homo sapiens GN=SRSF3 PE=1 SV=1 - [SRSF3_HUMAN]	3	4	0.88768	1.08703	1.22702	0.656864	0.693669	0.542795	0.703847	0.912099	0.742498	0.742491	0.901326	0.683047	1.36792	1.13036	1.00134
B4DR80	Serine/threonine-protein kinase 24 OS=Homo sapiens GN=STK24 PE=1 SV=1 - [B4DR80_HUMAN]	7	7	1.05656	1.20898	1.14611	0.523027	0.514854	0.439172	0.627783	0.605922	0.532627	0.62562	0.617384	0.553238	1.17111	1.27909	1.03134
Q9Y2H1	Serine/threonine-protein kinase 38-like OS=Homo sapiens GN=STK38L PE=1 SV=3 - [ST38L_HUMAN]	6	7	1.16507	1.40967	1.24968	0.830652	0.67142	0.498743	0.965615	0.722085	0.534959	0.897898	0.762658	0.635003	1.08705	1.07487	0.942581
P42345	Serine/threonine-protein kinase mTOR OS=Homo sapiens GN=MTOR PE=1 SV=1 - [MTOR_HUMAN]	6	6	1.0073	1.62589	1.2627	0.887773	0.827868	0.585453	0.829481	0.796301	0.471979	0.91492	0.908287	0.562718	0.94754	0.902981	1.12947
O95747	Serine/threonine-protein kinase OSR1 OS=Homo sapiens GN=OXSR1 PE=1 SV=1 - [OXSR1_HUMAN]	14	14	1.06067	1.26062	1.1928	0.664365	0.620229	0.524756	0.79835	0.729788	0.649348	0.778295	0.729197	0.646142	1.20012	1.25233	0.995148
Q13177	Serine/threonine-protein kinase PAK 2 OS=Homo sapiens GN=PAK2 PE=1 SV=3 - [PAK2_HUMAN]	5	8	0.997978	1.13753	1.01133	0.563087	0.440961	0.47898	0.579915	0.551207	0.618689	0.725213	0.609534	0.609433	1.28295	1.38535	0.952227
E9PMD7	Serine/threonine-protein phosphatase (Fragment) OS=Homo sapiens GN=PPP1CA PE=1 SV=1 - [E9PMD7_HUMAN]	2	5	0.918507	1.19182	1.29757	0.763566	0.831313	0.64067	0.650295	0.707992	0.54563	0.67912	0.739374	0.569815	0.851655	0.889405	1.04432
H3BTA2	Serine/threonine-protein phosphatase (Fragment) OS=Homo sapiens GN=PPP4C PE=1 SV=1 - [H3BTA2_HUMAN]	2	3	1.01049	1.17035	1.1582	0.835224	0.826551	0.713654	0.896689	0.887377	0.766172	1.02783	1.01716	0.878229	1.07359	1.23061	1.14626
Q9BPW0	Serine/threonine-protein phosphatase (Fragment) OS=Homo sapiens GN=PPP5C PE=2 SV=2 - [Q9BPW0_HUMAN]	13	13	1.05967	1.247	1.24883	0.85357	0.921434	0.661526	1.06651	1.03443	0.802367	1.18041	1.18006	0.984919	1.12947	1.30051	1.09609
P63151	Serine/threonine-protein phosphatase 2A 55 kDa regulatory subunit B alpha isoform OS=Homo sapiens GN=PPP2R2A PE=1 SV=1 - [2ABA_HUMAN]	4	5	0.964826	1.01083	0.999378	0.438492	0.522101	0.552638	0.565423	0.589441	0.558259	0.575324	0.525115	0.496717	1.12351	0.889209	0.886551
E9PFR3	Serine/threonine-protein phosphatase 2A 56 kDa regulatory subunit delta isoform OS=Homo sapiens GN=PPP2R5D PE=1 SV=1 - [E9PFR3_HUMAN]	9	9	1.00457	1.06897	1.08428	0.921087	0.820677	0.789975	1.07888	1.01296	0.871605	1.12008	0.946149	0.903039	1.10756	1.17207	1.02013
P30154	Serine/threonine-protein phosphatase 2A 65 kDa regulatory subunit A beta isoform OS=Homo sapiens GN=PPP2R1B PE=1 SV=3 - [2AAB_HUMAN]	6	13	1.10028	1.26341	1.25357	0.594506	0.629116	0.475948	0.598319	0.633152	0.479001	0.687447	0.652876	0.511158	1.12571	1.14876	1.0986
A6PVN5	Serine/threonine-protein phosphatase 2A activator OS=Homo sapiens GN=PPP2R4 PE=1 SV=1 - [A6PVN5_HUMAN]	8	8	1.03407	1.43586	1.41645	0.462763	0.453083	0.335231	0.537923	0.495405	0.365003	0.516403	0.501255	0.364509	1.1234	1.18642	0.951919
P67775	Serine/threonine-protein phosphatase 2A catalytic subunit alpha isoform OS=Homo sapiens GN=PPP2CA PE=1 SV=1 - [PP2AA_HUMAN]	7	8	1.11686	1.27842	1.0736	0.98537	0.85086	0.762966	0.990569	0.74552	0.76661	0.993693	0.889625	0.847757	0.995037	1.24447	1.02266
O00743	Serine/threonine-protein phosphatase 6 catalytic subunit OS=Homo sapiens GN=PPP6C PE=1 SV=1 - [PPP6_HUMAN]	10	10	1.12213	1.25492	1.10389	0.803804	0.713434	0.652022	0.853691	0.757712	0.695512	0.932086	0.830637	0.726477	1.06206	1.12012	1.05326
Q9UPN7	Serine/threonine-protein phosphatase 6 regulatory subunit 1 OS=Homo sapiens GN=PPP6R1 PE=1 SV=5 - [PP6R1_HUMAN]	8	8	1.07422	0.986655	0.924465	0.900938	0.812895	0.898784	0.989894	0.876195	0.89017	1.07207	0.95835	0.982687	1.04472	1.25023	1.0719
Q9BRF8	Serine/threonine-protein phosphatase CPPED1 OS=Homo sapiens GN=CPPED1 PE=1 SV=3 - [CPPED_HUMAN]	8	8	1.15853	1.14332	1.07041	1.10098	0.925202	0.924737	1.43808	1.13683	1.09493	1.27704	1.09099	1.05764	1.22664	1.15003	0.94271
P62140	Serine/threonine-protein phosphatase PP1-beta catalytic subunit OS=Homo sapiens GN=PPP1CB PE=1 SV=3 - [PP1B_HUMAN]	3	5	1.05722	1.34377	1.27813	0.613593	0.580385	0.45662	0.664151	0.690959	0.540599	0.73539	0.695591	0.547258	1.12782	1.1985	1.07801
H7C3A1	Serrate RNA effector molecule homolog (Fragment) OS=Homo sapiens GN=SRRT PE=1 SV=1 - [H7C3A1_HUMAN]	3	3	0.900558	1.01009	1.32508	1.06303	1.85538	1.19012	1.50255	1.73292	1.30779	1.21713	1.95931	1.36264	0.933999	1.05601	1.13064
B2R5G8	Serum amyloid A protein OS=Homo sapiens PE=2 SV=1 - [B2R5G8_HUMAN]	2	2	0.977319	0.945205	0.967141	1.57875	1.61539	1.67027	1.42544	1.45852	1.50808	1.37515	1.40706	1.45487	0.902891	0.871033	0.964716
Q5T123	SH3 domain-binding glutamic acid-rich-like protein 3 OS=Homo sapiens GN=SH3BGRL3 PE=1 SV=1 - [Q5T123_HUMAN]	6	6	0.895366	1.03499	1.12891	0.854747	0.961777	0.825428	1.00701	1.14326	0.96803	0.985068	1.15478	1.01127	1.20586	1.20101	1.00487
O75368	SH3 domain-binding glutamic acid-rich-like protein OS=Homo sapiens GN=SH3BGRL PE=1 SV=1 - [SH3L1_HUMAN]	9	9	1.06572	1.13416	1.05301	1.08771	1.01685	1.01206	1.20582	1.11575	1.08388	1.25138	1.15082	1.09708	1.10057	1.1297	1.03778
Q7L8J4	SH3 domain-binding protein 5-like OS=Homo sapiens GN=SH3BP5L PE=1 SV=1 - [3BP5L_HUMAN]	3	4	0.956114	1.19455	1.24938	0.527886	0.518337	0.422505	0.574107	0.563723	0.4595	0.547826	0.537917	0.438465	1.08756	1.16204	0.954222
H0Y539	SHC-transforming protein 1 (Fragment) OS=Homo sapiens GN=SHC1 PE=1 SV=1 - [H0Y539_HUMAN]	2	2	1.19469	1.57974	1.3223	0.664458	0.556178	0.420613	0.711083	0.595205	0.450127	0.698084	0.584324	0.441898	1.07017	1.05061	0.981719
E9PE82	Short-chain-specific acyl-CoA dehydrogenase, mitochondrial OS=Homo sapiens GN=ACADS PE=1 SV=1 - [E9PE82_HUMAN]	2	2	0.943497	1.52151	1.61262	0.653324	0.692449	0.429393	0.926733	0.982232	0.609089	0.747499	0.792264	0.491288	1.41849	1.14415	0.806595
Q9NR45	Sialic acid synthase OS=Homo sapiens GN=NANS PE=1 SV=2 - [SIAS_HUMAN]	10	10	0.938474	0.995037	1.0694	0.811841	0.898582	0.736332	0.847933	0.864862	0.773213	0.772771	0.823434	0.7817	1.02421	1.13653	0.994415
Q9H9B4	Sideroflexin-1 OS=Homo sapiens GN=SFXN1 PE=1 SV=4 - [SFXN1_HUMAN]	8	8	1.0728	1.25881	1.14163	0.681885	0.634534	0.548623	0.769652	0.75305	0.64542	0.882883	0.817674	0.674225	1.155	1.2817	1.09017
E9PL01	Signal peptidase complex subunit 2 OS=Homo sapiens GN=SPCS2 PE=1 SV=1 - [E9PL01_HUMAN]	2	2	0.92957	1.05445	1.13434	0.584847	0.629159	0.554647	0.822005	0.884286	0.779559	0.883393	0.950324	0.837776	1.40551	1.51047	1.07468
P37108	Signal recognition particle 14 kDa protein OS=Homo sapiens GN=SRP14 PE=1 SV=2 - [SRP14_HUMAN]	6	6	1.15001	1.63412	1.45225	0.569489	0.5398	0.331137	0.497926	0.406918	0.294819	0.561291	0.521609	0.345105	1.04494	1.05233	0.886956
G3V4F7	Signal recognition particle 54 kDa protein OS=Homo sapiens GN=SRP54 PE=1 SV=1 - [G3V4F7_HUMAN]	9	9	1.12286	1.43203	1.1768	0.328139	0.298434	0.205938	0.398604	0.374853	0.253872	0.459652	0.432263	0.310628	1.07894	1.13978	1.15315
Q9UHB9	Signal recognition particle subunit SRP68 OS=Homo sapiens GN=SRP68 PE=1 SV=2 - [SRP68_HUMAN]	8	8	1.05562	1.32047	1.22349	0.473779	0.415012	0.339203	0.449513	0.402875	0.321831	0.371754	0.383818	0.28178	0.96138	0.85467	0.971576
O76094	Signal recognition particle subunit SRP72 OS=Homo sapiens GN=SRP72 PE=1 SV=3 - [SRP72_HUMAN]	11	12	1.10025	1.49651	1.33768	0.232304	0.217248	0.148205	0.231391	0.188429	0.139862	0.227599	0.189479	0.144221	1.02736	0.911916	0.941855
P51692	Signal transducer and activator of transcription 5B OS=Homo sapiens GN=STAT5B PE=1 SV=2 - [STA5B_HUMAN]	12	12	1.07226	1.12941	1.04263	0.65087	0.600516	0.57629	0.679164	0.63855	0.587777	0.68723	0.640915	0.589954	1.10595	1.08349	1.0037
Q92783	Signal transducing adapter molecule 1 OS=Homo sapiens GN=STAM PE=1 SV=3 - [STAM1_HUMAN]	9	9	1.17767	1.306	1.08118	0.86678	0.683873	0.663745	0.890674	0.758135	0.671275	0.969012	0.779892	0.711807	1.06017	1.16433	1.09515
A4D2M5	Similar to 60S ribosomal protein L35 OS=Homo sapiens GN=LOC154880 PE=3 SV=1 - [A4D2M5_HUMAN]	3	4	1.18936	1.28253	1.07833	0.142168	0.119534	0.11085	0.197481	0.16604	0.153978	0.182092	0.153101	0.141979	1.38907	1.28082	0.92207
Q8N3X5	Similar to ATPase, Ca++ transporting, cardiac muscle, fast twitch 1 (Fragment) OS=Homo sapiens PE=2 SV=1 - [Q8N3X5_HUMAN]	2	2	0.659214	1.26786	1.92329	0.520426	0.789464	0.410477	0.576176	0.874035	0.454448	0.667029	1.01185	0.526107	1.10712	1.2817	1.15768
Q96AH2	Similar to mannose-6-phosphate receptor (Cation dependent) (Fragment) OS=Homo sapiens PE=2 SV=1 - [Q96AH2_HUMAN]	3	3	0.679783	1.10351	1.62332	1.42073	2.08998	1.28747	1.55917	2.29363	1.41293	1.71045	2.51618	1.55002	1.09744	1.20392	1.09703
Q9BTT5	Similar to NADH dehydrogenase (Ubiquinone) 1 alpha subcomplex, 9 (39kD) (Fragment) OS=Homo sapiens PE=2 SV=1 - [Q9BTT5_HUMAN]	3	3	0.99196	0.980752	0.956873	0.64428	0.699581	0.774596	0.698245	0.643001	0.711949	0.932258	0.858498	0.950554	1.48334	1.62369	1.09462
Q9BTQ7	Similar to ribosomal protein L23 (Fragment) OS=Homo sapiens PE=2 SV=1 - [Q9BTQ7_HUMAN]	3	3	1.24763	1.24801	1.00755	0.193354	0.16384	0.162612	0.242369	0.205374	0.203835	0.19974	0.169252	0.167983	1.2535	1.03303	0.824115
Q04837	Single-stranded DNA-binding protein, mitochondrial OS=Homo sapiens GN=SSBP1 PE=1 SV=1 - [SSBP_HUMAN]	4	4	1.05494	1.15134	1.22812	0.678144	0.599625	0.517366	0.705682	0.63479	0.521444	0.744436	0.678592	0.55008	1.05376	1.09775	1.05492
A0A024R0G8	Sirtuin (Silent mating type information regulation 2 homolog) 2 (S. cerevisiae), isoform CRA_a OS=Homo sapiens GN=SIRT2 PE=4 SV=1 - [A0A024R0G8_HUMAN]	6	6	1.23758	1.37163	0.963679	0.998396	0.662503	0.685138	1.02977	0.832085	0.779962	1.00855	0.748153	0.743797	1.11663	1.10011	0.942726
Q5VZB4	SLIT-ROBO Rho GTPase activating protein 2 (Fragment) OS=Homo sapiens GN=SRGAP2 PE=1 SV=1 - [Q5VZB4_HUMAN]	2	2	1.3495	1.57708	1.20097	0.913458	0.695609	0.578143	0.919784	0.698022	0.581216	0.949876	0.723342	0.602299	1.00347	1.03987	1.03627
P62304	Small nuclear ribonucleoprotein E OS=Homo sapiens GN=SNRPE PE=1 SV=1 - [RUXE_HUMAN]	2	2	0.748912	0.951748	1.27084	1.94303	2.59447	2.04154	1.83035	2.44401	1.92315	2.04731	2.73371	2.1511	0.942009	1.05367	1.11853
P62316	Small nuclear ribonucleoprotein Sm D2 OS=Homo sapiens GN=SNRPD2 PE=1 SV=1 - [SMD2_HUMAN]	5	5	0.881337	1.00606	1.18873	1.26941	1.37408	1.24296	1.28815	1.37917	1.26131	1.4373	1.60079	1.40735	1.03207	1.06571	1.03259
J3KRY3	Small nuclear ribonucleoprotein-associated protein N (Fragment) OS=Homo sapiens GN=SNRPN PE=4 SV=1 - [J3KRY3_HUMAN]	2	2	1.0852	1.18743	1.09421	0.904887	0.833847	0.762054	1.0084	0.929237	0.84923	1.06679	0.983044	0.898404	1.1144	1.17893	1.0579
P61956	Small ubiquitin-related modifier 2 OS=Homo sapiens GN=SUMO2 PE=1 SV=3 - [SUMO2_HUMAN]	2	2	0.976712	1.3337	1.3655	1.41304	1.44673	1.05949	1.40252	1.43596	1.0516	1.39168	1.42486	1.04347	0.992555	0.984878	0.992266
Q8NHG7	Small VCP/p97-interacting protein OS=Homo sapiens GN=SVIP PE=1 SV=1 - [SVIP_HUMAN]	3	3	1.36743	1.52274	1.07355	1.35449	0.984083	0.932004	1.36848	1.03472	0.953416	1.51653	1.11007	1.00754	1.109	1.15728	1.10819
B8ZZ67	SMT3 suppressor of mif two 3 homolog 1 (Yeast), isoform CRA_b OS=Homo sapiens GN=SUMO1 PE=1 SV=1 - [B8ZZ67_HUMAN]	2	2	0.70913	0.823122	1.16075	1.07164	1.21877	0.914818	0.717754	1.01216	0.87199	1.11337	1.26623	0.950439	1.00203	1.03894	1.03683
Q9UES0	SNARE protein Ykt6 (Fragment) OS=Homo sapiens PE=2 SV=1 - [Q9UES0_HUMAN]	6	6	1.08534	1.27357	1.12007	0.707113	0.648492	0.579979	0.862104	0.757078	0.672954	0.85562	0.748087	0.667893	1.21004	1.2005	0.99248
O95295	SNARE-associated protein Snapin OS=Homo sapiens GN=SNAPIN PE=1 SV=1 - [SNAPN_HUMAN]	3	3	1.16695	1.27733	1.09459	0.808304	0.724423	0.793595	0.996124	0.800427	0.791956	1.12661	0.905279	0.726343	0.997934	0.897847	1.12481
P05023	Sodium/potassium-transporting ATPase subunit alpha-1 OS=Homo sapiens GN=ATP1A1 PE=1 SV=1 - [AT1A1_HUMAN]	13	18	1.13304	1.27529	1.27125	1.12676	1.05332	0.740419	1.23247	1.05751	0.840294	1.28289	1.03402	0.836709	1.09381	1.14995	1.12096
P54709	Sodium/potassium-transporting ATPase subunit beta-3 OS=Homo sapiens GN=ATP1B3 PE=1 SV=1 - [AT1B3_HUMAN]	3	3	0.925307	1.27896	1.33711	1.24347	1.13522	0.71333	0.965936	1.00477	0.747659	1.18823	1.28414	0.960385	1.04813	1.13118	1.27805
A0A068W8S0	Solute carrier family 14 (Urea transporter), member 1 (Kidd blood group) OS=Homo sapiens GN=SLC14A1 PE=4 SV=1 - [A0A068W8S0_HUMAN]	4	4	0.952964	1.27253	1.36991	0.714654	0.774995	0.531015	0.914186	0.97029	0.678516	0.972883	1.05378	0.764527	1.27777	1.41836	1.13288
A0A024RBE8	Solute carrier family 25 (Mitochondrial carrier phosphate carrier), member 3, isoform CRA_a OS=Homo sapiens GN=SLC25A3 PE=2 SV=1 - [A0A024RBE8_HUMAN]	9	9	1.34145	1.41876	1.0959	0.644813	0.461302	0.441217	0.763369	0.549504	0.532048	0.801521	0.572644	0.5394	1.23461	1.13862	1.04828
Q00796	Sorbitol dehydrogenase OS=Homo sapiens GN=SORD PE=1 SV=4 - [DHSO_HUMAN]	8	8	1.08877	1.26822	1.17918	0.623379	0.581637	0.502245	0.722093	0.632054	0.540094	0.730736	0.697625	0.577498	1.00957	1.1868	1.10374
C9J0K6	Sorcin OS=Homo sapiens GN=SRI PE=1 SV=1 - [C9J0K6_HUMAN]	9	9	1.16721	1.46298	1.18439	0.894225	0.7669	0.632608	1.0281	0.880818	0.666357	1.08089	0.857955	0.707256	1.17195	1.11822	1.0466
Q9Y512	Sorting and assembly machinery component 50 homolog OS=Homo sapiens GN=SAMM50 PE=1 SV=3 - [SAM50_HUMAN]	4	8	1.08105	1.0969	0.972879	0.595736	0.533767	0.608234	0.753896	0.675475	0.810503	0.995137	0.892892	0.907224	1.26388	1.50893	1.12844
Q59GU6	Sorting nexin 1 isoform a variant (Fragment) OS=Homo sapiens PE=2 SV=1 - [Q59GU6_HUMAN]	6	7	1.29259	1.52725	1.16913	0.875304	0.646735	0.543691	0.735848	0.458118	0.449844	0.867842	0.782832	0.610388	0.816712	1.06392	1.32756
Q3SYF1	Sorting nexin 12 OS=Homo sapiens GN=SNX12 PE=2 SV=1 - [Q3SYF1_HUMAN]	5	7	1.22658	1.39806	1.07394	0.947534	0.745864	0.672937	0.927544	0.756204	0.701044	0.950472	0.762595	0.662463	1.04188	1.03945	0.990264
Q53FH8	Sorting nexin 5 variant (Fragment) OS=Homo sapiens PE=2 SV=1 - [Q53FH8_HUMAN]	13	13	1.14454	1.27856	1.18296	0.91476	0.853538	0.760809	0.992518	0.852179	0.802474	1.07434	0.942121	0.830834	1.04602	1.11828	1.05319
A0A087WYU1	Sorting nexin OS=Homo sapiens GN=SNX9 PE=1 SV=1 - [A0A087WYU1_HUMAN]	4	4	1.31719	1.61642	1.14063	0.911837	0.639173	0.54727	1.02934	0.756569	0.673172	0.950121	0.852219	0.773964	1.212	1.40547	1.0749
Q96L94	Sorting nexin-22 OS=Homo sapiens GN=SNX22 PE=1 SV=1 - [SNX22_HUMAN]	2	2	1.13045	1.15623	1.0228	0.751548	0.664821	0.65	0.651825	0.576605	0.56375	0.739146	0.65385	0.639273	0.867309	0.983497	1.13396
O60493	Sorting nexin-3 OS=Homo sapiens GN=SNX3 PE=1 SV=3 - [SNX3_HUMAN]	3	5	1.27216	1.35822	1.04642	0.369726	0.294956	0.288587	0.371952	0.292378	0.295602	0.423651	0.330823	0.315528	0.992142	1.09335	1.0695
P02549	Spectrin alpha chain, erythrocytic 1 OS=Homo sapiens GN=SPTA1 PE=1 SV=5 - [SPTA1_HUMAN]	68	68	0.902064	1.5629	1.73403	0.964667	1.10376	0.6167	1.0405	1.14452	0.688027	1.02757	1.17118	0.679486	1.06288	1.06971	1.03356
Q9NRC6	Spectrin beta chain, non-erythrocytic 5 OS=Homo sapiens GN=SPTBN5 PE=1 SV=2 - [SPTN5_HUMAN]	2	3	0.800975	0.636144	0.794212	0.516086	0.644322	0.811272	0.872196	1.08892	1.37107	0.941548	1.1755	1.48009	1.69002	1.8244	1.07951
Q8NB90	Spermatogenesis-associated protein 5 OS=Homo sapiens GN=SPATA5 PE=1 SV=3 - [SPAT5_HUMAN]	4	5	1.06593	1.18598	1.14743	0.757848	0.761602	0.74595	0.745791	0.749486	0.737823	1.05963	0.994089	0.869173	0.984091	1.21728	1.14644
P19623	Spermidine synthase OS=Homo sapiens GN=SRM PE=1 SV=1 - [SPEE_HUMAN]	11	11	1.1904	1.23585	1.08885	0.934835	0.830322	0.807292	0.939907	0.798322	0.718871	0.99313	0.794614	0.730093	1.00543	0.952084	1.01156
P52788	Spermine synthase OS=Homo sapiens GN=SMS PE=1 SV=2 - [SPSY_HUMAN]	11	11	1.06319	1.31261	1.24414	0.584348	0.523668	0.404262	0.66442	0.617334	0.5111	0.704483	0.61629	0.496435	1.41258	1.41019	1.02141
Q13838	Spliceosome RNA helicase DDX39B OS=Homo sapiens GN=DDX39B PE=1 SV=1 - [DX39B_HUMAN]	7	13	0.963893	1.19478	1.25452	2.33027	2.63544	1.95575	2.36942	2.68751	2.17926	2.39716	2.70106	2.13927	1.00965	0.983944	0.98226
Q53FG6	Splicing factor 3b, subunit 4 variant (Fragment) OS=Homo sapiens PE=2 SV=1 - [Q53FG6_HUMAN]	3	3	0.922133	1.05439	1.20941	0.551869	0.633004	0.5234	0.577431	0.715685	0.576558	0.734925	0.737015	0.565702	1.17682	1.17046	0.994593
K7ENG2	Splicing factor U2AF 65 kDa subunit OS=Homo sapiens GN=U2AF2 PE=1 SV=1 - [K7ENG2_HUMAN]	3	3	1.35981	1.34268	1.37208	2.46819	1.71688	1.2513	2.29414	1.6871	1.28851	2.41047	1.77265	1.46094	0.929485	0.982198	1.06718
P23246	Splicing factor, proline- and glutamine-rich OS=Homo sapiens GN=SFPQ PE=1 SV=2 - [SFPQ_HUMAN]	6	6	0.733442	0.987007	1.01781	0.950181	1.23749	0.974489	0.647798	0.844447	0.826777	0.885624	1.00659	0.938489	0.663962	0.905077	1.11649
[truncated: 250 more rows]
