# Supplementary material for: An immortalized adult human erythroid line facilitates sustainable and scalable generation of functional red cells
Source: Nat Commun. 2017 Mar 14;8:14750. doi: 10.1038/ncomms14750 (PMC5355882; doi:10.1038/ncomms14750)
Supplement: Supplementary Data 2 — Proteins that differ in level between BEL-A reticulocytes and reticulocytes from cultures of adult peripheral blood CD34+ cells. (a) proteins more abundant in BEL-A reticulocytes than reticulocytes from cultures of adult peripheral blood CD34+ cells (b) proteins more abundant in reticulocytes from cultures of adult peripheral blood CD34+ cells than BEL-A reticulocytes. [file ncomms14750-s3.xlsx]

## Sheet: (a) Higher in BEL-A
Accession	Description	Unique Peptides	Peptides	Adult2/Adult1	Adult3/Adult1	Adult3/Adult2	BEL-A1/Adult1	BEL-A1/Adult2	BEL-A1/Adult3	BEL-A2/Adult1	BEL-A2/Adult2	BEL-A2/Adult3	BEL-A3/Adult1	BEL-A3/Adult2	BEL-A3/Adult3	BEL-A2/BEL-A1	BEL-A3/BEL-A1	BEL-A3/BEL-A2
P24298	Alanine aminotransferase 1 OS=Homo sapiens GN=GPT PE=1 SV=3 - [ALAT1_HUMAN]	5	5	1.21686	1.08645	0.859685	3.40037	2.74701	2.95793	3.93778	2.94564	3.1718	3.78268	3.00231	3.23283	1.16594	1.15117	0.960611
Q03154	Aminoacylase-1 OS=Homo sapiens GN=ACY1 PE=1 SV=1 - [ACY1_HUMAN]	12	12	0.986654	1.31621	1.24146	2.84902	2.7545	2.1934	2.80327	2.96236	2.20844	3.11642	3.22726	2.46293	1.12424	1.13111	1.069
P00915	Carbonic anhydrase 1 OS=Homo sapiens GN=CA1 PE=1 SV=2 - [CAH1_HUMAN]	7	15	1.35626	1.59211	1.21644	29.5724	20.8963	18.4832	35.1601	24.843	21.5221	35.0943	24.3577	21.7183	1.13307	1.1427	1.00889
P00918	Carbonic anhydrase 2 OS=Homo sapiens GN=CA2 PE=1 SV=2 - [CAH2_HUMAN]	16	16	0.915446	1.56147	1.79515	6.50394	7.42814	4.02423	7.22923	8.67171	4.5081	7.21258	8.47082	4.5904	1.08373	1.10447	1.01686
B4DU58	cDNA FLJ51488, highly similar to Macrophage capping protein OS=Homo sapiens PE=2 SV=1 - [B4DU58_HUMAN]	3	3	0.665709	1.07204	1.16482	6.86654	20.5168	17.6138	6.02509	21.1575	18.3193	8.35975	23.523	20.2627	1.02385	1.13832	1.10609
B4DQA5	cDNA FLJ58037, highly similar to Mus musculus RAB GTPase activating protein 1-like (Rabgap1l), transcript variant 2, mRNA OS=Homo sapiens PE=2 SV=1 - [B4DQA5_HUMAN]	3	4	0.734593	1.21287	1.65108	2.65078	3.6085	2.18554	2.45887	3.34726	2.02732	2.85925	3.89229	2.35742	0.927603	1.07864	1.16283
A8KAP9	cDNA FLJ78448, highly similar to Homo sapiens argininosuccinate synthetase (ASS), transcript variant 1, mRNA OS=Homo sapiens PE=2 SV=1 - [A8KAP9_HUMAN]	5	5	1.26712	0.944453	0.582897	8.66873	4.00834	5.63252	9.30486	3.9765	6.45036	8.88853	4.7369	7.28704	1.07338	1.25452	1.07137
B2RCC2	cDNA, FLJ95978, highly similar to Homo sapiens Y box binding protein 2 (YBX2), mRNA OS=Homo sapiens PE=2 SV=1 - [B2RCC2_HUMAN]	3	4	1.31994	1.19367	0.904338	4.34348	3.29066	3.63875	5.43393	4.1168	4.55228	6.14263	4.65371	5.14599	1.25105	1.41422	1.07239
P12277	Creatine kinase B-type OS=Homo sapiens GN=CKB PE=1 SV=1 - [KCRB_HUMAN]	7	7	1.58818	1.28616	0.828174	4.08879	2.66538	3.17932	4.87687	3.41727	3.83912	3.82794	2.64765	3.08666	1.10471	1.27563	1.04213
O43175	D-3-phosphoglycerate dehydrogenase OS=Homo sapiens GN=PHGDH PE=1 SV=4 - [SERA_HUMAN]	14	14	1.93286	1.60836	0.864389	13.7426	6.78627	9.0253	11.2861	6.0186	7.47949	12.3284	6.26132	9.29347	0.925828	0.988437	1.05563
O75923	Dysferlin OS=Homo sapiens GN=DYSF PE=1 SV=1 - [DYSF_HUMAN]	36	36	0.608057	0.804247	1.21497	3.04265	4.26631	3.62102	3.48914	6.20053	5.07467	3.60224	6.20606	5.31768	1.13458	1.12295	1.01452
P09382	Galectin-1 OS=Homo sapiens GN=LGALS1 PE=1 SV=2 - [LEG1_HUMAN]	8	8	1.77399	1.52632	0.862747	14.8854	9.04799	10.6954	16.6485	10.8855	10.9429	16.9205	11.0634	11.2044	1.04145	1.10068	1.0239
P21266	Glutathione S-transferase Mu 3 OS=Homo sapiens GN=GSTM3 PE=1 SV=3 - [GSTM3_HUMAN]	12	13	0.648882	0.743926	1.13857	6.34972	11.6414	8.75538	6.79273	13.2122	9.60275	6.57444	12.8231	9.22444	1.1218	1.13358	1.00017
P04792	Heat shock protein beta-1 OS=Homo sapiens GN=HSPB1 PE=1 SV=2 - [HSPB1_HUMAN]	13	13	1.49651	1.14328	0.815221	8.04417	5.00531	7.86315	9.60125	5.43845	7.7201	9.60613	5.54939	7.59925	1.11453	1.14061	1.02927
P54652	Heat shock-related 70 kDa protein 2 OS=Homo sapiens GN=HSPA2 PE=1 SV=1 - [HSP72_HUMAN]	5	18	0.891603	1.43571	1.6206	4.08886	4.90642	3.11021	5.15637	5.68865	3.70597	5.23424	5.63473	3.6373	1.17973	1.21096	1.05951
P62805	Histone H4 OS=Homo sapiens GN=HIST1H4A PE=1 SV=2 - [H4_HUMAN]	7	7	1.35388	1.58461	1.14368	4.63002	3.98921	3.46997	3.57508	2.52239	2.04208	3.70111	2.7699	2.09515	0.807672	0.843437	1.04542
P31949	Protein S100-A11 OS=Homo sapiens GN=S100A11 PE=1 SV=2 - [S10AB_HUMAN]	2	2	0.990672	1.37177	1.38469	2.65718	8.4267	6.08562	2.60319	6.41985	4.63631	9.1587	9.24493	6.67653	0.979681	1.0971	1.44005
M0QX65	SUMO-activating enzyme subunit 1 (Fragment) OS=Homo sapiens GN=SAE1 PE=1 SV=1 - [M0QX65_HUMAN]	2	2	0.755559	0.994153	1.31578	2.71611	3.59484	2.73209	2.6529	3.51117	2.6685	2.68356	3.55175	2.69934	0.976725	0.988014	1.01156
Q9Y4G6	Talin-2 OS=Homo sapiens GN=TLN2 PE=1 SV=4 - [TLN2_HUMAN]	28	44	1.25709	1.38388	0.985876	4.68948	3.54128	3.59565	4.82068	4.20872	3.92939	5.36221	4.22879	4.20666	1.05949	1.14414	1.07098

## Sheet: (b) Higher in adult
Accession	Description	Unique Peptides	Peptides	Adult2/Adult1	Adult3/Adult1	Adult3/Adult2	BEL-A1/Adult1	BEL-A1/Adult2	BEL-A1/Adult3	BEL-A2/Adult1	BEL-A2/Adult2	BEL-A2/Adult3	BEL-A3/Adult1	BEL-A3/Adult2	BEL-A3/Adult3	BEL-A2/BEL-A1	BEL-A3/BEL-A1	BEL-A3/BEL-A2
Q9C0C9	(E3-independent) E2 ubiquitin-conjugating enzyme OS=Homo sapiens GN=UBE2O PE=1 SV=3 - [UBE2O_HUMAN]	27	27	0.872341	0.710741	0.81911	0.290149	0.32911	0.430688	0.335219	0.367642	0.469843	0.317633	0.381171	0.472495	1.06963	1.11706	1.06782
P09001	39S ribosomal protein L3, mitochondrial OS=Homo sapiens GN=MRPL3 PE=1 SV=1 - [RM03_HUMAN]	3	3	0.989144	1.33998	1.35469	0.38966	0.35137	0.310202	0.272612	0.245824	0.217022	0.442215	0.398762	0.352041	0.699616	1.13488	1.62214
P46783	40S ribosomal protein S10 OS=Homo sapiens GN=RPS10 PE=1 SV=1 - [RS10_HUMAN]	8	8	1.35766	1.38513	0.972547	0.21014	0.161527	0.142454	0.245356	0.176076	0.200815	0.253818	0.171226	0.196132	0.951427	1.13702	1.14196
P62280	40S ribosomal protein S11 OS=Homo sapiens GN=RPS11 PE=1 SV=3 - [RS11_HUMAN]	5	5	1.38026	1.30782	1.01152	0.26725	0.205147	0.201154	0.201022	0.150187	0.156431	0.228115	0.175106	0.171698	0.957548	0.976317	1.14704
P25398	40S ribosomal protein S12 OS=Homo sapiens GN=RPS12 PE=1 SV=3 - [RS12_HUMAN]	6	6	1.44074	1.28232	0.908909	0.257164	0.171819	0.212502	0.293286	0.195953	0.234372	0.225223	0.150979	0.168592	1.09876	0.903859	0.979677
P62277	40S ribosomal protein S13 OS=Homo sapiens GN=RPS13 PE=1 SV=2 - [RS13_HUMAN]	10	10	1.33667	1.31581	0.971936	0.174041	0.122766	0.133892	0.162356	0.113425	0.123149	0.166302	0.122802	0.121452	0.927301	1.07192	1.01626
P62263	40S ribosomal protein S14 OS=Homo sapiens GN=RPS14 PE=1 SV=3 - [RS14_HUMAN]	4	4	1.40149	1.36625	0.96534	0.226625	0.176235	0.193913	0.201546	0.156733	0.172454	0.272855	0.188399	0.207296	0.889339	1.17176	1.20204
P62244	40S ribosomal protein S15a OS=Homo sapiens GN=RPS15A PE=1 SV=2 - [RS15A_HUMAN]	2	6	1.62216	1.6386	1.01014	0.146434	0.0902715	0.0893655	0.17324	0.129231	0.121151	0.154428	0.095199	0.0942435	1.03511	1.05459	1.01881
P08708	40S ribosomal protein S17 OS=Homo sapiens GN=RPS17 PE=1 SV=2 - [RS17_HUMAN]	4	4	1.24369	1.32488	1.00679	0.29861	0.23672	0.201122	0.288691	0.263791	0.22438	0.326521	0.271639	0.228473	1.11202	1.00806	1.02386
P62269	40S ribosomal protein S18 OS=Homo sapiens GN=RPS18 PE=1 SV=3 - [RS18_HUMAN]	7	7	1.23547	1.27609	0.991102	0.179377	0.14519	0.147813	0.177246	0.131851	0.135999	0.184326	0.149195	0.151891	0.956081	0.992375	1.03796
P39019	40S ribosomal protein S19 OS=Homo sapiens GN=RPS19 PE=1 SV=2 - [RS19_HUMAN]	8	8	1.335	1.27112	0.966759	0.245693	0.170254	0.169626	0.234895	0.169322	0.164356	0.218061	0.158305	0.176988	0.997298	1.02733	0.943509
P15880	40S ribosomal protein S2 OS=Homo sapiens GN=RPS2 PE=1 SV=2 - [RS2_HUMAN]	10	11	1.39589	1.3207	0.960927	0.146463	0.104925	0.109191	0.13948	0.105645	0.106557	0.148081	0.113789	0.114772	1.05523	1.08423	1.05859
Q8WVC2	40S ribosomal protein S21 OS=Homo sapiens GN=RPS21 PE=1 SV=1 - [Q8WVC2_HUMAN]	3	3	0.933343	1.21627	1.2093	0.251331	0.220857	0.178132	0.18123	0.159256	0.130716	0.190139	0.167085	0.134762	1.03017	1.03953	1.04916
P62266	40S ribosomal protein S23 OS=Homo sapiens GN=RPS23 PE=1 SV=3 - [RS23_HUMAN]	4	4	1.6439	1.37585	0.836946	0.122156	0.086205	0.0951359	0.114334	0.0806847	0.0890436	0.125947	0.0888802	0.0980882	0.935963	1.03103	1.10157
E7ETK0	40S ribosomal protein S24 OS=Homo sapiens GN=RPS24 PE=1 SV=1 - [E7ETK0_HUMAN]	5	5	1.37267	1.30537	0.960826	0.230538	0.201838	0.210067	0.232001	0.203119	0.211401	0.234696	0.205479	0.213857	1.00635	1.01804	1.01162
P62851	40S ribosomal protein S25 OS=Homo sapiens GN=RPS25 PE=1 SV=1 - [RS25_HUMAN]	4	4	1.67576	1.35918	0.884391	0.386193	0.230116	0.271702	0.326318	0.194151	0.219531	0.239571	0.142962	0.176261	0.819022	1.08744	0.9803
P62854	40S ribosomal protein S26 OS=Homo sapiens GN=RPS26 PE=1 SV=3 - [RS26_HUMAN]	3	3	1.4551	1.72572	0.998067	0.322883	0.226837	0.222467	0.322251	0.223014	0.229691	0.141034	0.109034	0.116544	1.02302	1.32856	1.23732
P62857	40S ribosomal protein S28 OS=Homo sapiens GN=RPS28 PE=1 SV=1 - [RS28_HUMAN]	3	3	1.06309	1.26759	1.19236	0.182601	0.218362	0.154446	0.169417	0.125936	0.120327	0.154887	0.115136	0.110007	0.866361	0.79206	0.914238
P23396	40S ribosomal protein S3 OS=Homo sapiens GN=RPS3 PE=1 SV=2 - [RS3_HUMAN]	11	11	1.32439	1.26515	0.958783	0.144877	0.112292	0.110665	0.134649	0.106322	0.105847	0.149122	0.114801	0.115565	0.86455	0.849041	1.02713
A8K4W0	40S ribosomal protein S3a OS=Homo sapiens GN=RPS3A PE=2 SV=1 - [A8K4W0_HUMAN]	13	13	1.36594	1.34563	0.991519	0.272337	0.18262	0.195912	0.350141	0.239465	0.254233	0.292665	0.195176	0.2125	1.18969	1.08675	0.912504
M0QZN2	40S ribosomal protein S5 OS=Homo sapiens GN=RPS5 PE=1 SV=1 - [M0QZN2_HUMAN]	3	3	1.43532	1.3509	1.09146	0.3202	0.257825	0.243937	0.267977	0.215775	0.204152	0.366581	0.295171	0.279271	0.836905	1.14485	1.36796
P62753	40S ribosomal protein S6 OS=Homo sapiens GN=RPS6 PE=1 SV=1 - [RS6_HUMAN]	7	7	1.32179	1.39364	1.09662	0.179451	0.138071	0.115866	0.168295	0.124194	0.108533	0.199515	0.147402	0.123016	0.953757	0.943726	1.06888
P62081	40S ribosomal protein S7 OS=Homo sapiens GN=RPS7 PE=1 SV=1 - [RS7_HUMAN]	4	4	1.37024	1.25439	0.949468	0.218921	0.159769	0.192448	0.239605	0.178425	0.177165	0.133105	0.0911522	0.0960035	1.03889	0.905347	0.857602
P62241	40S ribosomal protein S8 OS=Homo sapiens GN=RPS8 PE=1 SV=2 - [RS8_HUMAN]	4	4	1.38651	1.35254	1.01534	0.245426	0.190857	0.17732	0.279726	0.201458	0.20718	0.233988	0.201792	0.172999	0.879747	0.785788	0.855642
P46781	40S ribosomal protein S9 OS=Homo sapiens GN=RPS9 PE=1 SV=3 - [RS9_HUMAN]	5	6	1.45669	1.38307	0.920569	0.139977	0.106525	0.0919006	0.150906	0.0966697	0.098328	0.14034	0.0899008	0.100479	1.00166	1.16093	0.929979
C9J9K3	40S ribosomal protein SA (Fragment) OS=Homo sapiens GN=RPSA PE=1 SV=7 - [C9J9K3_HUMAN]	9	10	1.31537	1.22196	0.900252	0.209175	0.148315	0.172046	0.174668	0.12329	0.146477	0.175072	0.136117	0.170616	0.804041	0.917854	1.03535
A0A024RA81	5'-nucleotidase OS=Homo sapiens GN=NT5C3 PE=3 SV=1 - [A0A024RA81_HUMAN]	6	6	1.49106	1.22251	0.811049	0.306501	0.205306	0.244552	0.324525	0.201748	0.248749	0.336863	0.21374	0.261218	1.15972	1.06078	0.922433
X1WI28	60S ribosomal protein L10 (Fragment) OS=Homo sapiens GN=RPL10 PE=1 SV=6 - [X1WI28_HUMAN]	6	6	1.33343	1.35247	1.01428	0.074123	0.063079	0.0689958	0.128462	0.114965	0.103822	0.0906551	0.0762525	0.0854897	1.28594	1.03509	1.02474
P62906	60S ribosomal protein L10a OS=Homo sapiens GN=RPL10A PE=1 SV=2 - [RL10A_HUMAN]	6	6	1.21935	1.28845	1.0221	0.0991569	0.0743373	0.0744716	0.0869346	0.0718145	0.0686038	0.111996	0.0839627	0.0841144	0.850788	1.00816	1.15171
P30050	60S ribosomal protein L12 OS=Homo sapiens GN=RPL12 PE=1 SV=1 - [RL12_HUMAN]	8	8	1.17251	1.21697	1.02742	0.190605	0.149029	0.153387	0.171492	0.140288	0.138005	0.197836	0.151748	0.159205	1.0427	1.11573	1.07095
P26373	60S ribosomal protein L13 OS=Homo sapiens GN=RPL13 PE=1 SV=4 - [RL13_HUMAN]	6	6	1.41995	1.43278	1.0536	0.0703198	0.0502086	0.0481068	0.0662239	0.0538907	0.0471551	0.0571491	0.0435621	0.0398869	0.867382	0.766609	0.752028
Q8J015	60S ribosomal protein L13a OS=Homo sapiens GN=RPL13a PE=1 SV=1 - [Q8J015_HUMAN]	6	6	1.23637	1.34125	1.09435	0.140456	0.114766	0.112428	0.151662	0.122667	0.105789	0.0948531	0.0745272	0.0707201	1.03093	1.02384	0.922372
J3KRB3	60S ribosomal protein L17 (Fragment) OS=Homo sapiens GN=RPL17 PE=3 SV=3 - [J3KRB3_HUMAN]	5	6	1.24291	1.38432	1.11378	0.206318	0.162318	0.139829	0.13881	0.109207	0.0940762	0.24838	0.204429	0.157596	1.00384	0.928373	0.987165
G3V203	60S ribosomal protein L18 OS=Homo sapiens GN=RPL18 PE=1 SV=1 - [G3V203_HUMAN]	5	5	1.19955	1.32059	1.15907	0.100577	0.120491	0.103366	0.16724	0.140896	0.119244	0.110547	0.0921567	0.0837101	1.15361	1.12209	1.03508
M0R3D6	60S ribosomal protein L18a (Fragment) OS=Homo sapiens GN=RPL18A PE=1 SV=1 - [M0R3D6_HUMAN]	3	3	1.22145	1.20413	1.00148	0.0632619	0.0471642	0.0479385	0.0638543	0.0476059	0.0483874	0.0574734	0.0428487	0.0435521	1.00937	0.9085	0.900071
P46778	60S ribosomal protein L21 OS=Homo sapiens GN=RPL21 PE=1 SV=2 - [RL21_HUMAN]	3	3	1.20899	1.57889	1.30596	0.286119	0.25513	0.215527	0.254067	0.22655	0.191383	0.208651	0.186052	0.157172	0.887979	0.729245	0.821241
K7EJT5	60S ribosomal protein L22 (Fragment) OS=Homo sapiens GN=RPL22 PE=1 SV=1 - [K7EJT5_HUMAN]	2	2	1.17126	1.40004	1.19533	0.15975	0.136392	0.114104	0.058603	0.0474016	0.0464914	0.0968401	0.0826803	0.0691695	0.528434	0.606197	1.73731
P62750	60S ribosomal protein L23a OS=Homo sapiens GN=RPL23A PE=1 SV=1 - [RL23A_HUMAN]	4	4	1.252	1.29194	1.0487	0.109786	0.0955107	0.0955935	0.117813	0.103328	0.0989889	0.114252	0.0993958	0.0994819	1.0315	0.967358	1.00498
C9JNW5	60S ribosomal protein L24 OS=Homo sapiens GN=RPL24 PE=1 SV=1 - [C9JNW5_HUMAN]	6	6	1.35654	1.19374	0.896457	0.10713	0.0829325	0.0814453	0.11905	0.0869761	0.102257	0.122239	0.0879906	0.0832183	1.13563	1.33665	1.41033
P46779	60S ribosomal protein L28 OS=Homo sapiens GN=RPL28 PE=1 SV=3 - [RL28_HUMAN]	5	5	1.28815	1.27564	1.06973	0.12072	0.0917505	0.0854208	0.0926622	0.073352	0.0685495	0.107468	0.0921265	0.086068	0.705059	0.890225	1.09236
P62888	60S ribosomal protein L30 OS=Homo sapiens GN=RPL30 PE=1 SV=2 - [RL30_HUMAN]	5	6	1.24261	1.19747	1.0097	0.134317	0.104466	0.104808	0.147626	0.12471	0.119425	0.152889	0.129156	0.123683	1.18758	1.19317	0.856286
B8ZZK4	60S ribosomal protein L31 OS=Homo sapiens GN=RPL31 PE=1 SV=1 - [B8ZZK4_HUMAN]	3	3	1.25202	1.31744	1.0039	0.120519	0.0979071	0.0914793	0.133684	0.105758	0.105439	0.146442	0.117834	0.11111	0.98154	1.08412	1.09081
D3YTB1	60S ribosomal protein L32 (Fragment) OS=Homo sapiens GN=RPL32 PE=1 SV=1 - [D3YTB1_HUMAN]	3	3	1.35176	1.21119	0.943165	0.152859	0.131169	0.131664	0.211441	0.181439	0.182124	0.204605	0.175572	0.176235	1.38325	1.33852	0.967665
P49207	60S ribosomal protein L34 OS=Homo sapiens GN=RPL34 PE=1 SV=3 - [RL34_HUMAN]	6	6	1.20101	1.20131	1.03968	0.389718	0.321817	0.329996	0.28612	0.230414	0.193413	0.294104	0.22907	0.162129	0.849226	0.871883	1.11316
F8WBS5	60S ribosomal protein L35a OS=Homo sapiens GN=RPL35A PE=1 SV=1 - [F8WBS5_HUMAN]	2	2	1.3781	1.55444	1.12796	0.135054	0.0979998	0.0868823	0.171599	0.124519	0.110393	0.139447	0.101188	0.0897087	1.2706	1.03253	0.812632
P83881	60S ribosomal protein L36a OS=Homo sapiens GN=RPL36A PE=1 SV=2 - [RL36A_HUMAN]	2	4	1.20822	1.17756	0.974623	0.0827001	0.068448	0.0702303	0.0594933	0.0492405	0.0505226	0.0494506	0.0409286	0.0419943	0.719385	0.597951	0.831197
P61927	60S ribosomal protein L37 OS=Homo sapiens GN=RPL37 PE=1 SV=2 - [RL37_HUMAN]	2	2	1.15363	1.27683	1.10679	0.153451	0.133015	0.120181	0.205944	0.178518	0.161293	0.234746	0.203484	0.18385	1.34209	1.52978	1.13985
P61513	60S ribosomal protein L37a OS=Homo sapiens GN=RPL37A PE=1 SV=2 - [RL37A_HUMAN]	3	3	1.22284	1.23321	1.02747	0.0629454	0.0519572	0.0499569	0.0996959	0.0822923	0.079124	0.0736269	0.060774	0.0584342	1.58385	1.16969	0.738514
P63173	60S ribosomal protein L38 OS=Homo sapiens GN=RPL38 PE=1 SV=2 - [RL38_HUMAN]	2	3	1.21771	1.32123	1.08501	0.103497	0.112494	0.0766491	0.0728996	0.0595693	0.0573913	0.147751	0.139592	0.110619	0.768601	1.0518	1.29
P36578	60S ribosomal protein L4 OS=Homo sapiens GN=RPL4 PE=1 SV=5 - [RL4_HUMAN]	13	13	1.25096	1.35153	1.06309	0.140114	0.10692	0.108952	0.125065	0.0955986	0.0923135	0.137488	0.105094	0.101483	0.885485	1.03551	1.15204
B2R4K7	60S ribosomal protein L6 OS=Homo sapiens PE=2 SV=1 - [B2R4K7_HUMAN]	5	5	1.29947	1.27699	0.993436	0.0830896	0.0629922	0.0620958	0.0827915	0.0632001	0.0622576	0.0753072	0.0574868	0.0566295	1.00003	0.95499	0.9096
P18124	60S ribosomal protein L7 OS=Homo sapiens GN=RPL7 PE=1 SV=1 - [RL7_HUMAN]	8	8	1.2301	1.24856	1.04332	0.116015	0.0927065	0.0841112	0.140599	0.122855	0.110095	0.0986617	0.0776098	0.0563666	0.986595	1.00691	1.2326
P62424	60S ribosomal protein L7a OS=Homo sapiens GN=RPL7A PE=1 SV=2 - [RL7A_HUMAN]	9	9	1.3121	1.37719	1.04743	0.095334	0.0727441	0.0681192	0.31865	0.204479	0.208918	0.0886137	0.0689658	0.0640686	1.08734	0.986863	0.9759
P62917	60S ribosomal protein L8 OS=Homo sapiens GN=RPL8 PE=1 SV=2 - [RL8_HUMAN]	4	4	1.48532	1.6501	1.21972	0.454341	0.346086	0.317733	0.444641	0.338697	0.310949	0.497238	0.378763	0.347732	0.97865	1.09442	1.11829
D6RAN4	60S ribosomal protein L9 (Fragment) OS=Homo sapiens GN=RPL9 PE=1 SV=7 - [D6RAN4_HUMAN]	4	4	1.2094	1.29654	1.07409	0.113234	0.0936281	0.0892551	0.107482	0.0921214	0.0828994	0.115096	0.0951676	0.0907227	0.809458	0.866002	0.998913
Q7Z5G3	Acetyl-coenzyme A synthetase OS=Homo sapiens GN=ACSS1 PE=2 SV=1 - [Q7Z5G3_HUMAN]	4	4	1.26159	1.29101	0.995565	0.348041	0.268393	0.263962	0.255696	0.199867	0.235299	0.229097	0.196468	0.228238	0.908711	1.52902	1.11638
B4DZ08	Aconitate hydratase, mitochondrial OS=Homo sapiens PE=2 SV=1 - [B4DZ08_HUMAN]	9	9	1.06154	1.03216	0.952509	0.0945255	0.0949131	0.095127	0.218076	0.222017	0.199894	0.187537	0.176665	0.18309	1.70726	1.62738	0.970498
Q6P587	Acylpyruvase FAHD1, mitochondrial OS=Homo sapiens GN=FAHD1 PE=1 SV=2 - [FAHD1_HUMAN]	3	3	1.19395	1.09606	0.939759	0.390831	0.315377	0.361528	0.417356	0.336781	0.386064	0.406773	0.328241	0.376275	1.06787	1.04079	0.974644
P00568	Adenylate kinase isoenzyme 1 OS=Homo sapiens GN=AK1 PE=1 SV=3 - [KAD1_HUMAN]	12	12	1.2983	1.36727	1.08286	0.24184	0.203418	0.197587	0.26766	0.227767	0.221238	0.273812	0.233002	0.223839	1.1197	1.13258	0.98194
P18085	ADP-ribosylation factor 4 OS=Homo sapiens GN=ARF4 PE=1 SV=3 - [ARF4_HUMAN]	7	10	1.29445	1.04831	0.839141	0.355894	0.274938	0.308617	0.327402	0.263691	0.298655	0.326901	0.251082	0.310539	1.0697	1.10146	1.0326
E9PIY6	ADP-ribosylation factor GTPase-activating protein 2 (Fragment) OS=Homo sapiens GN=ARFGAP2 PE=1 SV=1 - [E9PIY6_HUMAN]	3	3	1.40481	1.63677	1.16512	0.48806	0.347421	0.298184	0.298119	0.256291	0.194065	0.395737	0.340212	0.257611	0.854572	1.1344	1.32745
P36405	ADP-ribosylation factor-like protein 3 OS=Homo sapiens GN=ARL3 PE=1 SV=2 - [ARL3_HUMAN]	4	4	1.02699	1.18282	1.15173	0.475953	0.421218	0.388441	0.469468	0.494221	0.392258	0.465951	0.451733	0.39322	0.988719	0.955567	0.96647
D3DUJ0	AFG3 ATPase family gene 3-like 2 (Yeast), isoform CRA_a (Fragment) OS=Homo sapiens GN=AFG3L2 PE=3 SV=1 - [D3DUJ0_HUMAN]	7	7	0.942205	1.13812	1.11774	0.359974	0.395547	0.310647	0.41078	0.465838	0.408668	0.384691	0.408937	0.331978	0.956987	1.06867	0.948718
P15121	Aldose reductase OS=Homo sapiens GN=AKR1B1 PE=1 SV=3 - [ALDR_HUMAN]	9	11	0.906327	1.23902	1.36558	0.292502	0.327382	0.239795	0.355938	0.396065	0.293253	0.285558	0.316708	0.23799	1.15043	0.994114	0.905626
Q12904	Aminoacyl tRNA synthase complex-interacting multifunctional protein 1 OS=Homo sapiens GN=AIMP1 PE=1 SV=2 - [AIMP1_HUMAN]	7	8	1.17704	1.54054	1.22044	0.405908	0.339744	0.29747	0.397803	0.335185	0.323126	0.339441	0.314029	0.293094	0.985559	0.917812	0.792548
B1ALD0	AP complex subunit beta OS=Homo sapiens GN=AP4B1 PE=1 SV=1 - [B1ALD0_HUMAN]	3	3	1.32774	1.30365	0.981852	0.283516	0.213532	0.217479	0.327507	0.246665	0.251224	0.224734	0.16926	0.172389	1.15516	0.792667	0.686196
P02656	Apolipoprotein C-III OS=Homo sapiens GN=APOC3 PE=1 SV=1 - [APOC3_HUMAN]	4	4	1.22651	1.06876	0.89806	0.296101	0.253361	0.262429	0.255814	0.208571	0.239626	0.234296	0.185261	0.20629	0.83304	0.772354	0.900769
O43776	Asparagine--tRNA ligase, cytoplasmic OS=Homo sapiens GN=NARS PE=1 SV=1 - [SYNC_HUMAN]	14	14	1.29101	1.29714	1.00871	0.412141	0.350514	0.329591	0.399873	0.330729	0.320032	0.401018	0.313121	0.327479	1.07084	0.989543	0.998757
A0A0D9SFB3	ATP-dependent RNA helicase DDX3X OS=Homo sapiens GN=DDX3X PE=1 SV=1 - [A0A0D9SFB3_HUMAN]	3	11	0.922448	0.786249	0.85235	0.232233	0.226611	0.239352	0.263221	0.270725	0.3392	0.197742	0.192955	0.258184	1.47789	0.851483	0.536586
Q9NSY1	BMP-2-inducible protein kinase OS=Homo sapiens GN=BMP2K PE=1 SV=2 - [BMP2K_HUMAN]	9	10	1.14459	1.24207	1.09973	0.433572	0.359428	0.350613	0.42246	0.364948	0.357108	0.388403	0.340447	0.274643	0.958279	1.17708	1.19745
Q7Z401	C-myc promoter-binding protein OS=Homo sapiens GN=DENND4A PE=1 SV=2 - [MYCPP_HUMAN]	2	3	1.07922	1.47462	1.36637	0.168514	0.156143	0.114276	0.170344	0.15784	0.115517	0.131133	0.121507	0.0889262	1.01086	0.778173	0.76981
P07339	Cathepsin D OS=Homo sapiens GN=CTSD PE=1 SV=1 - [CATD_HUMAN]	12	12	0.986626	1.14809	1.17964	0.463986	0.455842	0.403383	0.480993	0.483924	0.425721	0.48653	0.474911	0.420434	1.06005	1.00755	0.997204
B3KRY3	cDNA FLJ35079 fis, clone PLACE6005283, highly similar to Lysosome-associated membrane glycoprotein 1 OS=Homo sapiens PE=2 SV=1 - [B3KRY3_HUMAN]	5	5	1.21339	1.47715	1.09464	0.345333	0.298721	0.265154	0.422016	0.333848	0.306768	0.429913	0.351622	0.308985	1.25879	1.14548	0.998797
B4DXX3	cDNA FLJ50286, highly similar to Retinal dehydrogenase 1 (EC 1.2.1.36) OS=Homo sapiens PE=2 SV=1 - [B4DXX3_HUMAN]	6	6	1.11906	1.79526	1.58712	0.0621692	0.0625338	0.0392654	0.0661998	0.0573065	0.0352189	0.0590602	0.055111	0.0342351	1.08034	1.03789	1.15549
B4DEW9	cDNA FLJ52478, highly similar to Eukaryotic translation initiation factor 3 subunit 5 OS=Homo sapiens PE=2 SV=1 - [B4DEW9_HUMAN]	4	4	1.2502	1.30301	0.983181	0.32528	0.274213	0.220115	0.354141	0.30448	0.275065	0.323221	0.281638	0.275738	0.995971	0.990625	0.915252
B4DZ95	cDNA FLJ54570, highly similar to 2-oxoglutarate dehydrogenase E1 component, mitochondrial (EC 1.2.4.2) OS=Homo sapiens PE=2 SV=1 - [B4DZ95_HUMAN]	5	5	1.23154	1.075	0.824941	0.319964	0.258714	0.319523	0.278244	0.266593	0.277861	0.320855	0.273937	0.350428	0.97451	1.0809	1.26117
B7Z438	cDNA FLJ56352, highly similar to Succinyl-CoA ligase (GDP-forming) subunit alpha, mitochondrial (EC 6.2.1.4) OS=Homo sapiens PE=2 SV=1 - [B7Z438_HUMAN]	2	2	1.05186	1.08475	1.03127	0.402675	0.382824	0.371214	0.418747	0.398103	0.386031	0.395704	0.376196	0.364787	1.03991	0.982686	0.944969
B4E1G9	cDNA FLJ57476 OS=Homo sapiens PE=2 SV=1 - [B4E1G9_HUMAN]	2	2	0.964493	0.956216	0.991419	0.28786	0.298458	0.301041	0.288148	0.298756	0.301342	0.350328	0.363225	0.366369	1.001	1.21701	1.21579
B4DER1	cDNA FLJ58157, highly similar to Leucyl-tRNA synthetase, cytoplasmic (EC 6.1.1.4) OS=Homo sapiens PE=2 SV=1 - [B4DER1_HUMAN]	22	22	1.25881	1.42753	1.10933	0.395878	0.302657	0.30711	0.40284	0.335189	0.318166	0.377481	0.316912	0.29364	1.05567	1.08122	1.00119
B4DEP6	cDNA FLJ59206, highly similar to Eukaryotic translation initiation factor 4B OS=Homo sapiens PE=2 SV=1 - [B4DEP6_HUMAN]	13	13	1.00166	1.20554	1.1494	0.362984	0.378493	0.318068	0.416641	0.395696	0.345604	0.411382	0.416664	0.372767	1.08089	1.15881	1.07339
A8K9U6	cDNA FLJ76121, highly similar to Homo sapiens zinc finger CCCH-type, antiviral 1 (ZC3HAV1), transcript variant 1, mRNA OS=Homo sapiens PE=2 SV=1 - [A8K9U6_HUMAN]	16	16	1.01465	1.07393	1.01227	0.452623	0.451031	0.418064	0.348594	0.345167	0.304828	0.359828	0.41596	0.355552	1.11997	0.993959	0.935387
A8K492	cDNA FLJ76789, highly similar to Homo sapiens methionine-tRNA synthetase (MARS), mRNA OS=Homo sapiens PE=2 SV=1 - [A8K492_HUMAN]	8	8	1.25754	1.80665	1.29246	0.429907	0.285131	0.241685	0.420781	0.311128	0.344573	0.44827	0.308777	0.32242	1.02822	1.13841	1.13143
A8K923	cDNA FLJ78690, highly similar to Homo sapiens protein phosphatase 4, regulatory subunit 1 (PPP4R1), mRNA OS=Homo sapiens PE=2 SV=1 - [A8K923_HUMAN]	4	4	1.09896	1.10868	0.905053	0.379217	0.349496	0.381268	0.455757	0.414715	0.458222	0.427579	0.389075	0.429891	1.20184	1.12753	0.938173
B2R860	cDNA, FLJ93752, highly similar to Homo sapiens phosphoribosyl pyrophosphate synthetase 2 (PRPS2), mRNA OS=Homo sapiens PE=2 SV=1 - [B2R860_HUMAN]	4	8	1.45386	1.6579	1.14035	0.378055	0.266977	0.199171	0.34581	0.252968	0.209426	0.346417	0.239016	0.200069	0.999382	1.00147	1.00176
B2RAQ8	cDNA, FLJ95058, highly similar to Homo sapiens carnitine palmitoyltransferase 1A (liver) (CPT1A),nuclear gene encoding mitochondrial protein, mRNA OS=Homo sapiens PE=2 SV=1 - [B2RAQ8_HUMAN]	6	6	0.915215	1.23424	1.2695	0.350993	0.431449	0.314687	0.371825	0.470829	0.348679	0.452117	0.490634	0.349872	1.03534	1.12751	1.14853
B2RB06	cDNA, FLJ95242, highly similar to Homo sapiens L-3-hydroxyacyl-Coenzyme A dehydrogenase, short chain (HADHSC), mRNA OS=Homo sapiens PE=2 SV=1 - [B2RB06_HUMAN]	2	2	1.11511	1.24073	1.11117	0.379218	0.308727	0.317174	0.37575	0.290126	0.302846	0.406986	0.366934	0.330222	0.927136	1.04114	1.08313
B2RD79	cDNA, FLJ96494, highly similar to Homo sapiens ubiquitin specific peptidase 14 (tRNA-guanine transglycosylase) (USP14), mRNA OS=Homo sapiens PE=2 SV=1 - [B2RD79_HUMAN]	25	25	1.08815	1.27357	1.16938	0.362686	0.344795	0.317989	0.364661	0.346917	0.298717	0.374287	0.347377	0.300229	1.03367	1.0027	0.993672
Q08ES8	Cell growth-inhibiting protein 34 OS=Homo sapiens PE=2 SV=1 - [Q08ES8_HUMAN]	3	3	0.959615	1.15202	1.0587	0.175908	0.142855	0.132167	0.21818	0.177184	0.163929	0.176219	0.143108	0.132401	1.24031	1.00177	0.843609
Q96CT7	Coiled-coil domain-containing protein 124 OS=Homo sapiens GN=CCDC124 PE=1 SV=1 - [CC124_HUMAN]	8	8	1.28079	1.37913	1.06708	0.428597	0.313967	0.323923	0.388312	0.275744	0.278555	0.367313	0.269263	0.256344	1.05385	0.981407	0.971192
Q14011	Cold-inducible RNA-binding protein OS=Homo sapiens GN=CIRBP PE=1 SV=1 - [CIRBP_HUMAN]	5	5	0.993268	1.27874	1.33752	0.236746	0.238351	0.201923	0.40314	0.405872	0.343842	0.401546	0.404268	0.342483	1.34254	1.39768	1.04891
P53701	Cytochrome c-type heme lyase OS=Homo sapiens GN=HCCS PE=1 SV=1 - [CCHL_HUMAN]	5	5	1.08698	1.0582	0.954209	0.44906	0.352321	0.375996	0.474407	0.445985	0.467388	0.448646	0.357374	0.367094	1.1528	1.12	1.09537
Q8IUI8	Cytokine receptor-like factor 3 OS=Homo sapiens GN=CRLF3 PE=1 SV=2 - [CRLF3_HUMAN]	9	9	1.12261	1.11648	0.958116	0.400945	0.294483	0.33236	0.389193	0.312051	0.358122	0.456171	0.317211	0.369667	1.06016	1.13163	1.00803
O00154	Cytosolic acyl coenzyme A thioester hydrolase OS=Homo sapiens GN=ACOT7 PE=1 SV=3 - [BACH_HUMAN]	12	12	1.10211	1.20055	1.16021	0.354769	0.303961	0.306283	0.475306	0.443568	0.379621	0.456899	0.396931	0.428437	1.40089	1.23049	0.866066
Q16555	Dihydropyrimidinase-related protein 2 OS=Homo sapiens GN=DPYSL2 PE=1 SV=1 - [DPYL2_HUMAN]	6	6	1.51219	1.62776	1.06246	0.429138	0.262146	0.273816	0.453896	0.367661	0.384028	0.403466	0.246464	0.257436	1.0007	0.940791	0.915833
Q59EH7	DnaJ (Hsp40) homolog, subfamily C, member 7 variant (Fragment) OS=Homo sapiens PE=2 SV=1 - [Q59EH7_HUMAN]	9	9	1.08182	1.23985	1.17973	0.447601	0.422115	0.35958	0.420632	0.411019	0.374271	0.468521	0.459779	0.404967	1.10531	1.19299	1.03154
P46734	Dual specificity mitogen-activated protein kinase kinase 3 OS=Homo sapiens GN=MAP2K3 PE=1 SV=2 - [MP2K3_HUMAN]	10	15	0.98575	1.02206	1.01842	0.344069	0.353008	0.33222	0.338935	0.356385	0.348068	0.352766	0.370119	0.327076	1.02257	0.988587	1.01765
B0I1S0	DYNC2H1 variant protein OS=Homo sapiens PE=2 SV=1 - [B0I1S0_HUMAN]	2	2	1.07846	0.969343	0.898819	0.258994	0.240152	0.267186	0.437564	0.40573	0.451403	0.438755	0.406834	0.452632	1.68947	1.69407	1.00272
Q8IWV8	E3 ubiquitin-protein ligase UBR2 OS=Homo sapiens GN=UBR2 PE=1 SV=1 - [UBR2_HUMAN]	6	6	0.941268	1.1932	1.18614	0.365569	0.40493	0.345744	0.443835	0.474099	0.404802	0.445891	0.471146	0.395415	1.25635	1.32038	0.943504
P13804	Electron transfer flavoprotein subunit alpha, mitochondrial OS=Homo sapiens GN=ETFA PE=1 SV=1 - [ETFA_HUMAN]	11	11	1.16672	1.13899	0.943079	0.448904	0.375775	0.384691	0.457827	0.391166	0.409158	0.491338	0.429648	0.449131	1.07241	1.10693	1.04601
P68104	Elongation factor 1-alpha 1 OS=Homo sapiens GN=EEF1A1 PE=1 SV=1 - [EF1A1_HUMAN]	19	21	0.958215	1.1639	1.14333	0.230045	0.204809	0.176057	0.181302	0.180979	0.159131	0.198878	0.192476	0.170506	0.967314	0.986956	1.06798
P29692	Elongation factor 1-delta OS=Homo sapiens GN=EEF1D PE=1 SV=5 - [EF1D_HUMAN]	8	9	1.46346	1.80698	1.19848	0.201488	0.141869	0.120853	0.155733	0.098935	0.0832111	0.153936	0.111055	0.0829598	0.938512	0.923975	0.963974
P26641	Elongation factor 1-gamma OS=Homo sapiens GN=EEF1G PE=1 SV=3 - [EF1G_HUMAN]	21	21	1.5155	1.84411	1.20217	0.128255	0.0800661	0.0693858	0.120965	0.0786229	0.0644887	0.129198	0.0820063	0.0681971	1.08663	1.09752	1.04257
P13639	Elongation factor 2 OS=Homo sapiens GN=EEF2 PE=1 SV=4 - [EF2_HUMAN]	31	33	0.957405	1.39165	1.45519	0.370738	0.36169	0.25805	0.362365	0.383042	0.263933	0.360426	0.388365	0.254051	1.02732	1.00464	0.977237
P49411	Elongation factor Tu, mitochondrial OS=Homo sapiens GN=TUFM PE=1 SV=2 - [EFTU_HUMAN]	4	4	0.934941	1.08713	1.11817	0.194864	0.214946	0.197775	0.22885	0.239249	0.233666	0.200108	0.195863	0.19648	1.18148	1.03532	1.01018
Q9BTA4	Epididymis secretory protein Li 286 (Fragment) OS=Homo sapiens GN=HEL-S-286 PE=2 SV=1 - [Q9BTA4_HUMAN]	5	5	1.33596	1.05662	0.890852	0.146784	0.11421	0.125525	0.216095	0.177038	0.14113	0.212641	0.174208	0.153927	1.20962	1.36167	1.10583
A6NJH9	Eukaryotic translation initiation factor 1A, Y-chromosomal OS=Homo sapiens GN=EIF1AY PE=1 SV=1 - [A6NJH9_HUMAN]	3	3	1.38397	1.20593	0.881741	0.442885	0.357259	0.367256	0.374084	0.30176	0.310205	0.404881	0.326603	0.335742	1.12626	0.91419	1.08232
B5BU01	Eukaryotic translation initiation factor 2 beta OS=Homo sapiens GN=EIF2S2 PE=2 SV=1 - [B5BU01_HUMAN]	11	11	1.10362	1.41411	1.28757	0.369577	0.300742	0.260598	0.297613	0.275867	0.237237	0.325982	0.286997	0.246307	1.02433	1.04186	1.15072
P05198	Eukaryotic translation initiation factor 2 subunit 1 OS=Homo sapiens GN=EIF2S1 PE=1 SV=3 - [IF2A_HUMAN]	19	19	1.01535	1.29996	1.26572	0.410174	0.405802	0.300564	0.427816	0.409031	0.326902	0.409439	0.41507	0.325735	1.0755	1.08025	0.990423
P41091	Eukaryotic translation initiation factor 2 subunit 3 OS=Homo sapiens GN=EIF2S3 PE=1 SV=3 - [IF2G_HUMAN]	16	16	1.06024	1.30031	1.20119	0.349194	0.322005	0.270633	0.407022	0.375655	0.29491	0.353736	0.326891	0.275348	1.09879	1.02105	0.937151
F8WAE5	Eukaryotic translation initiation factor 2A OS=Homo sapiens GN=EIF2A PE=1 SV=1 - [F8WAE5_HUMAN]	3	3	1.18839	1.43648	1.17368	0.289142	0.243306	0.201286	0.175702	0.147849	0.122315	0.203059	0.170869	0.141359	0.607666	0.702281	1.1557
J9R021	Eukaryotic translation initiation factor 3 subunit A OS=Homo sapiens GN=eIF3a PE=2 SV=1 - [J9R021_HUMAN]	27	27	1.46755	1.55537	1.02426	0.352009	0.236608	0.234433	0.348124	0.219613	0.220477	0.319587	0.217296	0.215751	0.956147	0.855818	0.988851
B4DXN6	Eukaryotic translation initiation factor 3 subunit B OS=Homo sapiens GN=EIF3B PE=2 SV=1 - [B4DXN6_HUMAN]	15	15	1.39055	1.39421	1.02838	0.444843	0.310567	0.294936	0.490966	0.339273	0.333458	0.455111	0.318024	0.334001	1.07697	1.00678	0.967497
B4DVQ5	Eukaryotic translation initiation factor 3 subunit C OS=Homo sapiens GN=EIF3C PE=2 SV=1 - [B4DVQ5_HUMAN]	20	20	1.46965	1.57257	1.06054	0.371312	0.247459	0.232718	0.312309	0.210449	0.198187	0.342652	0.235033	0.216979	0.905803	0.981034	1.07327
O15371	Eukaryotic translation initiation factor 3 subunit D OS=Homo sapiens GN=EIF3D PE=1 SV=1 - [EIF3D_HUMAN]	8	8	1.53744	1.46587	0.962902	0.425079	0.306368	0.310395	0.304577	0.197855	0.189675	0.390382	0.252865	0.284801	0.944335	1.0083	1.17222
O75821	Eukaryotic translation initiation factor 3 subunit G OS=Homo sapiens GN=EIF3G PE=1 SV=2 - [EIF3G_HUMAN]	10	10	1.3471	1.46633	1.06297	0.429999	0.320173	0.302958	0.447538	0.339541	0.300509	0.423293	0.32529	0.289188	1.00575	1.02406	0.980867
A0A087WZK9	Eukaryotic translation initiation factor 3 subunit H OS=Homo sapiens GN=EIF3H PE=1 SV=1 - [A0A087WZK9_HUMAN]	10	10	1.22589	1.41851	1.06829	0.345735	0.245066	0.231152	0.357021	0.271163	0.257962	0.371546	0.289005	0.249734	1.10429	1.05924	1.06203
Q13347	Eukaryotic translation initiation factor 3 subunit I OS=Homo sapiens GN=EIF3I PE=1 SV=1 - [EIF3I_HUMAN]	11	11	1.40259	1.45458	1.03386	0.417342	0.329409	0.29315	0.36473	0.256624	0.251325	0.393185	0.293055	0.277394	0.892466	0.975572	1.05669
K7ES31	Eukaryotic translation initiation factor 3 subunit K OS=Homo sapiens GN=EIF3K PE=1 SV=1 - [K7ES31_HUMAN]	3	3	1.43804	1.43379	0.997045	0.406547	0.28198	0.300325	0.393468	0.30654	0.326483	0.45662	0.314088	0.314068	1.0871	1.17039	1.1605
Q9Y262	Eukaryotic translation initiation factor 3 subunit L OS=Homo sapiens GN=EIF3L PE=1 SV=1 - [EIF3L_HUMAN]	14	14	1.44986	1.58813	1.09991	0.314923	0.228699	0.215163	0.285219	0.198778	0.173341	0.278305	0.206547	0.173381	1.00064	0.944206	0.997688
Q15056	Eukaryotic translation initiation factor 4H OS=Homo sapiens GN=EIF4H PE=1 SV=5 - [IF4H_HUMAN]	2	2	1.23591	1.08379	0.871219	0.0631814	0.050789	0.0697165	0.267572	0.226136	0.245053	0.125852	0.101168	0.116122	1.11126	1.88157	1.74213
H7BXI1	Extended synaptotagmin-2 (Fragment) OS=Homo sapiens GN=ESYT2 PE=1 SV=1 - [H7BXI1_HUMAN]	2	2	1.98701	1.0215	0.514088	0.325904	0.164018	0.319046	0.386322	0.194424	0.378192	0.348283	0.17528	0.340954	1.18539	1.06867	0.901535
Q9BR63	FARSB protein (Fragment) OS=Homo sapiens GN=FARSB PE=2 SV=2 - [Q9BR63_HUMAN]	14	14	0.988628	1.39318	1.39328	0.304285	0.299322	0.233234	0.310904	0.320468	0.219601	0.35671	0.353931	0.263052	0.964267	1.13678	1.18427
A0A0U1RQF0	Fatty acid synthase OS=Homo sapiens GN=FASN PE=1 SV=1 - [A0A0U1RQF0_HUMAN]	70	70	1.29329	1.48955	1.1482	0.413544	0.316566	0.273159	0.423381	0.335075	0.284902	0.439413	0.335924	0.295077	1.06551	1.10294	1.03317
Q7KZA3	Ferrochelatase OS=Homo sapiens GN=DKFZp686P18130 PE=2 SV=1 - [Q7KZA3_HUMAN]	13	13	0.925011	0.93283	1.00274	0.265772	0.348727	0.34513	0.259248	0.386995	0.369752	0.347362	0.409071	0.393002	1.18619	1.21671	1.09509
Q5T1M5	FK506-binding protein 15 OS=Homo sapiens GN=FKBP15 PE=1 SV=2 - [FKB15_HUMAN]	6	6	1.15878	1.39192	1.2162	0.341916	0.289848	0.284667	0.470244	0.431217	0.325127	0.381128	0.323089	0.237118	1.15981	1.11468	1.02748
O43524	Forkhead box protein O3 OS=Homo sapiens GN=FOXO3 PE=1 SV=1 - [FOXO3_HUMAN]	3	4	1.17048	1.05116	0.933587	0.391153	0.334181	0.281941	0.24357	0.208093	0.175564	0.19906	0.170067	0.143482	0.622698	0.508906	0.817261
F5H0C8	Gamma-enolase OS=Homo sapiens GN=ENO2 PE=1 SV=1 - [F5H0C8_HUMAN]	5	7	1.31939	1.32316	1.04152	0.46095	0.374466	0.350625	0.440402	0.34484	0.332842	0.45155	0.342442	0.354801	0.982086	1.06474	1.02531
P04406	Glyceraldehyde-3-phosphate dehydrogenase OS=Homo sapiens GN=GAPDH PE=1 SV=3 - [G3P_HUMAN]	3	22	1.13339	1.26802	1.12885	0.354334	0.307396	0.294495	0.400137	0.337228	0.298034	0.387605	0.33325	0.298991	1.16283	1.07209	0.965398
Q9H4G4	Golgi-associated plant pathogenesis-related protein 1 OS=Homo sapiens GN=GLIPR2 PE=1 SV=3 - [GAPR1_HUMAN]	5	5	1.04398	1.42386	1.30709	0.356197	0.304447	0.250163	0.453602	0.46688	0.28582	0.465722	0.450318	0.325051	1.15681	1.30152	1.03401
Q9HAV7	GrpE protein homolog 1, mitochondrial OS=Homo sapiens GN=GRPEL1 PE=1 SV=2 - [GRPE1_HUMAN]	3	3	1.16011	1.13105	1.03676	0.452686	0.377758	0.409951	0.462884	0.398999	0.377207	0.482518	0.402652	0.436966	0.998681	1.09037	1.17986
Q9NRV9	Heme-binding protein 1 OS=Homo sapiens GN=HEBP1 PE=1 SV=1 - [HEBP1_HUMAN]	8	8	1.34383	1.08416	0.799956	0.0716037	0.0534916	0.0649157	0.0877209	0.0656255	0.0771272	0.085467	0.0586538	0.0773154	1.22509	1.12631	0.968652
Q6B0K9	Hemoglobin subunit mu OS=Homo sapiens GN=HBM PE=2 SV=1 - [HBM_HUMAN]	6	6	1.28754	0.921592	0.740245	0.31004	0.238558	0.32753	0.375339	0.290025	0.388971	0.39247	0.297707	0.435188	1.11141	1.24794	1.05888
D9YZU8	Hemoglobin, gamma A OS=Homo sapiens GN=HBG1 PE=3 SV=1 - [D9YZU8_HUMAN]	3	17	0.896322	0.567065	0.659538	0.219668	0.267079	0.414575	0.249497	0.314097	0.496328	0.263051	0.315948	0.495466	1.12524	1.19745	1.04201
A0A087WUK2	Heterogeneous nuclear ribonucleoprotein D-like OS=Homo sapiens GN=HNRNPDL PE=1 SV=1 - [A0A087WUK2_HUMAN]	3	6	0.915553	1.09724	1.21975	0.306621	0.361072	0.292787	0.341113	0.330435	0.30763	0.306404	0.313069	0.27925	0.913906	1.06347	1.07883
Q6YN16	Hydroxysteroid dehydrogenase-like protein 2 OS=Homo sapiens GN=HSDL2 PE=1 SV=1 - [HSDL2_HUMAN]	7	7	1.14532	1.44795	1.27352	0.349597	0.301631	0.267896	0.4133	0.457732	0.301029	0.411375	0.351244	0.280846	1.25738	0.948301	1.0009
P14735	Insulin-degrading enzyme OS=Homo sapiens GN=IDE PE=1 SV=4 - [IDE_HUMAN]	16	16	1.0231	1.08987	1.09538	0.377197	0.399111	0.332897	0.430569	0.451488	0.395065	0.441248	0.446926	0.404508	1.16042	1.17095	1.0219
H0YMU3	Isocitrate dehydrogenase [NAD] subunit alpha, mitochondrial (Fragment) OS=Homo sapiens GN=IDH3A PE=1 SV=1 - [H0YMU3_HUMAN]	3	3	1.11893	1.04587	1.04409	0.227966	0.227579	0.217968	0.253653	0.253223	0.242529	0.398538	0.397863	0.38106	1.11268	1.74824	1.5712
P48735	Isocitrate dehydrogenase [NADP], mitochondrial OS=Homo sapiens GN=IDH2 PE=1 SV=2 - [IDHP_HUMAN]	16	17	1.14696	1.17114	1.0113	0.351355	0.290709	0.311072	0.347638	0.284311	0.290933	0.354884	0.305991	0.319358	0.999865	1.00181	0.941235
H0YLC3	Isovaleryl-CoA dehydrogenase, mitochondrial (Fragment) OS=Homo sapiens GN=IVD PE=1 SV=1 - [H0YLC3_HUMAN]	2	2	0.97722	1.80139	1.84338	0.44955	0.460029	0.249557	0.413945	0.423594	0.229791	0.455339	0.465953	0.25277	0.920798	1.01288	1.1
Q6PKG0	La-related protein 1 OS=Homo sapiens GN=LARP1 PE=1 SV=2 - [LARP1_HUMAN]	7	7	1.00166	1.27016	1.22952	0.411716	0.394529	0.319647	0.468603	0.406574	0.330738	0.373858	0.375579	0.309399	1.02833	1.00514	0.923767
A0A087WW77	Lethal(2) giant larvae protein homolog 1 OS=Homo sapiens GN=LLGL1 PE=1 SV=1 - [A0A087WW77_HUMAN]	2	2	1.00179	0.684862	0.889088	0.101997	0.101814	0.14893	0.167544	0.167244	0.244639	0.121654	0.121436	0.177633	1.64264	1.19272	0.726102
Q9H9A6	Leucine-rich repeat-containing protein 40 OS=Homo sapiens GN=LRRC40 PE=1 SV=1 - [LRC40_HUMAN]	11	11	1.0315	1.10006	1.05341	0.354446	0.340413	0.31544	0.383193	0.394145	0.376126	0.414714	0.401374	0.39354	1.20805	1.12252	0.940695
Q8N1G4	Leucine-rich repeat-containing protein 47 OS=Homo sapiens GN=LRRC47 PE=1 SV=1 - [LRC47_HUMAN]	3	3	0.896064	0.846226	1.00542	0.182938	0.204157	0.210801	0.250685	0.230914	0.30308	0.218782	0.251925	0.243927	1.09674	1.2111	0.840461
Q96AG4	Leucine-rich repeat-containing protein 59 OS=Homo sapiens GN=LRRC59 PE=1 SV=1 - [LRC59_HUMAN]	3	3	1.02649	1.08438	0.952115	0.374146	0.28096	0.32247	0.351619	0.342544	0.324258	0.328906	0.34129	0.358454	0.999018	1.14043	0.935403
P50579	Methionine aminopeptidase 2 OS=Homo sapiens GN=METAP2 PE=1 SV=1 - [MAP2_HUMAN]	8	8	0.882764	1.02194	1.12574	0.329636	0.35811	0.312583	0.288241	0.326546	0.304836	0.324921	0.368044	0.317202	0.821122	1.09854	1.20482
Q7L0Y3	Mitochondrial ribonuclease P protein 1 OS=Homo sapiens GN=TRMT10C PE=1 SV=2 - [MRRP1_HUMAN]	2	2	0.865703	1.00263	1.15816	0.160235	0.211004	0.181483	0.150941	0.198765	0.170957	0.135334	0.178213	0.15328	0.941998	0.844595	0.896599
I3L1K6	Myosin light chain 4 (Fragment) OS=Homo sapiens GN=MYL4 PE=1 SV=1 - [I3L1K6_HUMAN]	8	8	1.12737	1.15477	1.0434	0.191172	0.16535	0.151634	0.185618	0.1632	0.150794	0.192048	0.161425	0.159549	1.08987	1.1625	1.08682
Q5VU21	PAI-1 mRNA-binding protein variant OS=Homo sapiens PE=2 SV=1 - [Q5VU21_HUMAN]	8	8	1.36738	1.368	1.01676	0.115841	0.0693878	0.0756066	0.112675	0.0771487	0.0755967	0.0876662	0.05945	0.0640441	0.983791	0.88626	0.816872
E9PIA8	Palmitoyl-protein thioesterase 1 (Fragment) OS=Homo sapiens GN=PPT1 PE=1 SV=8 - [E9PIA8_HUMAN]	2	2	0.975768	1.04149	1.06735	0.34841	0.371304	0.342716	0.302344	0.322212	0.297403	0.306627	0.326776	0.301616	0.867783	0.880076	1.01417
P30405	Peptidyl-prolyl cis-trans isomerase F, mitochondrial OS=Homo sapiens GN=PPIF PE=1 SV=1 - [PPIF_HUMAN]	2	4	1.09412	1.1742	1.07319	0.49021	0.448039	0.417485	0.383947	0.350917	0.326987	0.437528	0.399889	0.372619	0.78323	0.892532	1.13955
E1NZA1	Peroxisome proliferator activated receptor interacting complex protein OS=Homo sapiens GN=PRIC295 PE=2 SV=1 - [E1NZA1_HUMAN]	16	16	0.953208	1.17374	1.21718	0.370788	0.334784	0.286072	0.344897	0.296859	0.254024	0.238415	0.24031	0.222475	0.897452	1.01121	1.12671
Q9Y285	Phenylalanine--tRNA ligase alpha subunit OS=Homo sapiens GN=FARSA PE=1 SV=3 - [SYFA_HUMAN]	8	8	1.01029	1.41706	1.42442	0.344282	0.371696	0.231713	0.269696	0.291171	0.202102	0.330931	0.342029	0.225422	1.04212	1.14064	1.11905
Q92835	Phosphatidylinositol 3,4,5-trisphosphate 5-phosphatase 1 OS=Homo sapiens GN=INPP5D PE=1 SV=2 - [SHIP1_HUMAN]	19	19	1.0108	1.14038	1.07425	0.350991	0.339713	0.363596	0.412643	0.382466	0.351891	0.37305	0.384715	0.333065	1.20394	1.03771	1.05379
A0A024R5L7	Phosphatidylinositol binding clathrin assembly protein, isoform CRA_c OS=Homo sapiens GN=PICALM PE=4 SV=1 - [A0A024R5L7_HUMAN]	9	11	1.28695	1.33372	1.03857	0.351786	0.274424	0.247429	0.346237	0.266113	0.261738	0.352011	0.268537	0.250666	1.04932	1.00672	1.03824
Q9GZP4	PITH domain-containing protein 1 OS=Homo sapiens GN=PITHD1 PE=1 SV=1 - [PITH1_HUMAN]	10	10	0.858284	1.09597	1.19601	0.309654	0.367196	0.323194	0.381644	0.447485	0.337935	0.342187	0.385057	0.29136	1.08817	1.0549	0.984483
Q14651	Plastin-1 OS=Homo sapiens GN=PLS1 PE=1 SV=2 - [PLSI_HUMAN]	3	5	1.0351	1.04156	1.11682	0.359398	0.381209	0.372275	0.25778	0.245427	0.276337	0.292235	0.27823	0.253193	1.00665	0.949194	0.97038
Q15366	Poly(rC)-binding protein 2 OS=Homo sapiens GN=PCBP2 PE=1 SV=1 - [PCBP2_HUMAN]	6	12	1.22005	1.24861	1.03752	0.419611	0.38545	0.365601	0.487379	0.389015	0.385243	0.454617	0.390501	0.37419	1.11468	1.10135	1.00102
A0A087WTT1	Polyadenylate-binding protein OS=Homo sapiens GN=PABPC1 PE=1 SV=1 - [A0A087WTT1_HUMAN]	11	16	0.907784	0.970409	1.0829	0.304719	0.351246	0.346119	0.272906	0.319802	0.286861	0.264329	0.312569	0.278901	0.969235	1.03646	1.01638
B1ANR0	Polyadenylate-binding protein OS=Homo sapiens GN=PABPC4 PE=1 SV=1 - [B1ANR0_HUMAN]	5	10	0.814709	1.05662	1.38104	0.389921	0.44035	0.336262	0.348986	0.403196	0.307891	0.35417	0.42952	0.373076	0.814314	0.978478	1.12476
Q86XZ2	PPP2R5E protein (Fragment) OS=Homo sapiens GN=PPP2R5E PE=2 SV=1 - [Q86XZ2_HUMAN]	3	3	1.19126	1.30229	1.1049	0.19991	0.162548	0.147115	0.445444	0.368014	0.334851	0.290346	0.259379	0.22893	1.0666	0.831485	1.08453
O95456	Proteasome assembly chaperone 1 OS=Homo sapiens GN=PSMG1 PE=1 SV=1 - [PSMG1_HUMAN]	9	9	1.15617	1.31614	1.12085	0.459187	0.422889	0.358311	0.418658	0.384821	0.341026	0.452406	0.40582	0.389985	0.983756	1.16597	1.08827
E7EWC2	Ras GTPase-activating-like protein IQGAP2 (Fragment) OS=Homo sapiens GN=IQGAP2 PE=1 SV=1 - [E7EWC2_HUMAN]	10	10	0.93093	0.940397	0.959073	0.192249	0.197302	0.195246	0.384989	0.414758	0.378224	0.411482	0.422298	0.40959	1.26562	1.29907	1.05283
P63244	Receptor of activated protein C kinase 1 OS=Homo sapiens GN=RACK1 PE=1 SV=3 - [RACK1_HUMAN]	10	15	1.33271	1.35335	1.00564	0.308972	0.186134	0.222325	0.170932	0.123814	0.130653	0.225785	0.19164	0.182563	0.89965	1.03156	0.971129
F5H6Q0	Rho GDP-dissociation inhibitor 2 (Fragment) OS=Homo sapiens GN=ARHGDIB PE=1 SV=1 - [F5H6Q0_HUMAN]	4	4	1.3123	1.55862	1.24922	0.229666	0.208215	0.15475	0.264787	0.19982	0.15551	0.257341	0.194185	0.150809	0.941593	0.990324	1.02156
Q9BQQ5	Ribosomal protein L27a OS=Homo sapiens GN=L27a PE=3 SV=1 - [Q9BQQ5_HUMAN]	3	3	1.22351	1.28897	1.05351	0.137725	0.09143	0.091527	0.10639	0.0706282	0.0707032	0.143513	0.0952722	0.0953732	1.07165	1.0091	0.912841
A0A024R326	Ribosomal protein L29, isoform CRA_a OS=Homo sapiens GN=RPL29 PE=4 SV=1 - [A0A024R326_HUMAN]	3	3	1.29495	1.37845	1.02914	0.0883453	0.0633618	0.0640906	0.0974623	0.0704525	0.0684575	0.0764155	0.0548057	0.055436	0.893578	0.864964	0.726556
B3KTM6	Ribosomal protein L5, isoform CRA_b OS=Homo sapiens GN=RPL5 PE=2 SV=1 - [B3KTM6_HUMAN]	4	4	1.25249	1.20645	0.974237	0.372742	0.315249	0.320404	0.253152	0.190696	0.228051	0.449635	0.338704	0.405052	0.919592	1.05472	1.19648
P98179	RNA-binding protein 3 OS=Homo sapiens GN=RBM3 PE=1 SV=1 - [RBM3_HUMAN]	2	2	0.934562	1.00017	1.07021	0.280054	0.299664	0.280006	0.283157	0.302984	0.283108	0.32163	0.344151	0.321575	1.01108	1.14846	1.13587
E4W6B6	RPL27/NME2 fusion protein (Fragment) OS=Homo sapiens GN=RPL27 PE=2 SV=1 - [E4W6B6_HUMAN]	4	4	1.43924	1.47428	0.967829	0.271163	0.192614	0.181504	0.270338	0.18938	0.18337	0.265681	0.175757	0.182619	0.96211	1.39603	1.19723
Q49AJ9	RPL3 protein OS=Homo sapiens GN=RPL3 PE=2 SV=1 - [Q49AJ9_HUMAN]	8	8	1.2303	1.49931	1.06265	0.106443	0.0741666	0.0697943	0.105642	0.0885301	0.0701363	0.123008	0.0977573	0.0818957	1.05993	1.16395	1.04375
Q96IR1	RPS4X protein (Fragment) OS=Homo sapiens GN=RPS4X PE=2 SV=2 - [Q96IR1_HUMAN]	8	9	1.42291	1.3295	0.944531	0.214512	0.151014	0.167124	0.261573	0.184989	0.1948	0.254337	0.175797	0.200794	0.907501	1.00466	1.02553
Q96GA7	Serine dehydratase-like OS=Homo sapiens GN=SDSL PE=1 SV=1 - [SDSL_HUMAN]	8	10	1.15415	1.46256	1.17454	0.300458	0.199562	0.171555	0.306875	0.191191	0.16931	0.321001	0.186475	0.166326	1.16183	1.17526	1.0434
I3L4W4	Serine racemase (Fragment) OS=Homo sapiens GN=SRR PE=1 SV=1 - [I3L4W4_HUMAN]	2	2	1.0423	1.77468	1.70266	0.405792	0.338929	0.2552	0.396025	0.379954	0.223153	0.326322	0.313079	0.183877	1.18998	1.11961	0.823993
G3V4F7	Signal recognition particle 54 kDa protein OS=Homo sapiens GN=SRP54 PE=1 SV=1 - [G3V4F7_HUMAN]	9	9	1.12286	1.43203	1.1768	0.328139	0.298434	0.205938	0.398604	0.374853	0.253872	0.459652	0.432263	0.310628	1.07894	1.13978	1.15315
Q9UHB9	Signal recognition particle subunit SRP68 OS=Homo sapiens GN=SRP68 PE=1 SV=2 - [SRP68_HUMAN]	8	8	1.05562	1.32047	1.22349	0.473779	0.415012	0.339203	0.449513	0.402875	0.321831	0.371754	0.383818	0.28178	0.96138	0.85467	0.971576
O76094	Signal recognition particle subunit SRP72 OS=Homo sapiens GN=SRP72 PE=1 SV=3 - [SRP72_HUMAN]	11	12	1.10025	1.49651	1.33768	0.232304	0.217248	0.148205	0.231391	0.188429	0.139862	0.227599	0.189479	0.144221	1.02736	0.911916	0.941855
A4D2M5	Similar to 60S ribosomal protein L35 OS=Homo sapiens GN=LOC154880 PE=3 SV=1 - [A4D2M5_HUMAN]	3	4	1.18936	1.28253	1.07833	0.142168	0.119534	0.11085	0.197481	0.16604	0.153978	0.182092	0.153101	0.141979	1.38907	1.28082	0.92207
Q9BTQ7	Similar to ribosomal protein L23 (Fragment) OS=Homo sapiens PE=2 SV=1 - [Q9BTQ7_HUMAN]	3	3	1.24763	1.24801	1.00755	0.193354	0.16384	0.162612	0.242369	0.205374	0.203835	0.19974	0.169252	0.167983	1.2535	1.03303	0.824115
O60493	Sorting nexin-3 OS=Homo sapiens GN=SNX3 PE=1 SV=3 - [SNX3_HUMAN]	3	5	1.27216	1.35822	1.04642	0.369726	0.294956	0.288587	0.371952	0.292378	0.295602	0.423651	0.330823	0.315528	0.992142	1.09335	1.0695
Q9NYB0	Telomeric repeat-binding factor 2-interacting protein 1 OS=Homo sapiens GN=TERF2IP PE=1 SV=1 - [TE2IP_HUMAN]	6	6	1.17215	1.11115	0.958496	0.267618	0.217962	0.224738	0.232919	0.194298	0.195345	0.382073	0.313274	0.299391	1.2102	1.29387	1.42717
P30048	Thioredoxin-dependent peroxide reductase, mitochondrial OS=Homo sapiens GN=PRDX3 PE=1 SV=3 - [PRDX3_HUMAN]	5	5	1.19463	1.33829	1.13181	0.402416	0.323836	0.297927	0.407871	0.3387	0.303739	0.426764	0.35704	0.312461	1.10492	1.16259	1.0341
Q53H26	Transferrin variant (Fragment) OS=Homo sapiens PE=2 SV=1 - [Q53H26_HUMAN]	2	44	1.47156	1.38742	0.971246	0.573148	0.342444	0.420821	0.381535	0.243113	0.267038	0.351662	0.22912	0.229617	0.627757	0.669073	0.962494
G5E963	Transmembrane and coiled-coil domain family 2, isoform CRA_b OS=Homo sapiens GN=TMCC2 PE=1 SV=1 - [G5E963_HUMAN]	13	13	1.31524	1.4822	1.15213	0.367413	0.276069	0.231925	0.384333	0.258855	0.230026	0.359348	0.246638	0.215043	1.00659	1.07852	1.06438
P40939	Trifunctional enzyme subunit alpha, mitochondrial OS=Homo sapiens GN=HADHA PE=1 SV=2 - [ECHA_HUMAN]	11	11	1.05513	1.14907	1.13239	0.344913	0.344885	0.314727	0.436705	0.40142	0.372026	0.387733	0.377512	0.360245	1.17177	1.00012	0.888191
P55084	Trifunctional enzyme subunit beta, mitochondrial OS=Homo sapiens GN=HADHB PE=1 SV=3 - [ECHB_HUMAN]	10	11	1.13638	1.20591	1.05585	0.422871	0.378301	0.343002	0.374812	0.330922	0.292553	0.383381	0.351466	0.297954	0.992539	0.947709	0.951147
P25445	Tumor necrosis factor receptor superfamily member 6 OS=Homo sapiens GN=FAS PE=1 SV=1 - [TNR6_HUMAN]	4	4	1.08808	1.20067	1.10347	0.311685	0.296629	0.271926	0.483423	0.460071	0.420832	0.430609	0.409808	0.374856	1.15606	1.21625	1.05206
P62979	Ubiquitin-40S ribosomal protein S27a OS=Homo sapiens GN=RPS27A PE=1 SV=2 - [RS27A_HUMAN]	2	12	1.5005	1.39948	0.932678	0.234209	0.156088	0.167354	0.435045	0.299894	0.322003	0.223989	0.149276	0.160051	1.44603	0.956362	0.914599
P26640	Valine--tRNA ligase OS=Homo sapiens GN=VARS PE=1 SV=4 - [SYVC_HUMAN]	32	32	1.64175	1.83866	1.1385	0.367788	0.23273	0.210095	0.369726	0.246279	0.239192	0.401305	0.2312	0.243685	1.04512	0.969627	0.974998
Q12981	Vesicle transport protein SEC20 OS=Homo sapiens GN=BNIP1 PE=1 SV=3 - [SEC20_HUMAN]	4	4	1.06784	1.27243	1.19159	0.377323	0.353351	0.296537	0.428243	0.401036	0.336555	0.456027	0.427055	0.35839	1.13495	1.20858	1.06488
P21796	Voltage-dependent anion-selective channel protein 1 OS=Homo sapiens GN=VDAC1 PE=1 SV=2 - [VDAC1_HUMAN]	13	15	1.26654	1.52339	1.24087	0.442249	0.331123	0.277726	0.467181	0.358605	0.295823	0.468276	0.381368	0.299145	1.09486	1.10376	1.0403
A0A087WZ27	Zinc finger protein 90 OS=Homo sapiens GN=ZNF90 PE=4 SV=2 - [A0A087WZ27_HUMAN]	4	4	1.41557	1.33179	0.933058	0.115268	0.0839412	0.0865512	0.121806	0.0908763	0.0978919	0.128241	0.0933884	0.0962922	1.08192	1.11309	1.03866
